# Supplementary material for: RAAS-deficient organoids indicate delayed angiogenesis as a possible cause for autosomal recessive renal tubular dysgenesis
Source: Nat Commun. 2023 Dec 9;14:8159. doi: 10.1038/s41467-023-43795-x (PMC10710424; doi:10.1038/s41467-023-43795-x)
Supplement: Supplementary file 3 — Supplementary Data 1 [file 41467_2023_43795_MOESM3_ESM.xlsx]

## Sheet: ReadMe
	Differential gene expression analysis for RNA extracted from multiple AGTR1 mutants (ATR) and their isogenic NHKS controls (WT) organoids differentiated in individual plates for 24 days
Tab	Contains	Contains	Sort	CPM formatting	Cutoffs
Data S1	DEG WT vs ATR	Contains the statistical data (Column A-G) and abundance (CPM, Column H-M) for this pairwise comparison. Note that one WT sample was excluded from the analyses based on PCA. Column "N" denotes shared/unique DEG	Column N then C	Each raw, Column I-M (high-magenta)	FDR<0.05, -0.5<FC>0.5

## Sheet: Data S1
Supplemntal Data 1 contains differential gene expression analysis for RNA extracted from multiple ATGR1-/- organoids and their isogenic NHKS control (WT) , differentiated in individual plates for X days
									Abundence (CPM)
sort order	gene symbol	baseMean	log2 FoldChange	lfcSE	stat	pvalue	padj	WT_D22-09 (outlier)	ATR27D22-1	ATR27D22-2	ATR27D22-3	WT_8D22-1	WT_8D22-2
1	COL22A1	14.4127	-7.56272	1.38183	-5.47296	4.42568e-08	3.02153e-07	4.83301	0	0	0	0.403276	0.265879	Shared with ACE DEG
2	UGT2A3	226.703	-5.44684	1.41431	-3.85123	0.000117525	0.00048912	0.000347041	0.970744	0.145406	0.0179686	9.64229	10.7895	Shared with ACE DEG
3	MGP	1011.35	-4.61743	0.636547	-7.25388	4.04992e-13	4.62474e-12	2.21316	13.7523	3.74671	3.92426	202.842	204.602	Shared with ACE DEG
4	SERPINE1	367.775	-4.19391	0.191173	-21.9377	1.13454e-106	1.72634e-104	1.40252	0.821585	0.702138	0.64511	13.4578	14.6274	Shared with ACE DEG
5	LRRC32	1096.65	-4.14811	0.216749	-19.1378	1.22302e-81	1.3117e-79	2.2235	2.51168	1.78998	1.54778	39.2134	41.8774	Shared with ACE DEG
6	CDH5	1486.16	-3.92052	0.335582	-11.6828	1.56142e-31	5.18612e-30	0.254219	4.62699	1.98876	2.26263	45.7831	44.3132	Shared with ACE DEG
7	DDN	8077.15	-3.83982	0.994432	-3.86133	0.000112774	0.000471265	1.30101	35.525	7.05142	7.63417	247.223	247.605	Shared with ACE DEG
8	CXCL5	6.22113	-3.80197	1.47938	-2.56997	0.0101706	0.0280901	0.035441	0.0636138	0	0	0.322997	0.291727	Shared with ACE DEG
9	ENPEP	7440.01	-3.7974	1.12638	-3.37132	0.000748086	0.00266543	3.80508	32.1035	5.53829	4.27477	171.233	156.666	Shared with ACE DEG
10	NPHS2	16979.9	-3.68232	1.00387	-3.66814	0.000244321	0.000960944	2.36839	181.943	37.2586	36.7476	1138.44	1125.86	Shared with ACE DEG
11	CDKN2B	54.1551	-3.65519	0.502152	-7.27904	3.36203e-13	3.86641e-12	0.514084	0.266496	0.100264	0.131245	2.50958	2.03088	Shared with ACE DEG
12	CCN2	9785.37	-3.64525	0.542834	-6.71522	1.87783e-11	1.83237e-10	118.346	62.5656	25.4105	25.858	503.03	492.633	Shared with ACE DEG
13	CLIC5	14939.2	-3.6266	0.976419	-3.71418	0.000203863	0.000812581	0.9635	57.2175	11.792	12.2862	353.295	340.049	Shared with ACE DEG
14	DLL4	694.047	-3.61251	0.241768	-14.942	1.75552e-50	1.06318e-48	2.32449	2.8038	2.17863	1.55441	25.6569	25.5464	Shared with ACE DEG
15	NPHS1	11798.1	-3.46821	0.904836	-3.83297	0.000126605	0.000523669	2.03525	46.9005	11.6316	11.7709	271.521	267.608	Shared with ACE DEG
16	SOX17	269.928	-3.46323	0.227996	-15.1899	4.12517e-52	2.56203e-50	0.461045	1.54578	0.91418	0.999999	13.3493	13.6299	Shared with ACE DEG
17	SOST	2162.21	-3.43893	0.76276	-4.50853	6.52769e-06	3.33732e-05	0.830452	19.167	5.20977	4.99863	108.847	111.825	Shared with ACE DEG
18	IL7R	253.087	-3.34262	0.202159	-16.5346	2.06672e-61	1.56262e-59	2.62664	4.28425	3.6857	3.40968	13.7162	13.1559	Shared with ACE DEG
19	ANXA1	3934.78	-3.34049	0.75526	-4.42297	9.73512e-06	4.83894e-05	1.27541	64.4884	16.2438	18.5644	356.846	344.161	Shared with ACE DEG
20	HBEGF	446.591	-3.29369	0.193432	-17.0276	5.12313e-65	4.19958e-63	12.3111	2.6134	2.43694	1.6421	23.3109	21.9467	Shared with ACE DEG
21	CLDN8	10.7508	-3.27744	0.870347	-3.76567	0.000166103	0.000673484	0.0208689	0.075014	0.0705471	0.026331	0.707024	0.494519	Shared with ACE DEG
22	CLDN5	1243.22	-3.27674	0.522532	-6.27089	3.58993e-10	3.09273e-09	2.33363	16.5202	6.92505	6.42207	99.3852	105.453	Shared with ACE DEG
23	CXCL6	4.54866	-3.27457	1.33862	-2.44623	0.0144357	0.0383137	0.470886	0.0703496	0.115594	0	0.382863	0.695722	Shared with ACE DEG
24	MICAL2	748.385	-3.27425	0.168368	-19.447	3.09159e-84	3.51719e-82	5.03566	5.46765	5.33738	4.94989	29.6662	31.4166	Shared with ACE DEG
25	STAB1	238.485	-3.22669	0.221416	-14.5729	4.17495e-48	2.3804e-46	1.31486	1.75356	1.1341	1.95535	5.70394	7.68711	Shared with ACE DEG
26	SEMA3G	1132.8	-3.17664	0.560484	-5.66768	1.44745e-08	1.04662e-07	3.26426	5.03379	1.78519	2.4125	27.2236	26.7712	Shared with ACE DEG
27	FRMD1	1009.23	-3.16348	0.391829	-8.07362	6.82467e-16	9.58761e-15	0.689271	5.04548	2.45612	1.56866	24.934	24.3991	Shared with ACE DEG
28	PALS1	13444.1	-3.06197	0.634752	-4.82389	1.40785e-06	7.88487e-06	#N/A	#N/A	#N/A	#N/A	#N/A	#N/A	Shared with ACE DEG
29	MAFB	13599.4	-3.06115	0.694328	-4.4088	1.03945e-05	5.14047e-05	22.079	91.8603	29.431	31.09	445.815	437.952	Shared with ACE DEG
30	KIAA0040	349.964	-2.96438	0.46041	-6.43856	1.20612e-10	1.0912e-09	0.57216	2.97256	0.734452	1.20237	11.8367	10.0027	Shared with ACE DEG
31	ENSG00000232005	239.306	-2.73765	1.04248	-2.6261	0.00863692	0.024312	2.14917	3.30857	2.97829	3.78543	6.09981	18.7441	Shared with ACE DEG
32	CGNL1	4457.61	-2.68204	0.518266	-5.17503	2.27874e-07	1.42507e-06	4.05587	16.6401	7.05856	7.25684	66.9308	65.0776	Shared with ACE DEG
33	ADM	225.49	-2.65047	0.213355	-12.4228	1.9653e-35	7.55881e-34	11.8653	2.66903	2.68451	1.97407	15.7185	17.1367	Shared with ACE DEG
34	ILDR2	1098.77	-2.64448	0.592984	-4.45961	8.21087e-06	4.13876e-05	1.09349	5.29865	1.81859	1.69526	16.2396	19.1731	Shared with ACE DEG
35	PRSS35	547.945	-2.64239	0.371633	-7.11022	1.15856e-12	1.27056e-11	2.43567	5.97976	2.42577	2.58135	23.2935	24.6829	Shared with ACE DEG
36	RAB3C	302.739	-2.63364	0.264684	-9.95014	2.51823e-23	5.682e-22	0.439053	3.66484	1.09822	2.17952	11.4629	9.68817	Shared with ACE DEG
37	NECAB1	1109.45	-2.6277	0.298571	-8.8009	1.35718e-18	2.29139e-17	2.43285	5.80423	2.57177	3.30069	26.418	29.4433	Shared with ACE DEG
38	BHMT	661.602	-2.62708	0.956208	-2.7474	0.00600706	0.0175441	1.91203	14.1457	3.20998	3.31883	36.2437	32.0973	Shared with ACE DEG
39	PTGER4	882.892	-2.62687	0.323552	-8.11885	4.70629e-16	6.66934e-15	6.67098	11.6732	5.62721	3.56103	36.5374	36.2513	Shared with ACE DEG
40	FOXD1	2172.4	-2.60249	0.266717	-9.75749	1.71348e-22	3.6852e-21	11.1647	23.8331	13.6346	13.8607	115.073	109.088	Shared with ACE DEG
41	MAOB	718.567	-2.60093	0.967761	-2.68757	0.00719736	0.0206125	2.06319	12.1242	3.16432	3.15253	32.4028	29.667	Shared with ACE DEG
42	TSPAN1	255.758	-2.59177	0.929243	-2.78912	0.00528512	0.0156503	1.03136	6.9236	1.54031	1.19787	20.7936	19.3946	Shared with ACE DEG
43	TNFRSF4	25.1203	-2.53552	0.525872	-4.82155	1.42446e-06	7.97421e-06	0.691458	0.641848	0.214444	0.67352	2.14276	2.75493	Shared with ACE DEG
44	VAMP8	847.858	-2.52463	0.614902	-4.10574	4.03026e-05	0.000182822	7.9209	48.2379	15.1985	17.8726	165.034	162.413	Shared with ACE DEG
45	ADORA2A	242.302	-2.51385	0.215218	-11.6805	1.60414e-31	5.32077e-30	6.74286	4.92851	4.21177	4.5541	17.7196	16.8436	Shared with ACE DEG
46	GPD1	828.032	-2.50056	0.669382	-3.73563	0.000187247	0.00075152	1.85384	14.5636	5.93297	4.78917	44.2964	46.3869	Shared with ACE DEG
47	THBS1	6819.41	-2.49425	0.264221	-9.44002	3.72721e-21	7.30617e-20	59.729	33.0919	21.9242	20.565	125.399	122.081	Shared with ACE DEG
48	ACY3	49.7234	-2.49073	0.729858	-3.41263	0.000643402	0.00232684	0.261201	1.58324	0.375764	0.265539	4.49152	3.80791	Shared with ACE DEG
49	TENT5C	384.924	-2.47703	0.401615	-6.16766	6.93075e-10	5.81848e-09	0.903006	1.95263	0.712718	0.850315	7.09416	6.54809	Shared with ACE DEG
50	H1-1	278.374	-2.46365	0.188641	-13.06	5.57444e-39	2.41917e-37	17.4265	8.14207	6.36494	9.07858	48.5281	44.5109	Shared with ACE DEG
51	ELL2	785.801	-2.42689	0.225605	-10.7573	5.47746e-27	1.50683e-25	10.9759	8.22512	6.96282	3.13701	32.4228	26.5302	Shared with ACE DEG
52	KRT19	983.175	-2.41182	0.343695	-7.01732	2.26159e-12	2.42558e-11	9.21042	22.6853	10.9456	9.23509	83.4552	78.9607	Shared with ACE DEG
53	WT1	8480.38	-2.40169	0.215831	-11.1276	9.20672e-29	2.70709e-27	28.9578	84.9984	54.8802	53.7636	377.084	349.678	Shared with ACE DEG
54	NLRP1	154.785	-2.3927	0.240416	-9.95231	2.46385e-23	5.56963e-22	0.431125	1.27947	0.954015	0.813056	4.04766	3.65186	Shared with ACE DEG
55	SLC7A8	3709.75	-2.38355	0.486814	-4.89623	9.76911e-07	5.59226e-06	9.68363	35.1546	16.301	15.8095	114.857	103.263	Shared with ACE DEG
56	WSCD2	273.893	-2.37161	0.33194	-7.1447	9.0193e-13	9.98108e-12	2.20906	3.41287	1.076	1.50382	9.89327	10.4119	Shared with ACE DEG
57	ATP6V1B1	150.116	-2.3599	0.516831	-4.56609	4.96908e-06	2.57672e-05	0.523315	3.48167	0.758987	1.28419	9.84554	9.21377	Shared with ACE DEG
58	CXCL8	17.0328	-2.30388	0.666433	-3.45703	0.000546161	0.00200284	0.210939	0.181945	0.313277	0.275095	1.59632	1.12419	Shared with ACE DEG
59	FOLR1	246.711	-2.25185	0.343241	-6.56056	5.36053e-11	5.01373e-10	3.38113	8.42977	3.97172	4.1948	28.0562	28.7778	Shared with ACE DEG
60	SV2B	203.756	-2.24315	0.217143	-10.3303	5.14191e-25	1.28527e-23	0.234018	0.708786	0.428096	0.40089	3.61892	3.24004	Shared with ACE DEG
61	ENSG00000284881	18.7267	-2.23395	0.567954	-3.93332	8.37808e-05	0.000358562	1.12046	2.31174	1.27391	1.45632	8.66466	8.47654	Shared with ACE DEG
62	SLC9A3R1	3820.78	-2.20387	0.598016	-3.6853	0.000228433	0.000902684	14.0342	77.5038	26.7153	27.9792	219.515	216.587	Shared with ACE DEG
63	TCEAL5	15.2412	-2.20352	0.871154	-2.52943	0.0114248	0.0311861	3.89863	0.439567	0.0519629	0.520321	1.49946	1.75176	Shared with ACE DEG
64	TRPM5	68.3537	-2.1978	0.347684	-6.32124	2.59474e-10	2.27072e-09	1.09247	0.48527	0.320421	0.269997	1.83762	1.60481	Shared with ACE DEG
65	MCAM	3159.22	-2.1976	0.161668	-13.5933	4.39011e-42	2.10397e-40	32.2446	32.6928	23.2723	22.655	130.606	129.156	Shared with ACE DEG
66	CDH16	886.338	-2.17717	0.658129	-3.30812	0.00093924	0.0032798	1.38387	12.6143	3.83996	3.88471	33.9221	33.0678	Shared with ACE DEG
67	DDC	313.91	-2.17695	0.569504	-3.82254	0.000132084	0.000544574	1.22134	8.4082	2.05976	1.61677	18.3439	17.6627	Shared with ACE DEG
68	GAS6	1072.53	-2.15905	0.171879	-12.5614	3.44183e-36	1.35371e-34	3.20446	11.579	7.65275	8.45825	44.3191	42.5876	Shared with ACE DEG
69	CSRP1	3983.47	-2.15752	0.132362	-16.3001	9.85156e-60	7.07511e-58	47.0633	52.8547	39.957	41.1939	213.119	215.741	Shared with ACE DEG
70	STON1-GTF2A1L	435.404	-2.15677	0.137034	-15.739	8.1776e-56	5.54573e-54	2.05022	3.92635	2.3703	2.52755	13.2847	11.9794	Shared with ACE DEG
71	EMX1	157.27	-2.13886	0.589074	-3.63089	0.000282448	0.00109725	1.20079	3.10302	1.35604	1.13354	7.68158	9.32124	Shared with ACE DEG
72	LMO2	249.15	-2.12536	0.163951	-12.9634	1.97282e-38	8.44116e-37	6.96095	3.89705	2.86704	4.08305	16.685	16.645	Shared with ACE DEG
73	GFRA2	798.932	-2.12355	0.281951	-7.53161	5.0117e-14	6.13757e-13	2.2222	10.0326	6.17826	6.34353	28.9776	31.3906	Shared with ACE DEG
74	PAPLN	1604.48	-2.11601	0.588627	-3.59482	0.000324612	0.00124692	2.26191	11.8901	4.31453	4.42846	30.2125	32.8428	Shared with ACE DEG
75	NLRC5	67.7906	-2.10584	0.34323	-6.13535	8.49721e-10	7.05089e-09	2.25224	1.96103	1.07057	1.56161	3.99941	3.29625	Shared with ACE DEG
76	C11orf96	298.957	-2.10363	0.200259	-10.5045	8.23207e-26	2.15272e-24	14.9221	7.12434	4.76503	4.83949	24.9563	26.2381	Shared with ACE DEG
77	SAMD11	2340.44	-2.10279	0.252172	-8.33871	7.51067e-17	1.12804e-15	25.1526	38.2282	22.0324	21.4486	121.45	124.519	Shared with ACE DEG
78	GUCY1B1	2083.15	-2.07838	0.277393	-7.49254	6.75535e-14	8.1783e-13	6.38695	23.2736	11.5187	12.1301	69.1033	67.3755	Shared with ACE DEG
79	TIMP1	2051.27	-2.06617	0.179751	-11.4947	1.40343e-30	4.51957e-29	42.1461	88.3789	61.1788	57.9727	323.055	299.795	Shared with ACE DEG
80	JUNB	1229.57	-2.05262	0.149938	-13.6898	1.16811e-42	5.72211e-41	74.7102	18.8084	13.0832	13.8634	66.3748	68.1247	Shared with ACE DEG
81	RNF128	59.7855	-2.05174	0.740455	-2.77091	0.00558994	0.0164343	0.0161624	1.02179	0.223305	0.192176	2.08236	2.03835	Shared with ACE DEG
82	MYO5C	864.617	-2.04182	0.292331	-6.9846	2.85667e-12	3.02385e-11	2.87493	6.15409	2.49222	3.77168	14.9325	13.8816	Shared with ACE DEG
83	S100A16	710.039	-2.03753	0.236521	-8.61457	7.02071e-18	1.12377e-16	6.0703	20.5272	12.874	13.1405	71.7469	65.1673	Shared with ACE DEG
84	LEFTY1	378.343	-2.0354	0.211826	-9.60885	7.33658e-22	1.4922e-20	4.90358	7.34541	4.39605	4.9365	22.6576	24.5069	Shared with ACE DEG
85	ENSG00000273572	756.486	-2.03394	0.664823	-3.05938	0.00221796	0.00716445	2.32273	12.0674	3.21102	5.02904	25.4814	26.2436	Shared with ACE DEG
86	CCN1	1174.92	-2.02989	0.101527	-19.9935	6.27077e-89	7.82913e-87	109.125	13.3738	11.3249	10.3115	51.0279	49.391	Shared with ACE DEG
87	DSG2	3028.84	-2.00819	0.229011	-8.76895	1.80341e-18	3.00931e-17	6.77524	17.3467	10.5127	10.5092	52.868	49.7164	Shared with ACE DEG
88	S100A14	84.5794	-2.00377	0.462218	-4.33511	1.45685e-05	7.06405e-05	0.326714	3.80682	1.37601	1.71285	9.19067	8.67555	Shared with ACE DEG
89	TMEM52B	456.056	-1.99957	0.192645	-10.3796	3.07185e-25	7.75802e-24	2.07242	4.80042	3.24296	3.68925	16.9226	15.2694	Shared with ACE DEG
90	CXCL2	12.8362	-1.9977	0.648864	-3.07877	0.0020786	0.00676183	1.07505	0.426794	0.23852	0.267935	1.22104	1.47432	Shared with ACE DEG
91	PTGS2	40.2898	-1.9939	0.432983	-4.60503	4.12408e-06	2.16998e-05	0.779002	0.250551	0.219441	0.241528	1.03318	1.15457	Shared with ACE DEG
92	CDC14A	1330.22	-1.98972	0.22487	-8.84829	8.88677e-19	1.51617e-17	16.0219	16.6562	11.3945	11.4078	43.3592	45.6362	Shared with ACE DEG
93	PIEZO1	1305.64	-1.98913	0.136258	-14.5983	2.87867e-48	1.64904e-46	8.03372	13.06	10.38	11.7008	29.8416	27.8079	Shared with ACE DEG
94	MFSD6	341.746	-1.98734	0.375527	-5.29213	1.20901e-07	7.83462e-07	2.63434	5.69285	2.7172	3.89842	12.589	9.87175	Shared with ACE DEG
95	EPPK1	2456.1	-1.98474	0.190915	-10.3959	2.58852e-25	6.57145e-24	2.1254	4.34729	2.74185	2.85888	13.4407	14.2629	Shared with ACE DEG
96	PLPPR5	80.96	-1.98257	0.594822	-3.33305	0.000858996	0.0030265	0.318486	0.865026	0.230681	0.257889	2.12461	2.04593	Shared with ACE DEG
97	EPSTI1	338.937	-1.97013	0.177025	-11.1292	9.04866e-29	2.66383e-27	4.86142	4.98938	4.92406	3.32535	18.0436	19.1485	Shared with ACE DEG
98	LRRTM1	1259.43	-1.96721	0.728527	-2.70026	0.00692846	0.0199244	3.78608	24.6673	7.58462	7.44243	52.9671	52.5307	Shared with ACE DEG
99	ADGRG1	854.01	-1.96441	0.352714	-5.56941	2.55599e-08	1.79436e-07	4.62878	16.1222	8.59624	8.98375	40.6824	39.7878	Shared with ACE DEG
100	MYL9	7095.48	-1.95123	0.145323	-13.4269	4.20734e-41	1.9623e-39	121.278	169.095	121.914	118.915	587.615	571.261	Shared with ACE DEG
101	DACH2	1119.35	-1.94646	0.195214	-9.97088	2.04417e-23	4.67299e-22	4.93899	9.99916	6.35452	6.90499	31.3089	31.553	Shared with ACE DEG
102	MT2A	1562.09	-1.94244	0.768709	-2.52689	0.0115077	0.0313772	11.5446	291.243	79.3921	71.625	598.934	603.2	Shared with ACE DEG
103	MT1E	1341.8	-1.93917	0.750696	-2.58315	0.00979014	0.0271532	0.918465	159.123	42.2735	43.5472	339.331	301.424	Shared with ACE DEG
104	ENSG00000229077	68.9186	-1.93424	0.620486	-3.1173	0.00182514	0.00601445	0.10141	1.71458	0.465772	0.65256	2.67799	3.1587	Shared with ACE DEG
105	ENSG00000232180	68.9186	-1.93424	0.620486	-3.1173	0.00182514	0.00601445	0.10141	1.71458	0.465772	0.65256	2.67799	3.1587	Shared with ACE DEG
106	ENSG00000235336	68.9186	-1.93424	0.620486	-3.1173	0.00182514	0.00601445	0.10141	1.71458	0.465772	0.65256	2.67799	3.1587	Shared with ACE DEG
107	FREM2	11546.8	-1.93131	0.418093	-4.61933	3.84976e-06	2.03266e-05	6.15794	25.302	12.0046	13.5583	71.1891	66.4616	Shared with ACE DEG
108	ENSG00000234539	327.376	-1.92918	0.535111	-3.60519	0.000311923	0.00120197	5.80206	3.55184	4.20147	6.87943	16.4147	11.9122	Shared with ACE DEG
109	INSYN1	695.647	-1.92861	0.266329	-7.24145	4.43903e-13	5.05248e-12	5.05438	12.8981	6.3867	6.34875	38.488	33.4548	Shared with ACE DEG
110	GLYAT	320.507	-1.92801	0.559162	-3.44803	0.000564697	0.00206521	0.475713	12.7501	3.31366	4.24418	23.0122	26.6104	Shared with ACE DEG
111	ENSG00000206378	49.5031	-1.921	0.589547	-3.25843	0.00112031	0.0038584	0.0489201	0.873177	0.427412	0.475462	1.79539	2.6365	Shared with ACE DEG
112	PCDH20	150.726	-1.90979	0.397104	-4.80929	1.51466e-06	8.45004e-06	0.802729	1.13596	0.422379	0.636771	2.78471	2.98009	Shared with ACE DEG
113	TFCP2L1	1164.77	-1.90856	0.367203	-5.19757	2.01915e-07	1.27485e-06	1.18719	5.21036	2.14184	1.9752	11.8832	11.1731	Shared with ACE DEG
114	KCNC3	817.381	-1.90508	0.295601	-6.44475	1.15789e-10	1.0499e-09	1.07488	5.22984	2.71093	2.36859	12.893	12.8592	Shared with ACE DEG
115	RCAN2	744.716	-1.90108	0.299522	-6.34705	2.19482e-10	1.93816e-09	2.60806	7.93258	3.86701	4.22109	21.5766	21.1187	Shared with ACE DEG
116	HHLA2	274.285	-1.8917	0.539014	-3.50955	0.000448861	0.00167658	0.592052	6.18255	1.33429	2.02228	12.6426	11.5149	Shared with ACE DEG
117	KCNJ1	189.173	-1.89004	0.298697	-6.32761	2.48995e-10	2.18373e-09	0.610043	2.48159	1.42717	1.40509	7.18697	6.76752	Shared with ACE DEG
118	DPEP1	433.016	-1.88713	0.458965	-4.1117	3.92753e-05	0.000178461	2.66262	13.5464	5.05143	5.24466	31.9959	31.1583	Shared with ACE DEG
119	SULT1C2	665.735	-1.87918	0.376943	-4.98531	6.18616e-07	3.63612e-06	1.84483	9.54042	2.9051	3.28278	26.9653	22.0217	Shared with ACE DEG
120	ENSG00000228263	50.4386	-1.8745	0.590161	-3.17626	0.00149188	0.00500777	0.0778515	1.14631	0.510948	0.560732	1.79539	3.01172	Shared with ACE DEG
121	ENSG00000231479	50.4386	-1.8745	0.590161	-3.17626	0.00149188	0.00500777	0.0778515	1.14631	0.510948	0.560732	1.79539	3.01172	Shared with ACE DEG
122	PCDH10	1352.67	-1.87431	0.0891798	-21.0172	4.56744e-98	6.39074e-96	14.3498	5.69053	5.09899	5.98729	19.6933	19.6313	Shared with ACE DEG
123	KANK3	106.657	-1.86929	0.244506	-7.64516	2.08678e-14	2.62557e-13	1.85936	1.5847	1.2336	1.29561	4.5832	5.39311	Shared with ACE DEG
124	ITM2B	13360.5	-1.8683	0.248067	-7.53142	5.01909e-14	6.14352e-13	230.702	446.306	244.45	240.506	1169.64	1152.1	Shared with ACE DEG
125	TXNIP	12748.6	-1.84053	0.209612	-8.78062	1.62582e-18	2.72042e-17	62.5848	159.843	94.4865	102.39	451.564	428.989	Shared with ACE DEG
126	RAP1GAP	418.523	-1.84012	0.48209	-3.81697	0.000135102	0.000556455	3.0467	6.59381	2.47754	2.23375	13.9716	12.7934	Shared with ACE DEG
127	STXBP2	563.284	-1.83464	0.379556	-4.83366	1.34043e-06	7.52979e-06	5.27021	16.6207	7.70005	7.44375	34.2336	33.9274	Shared with ACE DEG
128	KCNJ16	2109.81	-1.83225	0.578654	-3.16641	0.00154335	0.00516772	8.14219	28.271	10.2245	11.6005	54.3783	53.8714	Shared with ACE DEG
129	ST3GAL1	2332.13	-1.82993	0.137043	-13.3529	1.1387e-40	5.17261e-39	17.556	16.8144	12.6694	15.0459	51.0477	48.546	Shared with ACE DEG
130	SMAD6	2340.52	-1.82637	0.152794	-11.9532	6.25072e-33	2.19596e-31	12.1465	18.2523	14.4708	13.5257	55.3191	55.4503	Shared with ACE DEG
131	ENSG00000277015	271.631	-1.8263	0.222272	-8.2165	2.09526e-16	3.04181e-15	1.23582	1.64399	1.36955	0.914251	6.85252	5.59438	Shared with ACE DEG
132	CLDN7	445.627	-1.82342	0.381712	-4.77694	1.77987e-06	9.83046e-06	2.7522	15.8003	5.83503	6.47078	35.1702	35.4791	Shared with ACE DEG
133	ENSG00000288292	445.627	-1.82342	0.381712	-4.77694	1.77987e-06	9.83046e-06	2.7522	15.8003	5.83503	6.47078	35.1702	35.4791	Shared with ACE DEG
134	ENSG00000276838	469.64	-1.82325	0.324335	-5.6215	1.89305e-08	1.34918e-07	2.40602	9.27756	5.54255	4.67284	28.3807	22.6453	Shared with ACE DEG
135	UGT2B7	359.469	-1.82165	0.482638	-3.77436	0.000160419	0.000652339	3.08533	15.3284	5.44658	4.82169	33.2643	29.4578	Shared with ACE DEG
136	DPYS	270.408	-1.8207	0.545372	-3.33846	0.000842452	0.00297294	0.535912	8.47023	2.11537	2.56138	16.1356	17.8035	Shared with ACE DEG
137	CSF1	847.31	-1.80427	0.177458	-10.1673	2.77449e-24	6.70781e-23	8.9139	11.1249	6.55824	7.58436	30.0789	29.3924	Shared with ACE DEG
138	KCNH3	250.93	-1.79859	0.377361	-4.76622	1.8771e-06	1.0344e-05	2.85402	4.99743	1.46546	1.30944	8.95406	6.21235	Shared with ACE DEG
139	MGAM	201.831	-1.79572	0.517902	-3.46731	0.0005257	0.00193655	0.128272	1.54769	1.1798	0.462058	2.97621	2.90565	Shared with ACE DEG
140	MARVELD2	399.294	-1.79282	0.44886	-3.99416	6.4923e-05	0.000283875	1.49952	5.68531	2.33729	2.42424	12.0251	11.012	Shared with ACE DEG
141	ICAM1	247.193	-1.79208	0.300544	-5.9628	2.47957e-09	1.95301e-08	3.89376	3.31083	1.78078	1.91861	8.34969	8.7513	Shared with ACE DEG
142	DUSP9	791.446	-1.78625	0.226297	-7.89338	2.94117e-15	3.96049e-14	4.0891	15.4163	8.80814	8.0143	40.623	38.7552	Shared with ACE DEG
143	SLC13A2	38.7869	-1.78169	0.596663	-2.98609	0.0028257	0.00891121	0.039199	0.748799	0.247732	0.254177	1.5127	1.54072	Shared with ACE DEG
144	CD9	455.224	-1.77991	0.178724	-9.95897	2.30437e-23	5.22367e-22	3.75126	10.4231	7.23824	6.57532	34.3271	34.3957	Shared with ACE DEG
145	EPS8L2	1458.57	-1.77509	0.69308	-2.56116	0.0104325	0.0287578	6.86938	39.9257	11.67	12.7682	67.524	70.9523	Shared with ACE DEG
146	SLC16A12	246.452	-1.77386	0.554145	-3.20109	0.00136911	0.00462756	0.103569	3.32599	0.697959	0.996481	5.81537	5.25215	Shared with ACE DEG
147	CLRN3	219.022	-1.7666	0.431068	-4.09819	4.16393e-05	0.000188185	1.30988	9.07156	3.23374	3.89122	20.9536	17.718	Shared with ACE DEG
148	PDLIM2	1442.94	-1.76483	0.126574	-13.943	3.46988e-44	1.7974e-42	23.9269	36.7339	31.4692	33.5908	101.255	105.209	Shared with ACE DEG
149	ACE	409.234	-1.76164	0.722407	-2.43857	0.0147455	0.0390464	0.657386	5.37837	1.81942	1.71295	10.3263	10.8349	Shared with ACE DEG
150	CA2	407.182	-1.7549	0.738532	-2.3762	0.0174918	0.0453424	11.8653	18.2361	4.11835	5.60685	31.793	30.0974	Shared with ACE DEG
151	SLC9A3R2	2482.87	-1.75145	0.0696012	-25.1641	9.90071e-140	2.11441e-137	24.5202	48.1038	43.8365	42.4912	152.438	156.717	Shared with ACE DEG
152	ENSG00000231925	929.076	-1.74865	0.604149	-2.8944	0.00379886	0.0115971	1.52881	13.3183	5.18815	5.53661	28.7154	26.2705	Shared with ACE DEG
153	SNCA	887.126	-1.7466	0.302184	-5.77991	7.47408e-09	5.58857e-08	15.86	31.4609	12.5831	16.1416	65.312	62.962	Shared with ACE DEG
154	FOXC1	4204.29	-1.74659	0.185695	-9.40571	5.1682e-21	1.00179e-19	26.9211	34.7271	22.1223	22.6229	95.3375	92.6712	Shared with ACE DEG
155	CDS1	613.745	-1.74465	0.274625	-6.35283	2.11383e-10	1.87139e-09	2.98162	5.12865	2.60241	3.00691	13.959	11.7786	Shared with ACE DEG
156	SLC44A4	294.765	-1.74143	0.528593	-3.29446	0.000986121	0.00343267	0.54559	5.93149	2.08905	1.72685	11.0066	10.9626	Shared with ACE DEG
157	CLDN16	108.827	-1.73926	0.384251	-4.52635	6.00111e-06	3.07974e-05	0.396195	2.62074	1.00912	0.965535	5.67562	4.83669	Shared with ACE DEG
158	DMTN	414.866	-1.73482	0.405756	-4.27553	1.90682e-05	9.11156e-05	2.67359	10.3072	4.69175	3.9719	22.9573	23.8337	Shared with ACE DEG
159	IGFBP3	7215.72	-1.73024	0.199379	-8.67817	4.02183e-18	6.53205e-17	141.369	119.96	69.3215	77.276	293.106	288.539	Shared with ACE DEG
160	CCL2	431.182	-1.72025	0.177129	-9.71185	2.68427e-22	5.65812e-21	25.6765	20.3864	13.7917	19.3468	63.8767	62.1843	Shared with ACE DEG
161	PLP2	213.688	-1.71491	0.197029	-8.70384	3.20842e-18	5.25655e-17	1.59744	6.63131	5.33132	5.29212	21.8251	17.8975	Shared with ACE DEG
162	PARD6B	2119.31	-1.71396	0.290989	-5.89012	3.85919e-09	2.978e-08	8.57843	21.7559	8.31029	10.7848	46.3219	43.3653	Shared with ACE DEG
163	EFNB2	4854.84	-1.70112	0.0785522	-21.6559	5.34691e-104	8.03555e-102	38.7634	28.5479	22.6009	24.0824	90.3849	89.5327	Shared with ACE DEG
164	CXCL14	230.51	-1.69932	0.227741	-7.46165	8.54487e-14	1.02885e-12	3.41697	4.77183	2.82439	3.32748	12.24	12.9998	Shared with ACE DEG
165	CAMK4	820.784	-1.69671	0.249408	-6.80296	1.02491e-11	1.02854e-10	3.03072	5.74683	3.52971	3.55718	17.3809	15.245	Shared with ACE DEG
166	LIF	91.4764	-1.69644	0.303514	-5.58934	2.27939e-08	1.61039e-07	1.27638	1.46263	0.891327	0.840879	2.88576	2.27247	Shared with ACE DEG
167	DUSP5	227.326	-1.69619	0.222717	-7.61588	2.6191e-14	3.25995e-13	7.65795	2.85335	2.70429	1.8425	8.66825	8.3781	Shared with ACE DEG
168	SPON2	442.027	-1.69246	0.148297	-11.4126	3.61549e-30	1.14762e-28	7.56631	13.1914	11.2249	11.7015	36.6031	38.3444	Shared with ACE DEG
169	TMEM178A	674.989	-1.68944	0.146132	-11.5611	6.4894e-31	2.12639e-29	13.4901	16.0508	11.4134	12.8568	41.9641	43.9646	Shared with ACE DEG
170	SPSB1	966.751	-1.68544	0.177443	-9.49849	2.12963e-21	4.22904e-20	11.8016	7.10138	9.63858	11.8006	33.2494	32.1573	Shared with ACE DEG
171	AGT	520.479	-1.684	0.681776	-2.47002	0.0135107	0.0361618	0.912632	10.3634	2.2148	2.84373	21.2322	19.6279	Shared with ACE DEG
172	FREM1	4432.85	-1.67758	0.458995	-3.6549	0.000257281	0.00100688	13.4951	33.6981	15.3604	17.6816	71.069	65.7855	Shared with ACE DEG
173	MYO1D	1114.69	-1.67289	0.291366	-5.74155	9.38146e-09	6.93596e-08	4.53872	12.4546	8.62758	8.00501	24.7105	22.8097	Shared with ACE DEG
174	RBPMS	3806.01	-1.66898	0.285149	-5.85301	4.82741e-09	3.68658e-08	35.1711	102.694	51.7124	49.7656	264.111	247.589	Shared with ACE DEG
175	SGK2	261.155	-1.66475	0.291148	-5.71789	1.07856e-08	7.92594e-08	2.4082	7.19535	3.16472	5.35975	15.4055	15.5915	Shared with ACE DEG
176	ITIH3	50.4211	-1.66178	0.355269	-4.67753	2.90357e-06	1.56187e-05	3.18135	0.760619	0.711323	1.44741	3.37034	2.97616	Shared with ACE DEG
177	APOE	5682.11	-1.66128	0.614526	-2.70335	0.00686439	0.0197635	44.7023	252.375	98.5985	88.9061	481.363	487.461	Shared with ACE DEG
178	ID1	2571.16	-1.66043	0.185458	-8.95312	3.45572e-19	6.0397e-18	191.222	98.9017	66.1181	62.217	255.707	258.717	Shared with ACE DEG
179	S100A10	960.258	-1.65389	0.325336	-5.08362	3.703e-07	2.25102e-06	18.1933	76.2297	34.9932	35.3407	165.61	162.105	Shared with ACE DEG
180	NNMT	250.855	-1.64932	0.186221	-8.85678	8.23581e-19	1.40609e-17	4.65117	7.12814	7.57229	8.96468	31.4038	26.6202	Shared with ACE DEG
181	MT1X	1494.32	-1.64846	0.586798	-2.80926	0.00496562	0.0147972	13.7705	268.559	92.4873	95.8829	518.025	509.262	Shared with ACE DEG
182	ENSG00000206208	452.494	-1.64816	0.191366	-8.61258	7.14317e-18	1.14187e-16	2.81727	3.22946	3.95737	3.86774	11.3983	13.5314	Shared with ACE DEG
183	ENSG00000288673	229.393	-1.64784	0.479283	-3.43812	0.000585761	0.00213647	3.88628	2.5461	0.865872	2.24992	8.14705	4.35071	Shared with ACE DEG
184	CILP2	246.887	-1.64703	0.207805	-7.92584	2.26613e-15	3.07704e-14	1.543	1.91916	1.44902	1.23988	5.12466	5.09828	Shared with ACE DEG
185	SDR42E1	44.6545	-1.64569	0.41484	-3.96704	7.2771e-05	0.000315752	0.209356	0.126769	0.0579199	0.111689	0.535942	0.426931	Shared with ACE DEG
186	METTL7B	173.744	-1.64348	0.548206	-2.99793	0.00271819	0.00860335	0.933904	7.24528	2.36281	1.93251	12.1638	12.8825	Shared with ACE DEG
187	KLF9	267.006	-1.63657	0.437314	-3.74232	0.000182327	0.000733709	0.871221	2.31944	0.92676	0.824552	4.48889	4.34375	Shared with ACE DEG
188	RGL3	401.882	-1.63585	0.31565	-5.18249	2.18945e-07	1.37335e-06	3.37518	14.7395	7.65803	9.25736	29.0633	32.3292	Shared with ACE DEG
189	MST1L	303.788	-1.63262	0.480788	-3.39572	0.000684492	0.002459	1.53035	5.37938	1.71784	1.89493	11.2006	9.80719	Shared with ACE DEG
190	TRPC6	308.358	-1.63232	0.355814	-4.58757	4.48445e-06	2.34692e-05	2.82902	5.3148	2.50217	2.32186	7.6819	8.1227	Shared with ACE DEG
191	SPATA13	3335.14	-1.63218	0.272782	-5.98344	2.18478e-09	1.73147e-08	8.27088	22.3445	9.84038	8.51625	48.9284	42.0704	Shared with ACE DEG
192	SGK1	1374.55	-1.6306	0.0863855	-18.8758	1.80267e-79	1.8836e-77	43.3294	16.2475	16.314	15.412	55.0515	49.5744	Shared with ACE DEG
193	EZR	6482.67	-1.62775	0.275363	-5.91129	3.39448e-09	2.63443e-08	37.0424	85.8946	45.1876	43.2253	192.109	183.648	Shared with ACE DEG
194	HIPK2	22762.6	-1.62256	0.207035	-7.83709	4.61091e-15	6.09762e-14	27.7819	63.4928	38.6241	40.7966	153.13	146.594	Shared with ACE DEG
195	MAP3K21	351.273	-1.61809	0.421186	-3.84176	0.000122156	0.000507164	0.991599	2.84528	0.926464	1.21245	5.21891	5.61881	Shared with ACE DEG
196	ITGA2	726.542	-1.61653	0.340137	-4.75258	2.00834e-06	1.10423e-05	1.24714	4.14856	1.9236	1.92389	8.647	8.40278	Shared with ACE DEG
197	LSR	1365.43	-1.61525	0.277132	-5.82843	5.5952e-09	4.24628e-08	17.5777	38.1813	22.6915	28.1158	80.177	76.0564	Shared with ACE DEG
198	PRX	736.409	-1.61406	0.124376	-12.9773	1.64599e-38	7.06761e-37	13.339	11.8663	9.94639	10.1023	33.265	28.6955	Shared with ACE DEG
199	KLF10	1936.06	-1.61374	0.18453	-8.74512	2.22788e-18	3.70491e-17	49.2487	22.6229	13.9106	16.1514	58.9305	56.0952	Shared with ACE DEG
200	DENND1C	401.955	-1.61211	0.402013	-4.01008	6.06969e-05	0.000266642	3.19052	14.7737	6.26594	5.9606	30.0286	29.5766	Shared with ACE DEG
201	APLP2	11960.7	-1.59932	0.209107	-7.64831	2.03642e-14	2.56619e-13	81.1536	154.384	95.0583	97.881	354.247	354.658	Shared with ACE DEG
202	KIF12	1118.25	-1.59657	0.597845	-2.67055	0.00757278	0.0215785	5.83307	37.5275	14.0834	13.2841	60.8935	63.1827	Shared with ACE DEG
203	RAB17	84.9862	-1.5898	0.539576	-2.94638	0.00321515	0.0099842	1.07655	4.90622	1.19982	1.3955	6.03629	6.29007	Shared with ACE DEG
204	ADH6	543.418	-1.58047	0.462775	-3.4152	0.000637359	0.00230841	3.21604	16.3612	6.61042	6.73533	31.291	27.0689	Shared with ACE DEG
205	PCDH11X	562.688	-1.57829	0.206523	-7.64219	2.13563e-14	2.68149e-13	3.99968	3.26936	2.10515	2.04218	7.58179	7.5507	Shared with ACE DEG
206	SHANK2	1517.77	-1.57518	0.551433	-2.85651	0.00428327	0.0129172	3.82473	19.1247	11.757	13.3195	35.676	31.9099	Shared with ACE DEG
207	CRB3	241.672	-1.5708	0.339311	-4.62939	3.66748e-06	1.94401e-05	4.52277	12.3121	5.657	5.73256	25.9368	26.3973	Shared with ACE DEG
208	TRIM61	162.931	-1.56488	0.22926	-6.82579	8.74441e-12	8.81173e-11	3.32699	2.52667	2.05282	2.30299	8.06527	6.09654	Shared with ACE DEG
209	A4GALT	433.884	-1.56166	0.386827	-4.03711	5.41128e-05	0.000240013	6.1777	15.5822	8.93274	9.05412	23.9033	27.4284	Shared with ACE DEG
210	SDC4	2080.84	-1.55936	0.283744	-5.49566	3.89257e-08	2.67481e-07	13.4584	33.4728	17.0112	16.881	70.6345	68.7764	Shared with ACE DEG
211	FGFR3	2169.68	-1.5572	0.524883	-2.96676	0.00300956	0.00941903	5.04975	37.404	11.9604	16.4428	71.0843	65.8232	Shared with ACE DEG
212	FAT2	294.789	-1.55637	0.415782	-3.74324	0.000181663	0.00073152	0.215288	0.956546	0.333331	0.400908	1.78486	1.55297	Shared with ACE DEG
213	COL4A4	565.111	-1.55051	0.419625	-3.69498	0.0002199	0.000871793	2.00697	4.55577	1.95426	1.91554	6.31841	8.63066	Shared with ACE DEG
214	MUC1	631.352	-1.55017	0.295038	-5.25414	1.48716e-07	9.52801e-07	3.38735	18.9782	7.90207	8.76223	29.0694	31.2232	Shared with ACE DEG
215	ENSG00000273889	1240.22	-1.54778	0.161896	-9.56032	1.17389e-21	2.35999e-20	3.26451	7.4583	5.17385	5.21728	18.387	18.4668	Shared with ACE DEG
216	GPHN	2027.06	-1.5442	0.266117	-5.80272	6.52463e-09	4.91031e-08	15.4717	29.6644	18.9482	17.1637	69.9812	72.6818	Shared with ACE DEG
217	UGT3A1	1956.55	-1.54314	0.550975	-2.80075	0.00509847	0.0151449	7.61458	26.8739	9.57807	10.3614	50.9511	50.5745	Shared with ACE DEG
218	TRPM3	783.663	-1.54249	0.417314	-3.69624	0.000218814	0.000868055	2.23755	8.87587	2.7142	2.89733	13.5504	14.5364	Shared with ACE DEG
219	ENSG00000276480	283.3	-1.52691	0.220982	-6.90966	4.85829e-12	5.02463e-11	2.61114	4.64801	3.5421	3.3691	7.42127	8.1025	Shared with ACE DEG
220	PAX8	3776.46	-1.52634	0.500104	-3.05205	0.00227282	0.00732902	15.5383	81.4018	37.8901	37.2741	152.416	146.424	Shared with ACE DEG
221	ENPP5	191.687	-1.52522	0.35656	-4.2776	1.88918e-05	9.03793e-05	0.49377	2.83448	1.12639	2.10431	5.62368	5.86312	Shared with ACE DEG
222	MTUS1	327.913	-1.52426	0.430204	-3.54312	0.000395426	0.00149442	2.22562	7.35525	3.03022	2.70725	9.88707	7.95894	Shared with ACE DEG
223	CX3CL1	434.969	-1.52317	0.399362	-3.81402	0.000136724	0.000562467	1.70849	5.78374	1.94988	2.72817	11.2405	10.506	Shared with ACE DEG
224	ST14	477.663	-1.52272	0.368779	-4.12909	3.64199e-05	0.000166544	4.17957	6.67016	3.14305	2.93226	12.4922	13.5382	Shared with ACE DEG
225	SCNN1A	370.789	-1.52096	0.387249	-3.9276	8.57972e-05	0.000366395	2.35863	7.60042	3.99076	4.10633	13.5425	12.38	Shared with ACE DEG
226	TMEM37	638.958	-1.52073	0.403254	-3.77114	0.000162502	0.000660039	4.56833	20.7977	8.9221	8.46058	37.5392	36.8678	Shared with ACE DEG
227	SLC16A1	7165.84	-1.51889	0.0562438	-27.0055	1.27484e-160	3.37362e-158	67.2495	64.6872	59.8802	61.8342	184.585	175.213	Shared with ACE DEG
228	FXYD5	137.505	-1.51821	0.213149	-7.12274	1.05799e-12	1.16498e-11	1.61565	6.12438	4.84444	5.70268	16.7976	15.1924	Shared with ACE DEG
229	FXYD2	1372.9	-1.51412	0.346951	-4.36407	1.27667e-05	6.23506e-05	25.3737	130.886	57.868	58.0491	264.929	247.071	Shared with ACE DEG
230	FOXD2	949.847	-1.51123	0.127411	-11.8611	1.88521e-32	6.48267e-31	13.2308	11.9699	9.6723	9.04616	30.897	31.1267	Shared with ACE DEG
231	FAM83B	307.731	-1.50871	0.288027	-5.23811	1.6223e-07	1.03448e-06	0.702173	1.95924	1.0827	1.0519	4.24892	3.93375	Shared with ACE DEG
232	MECOM	2930.13	-1.50677	0.166742	-9.03653	1.61724e-19	2.88028e-18	28.3162	36.2734	28.9981	23.6038	69.4289	67.608	Shared with ACE DEG
233	SLC7A4	14.2605	-1.50306	0.59933	-2.5079	0.0121451	0.0329013	0.0938845	0.223917	0.16924	0.204398	0.535616	0.691804	Shared with ACE DEG
234	CLDN6	871.108	-1.49663	0.289833	-5.16377	2.42022e-07	1.50968e-06	13.9817	29.154	14.9969	15.2388	59.1772	59.2291	Shared with ACE DEG
235	PIFO	255.018	-1.49539	0.30069	-4.97318	6.58622e-07	3.85638e-06	0.925619	5.8563	3.84737	3.10409	12.3609	13.4815	Shared with ACE DEG
236	MAFK	366.866	-1.49488	0.229715	-6.50751	7.64054e-11	7.03542e-10	4.4029	5.13799	2.765	4.27681	11.2225	11.8179	Shared with ACE DEG
237	CELSR2	3527.44	-1.49068	0.174125	-8.56095	1.11939e-17	1.7731e-16	3.69526	12.4841	8.62106	10.283	29.1722	28.7188	Shared with ACE DEG
238	LRRC19	540.456	-1.4894	0.424939	-3.50498	0.000456648	0.0017028	1.19014	7.47287	2.76363	2.75516	16.7503	11.994	Shared with ACE DEG
239	ABCC6P1	175.104	-1.48771	0.584438	-2.54553	0.0109111	0.029918	1.07054	7.86518	1.64142	3.54019	13.5436	12.3226	Shared with ACE DEG
240	EVA1B	2234.77	-1.48724	0.124488	-11.9469	6.74081e-33	2.36472e-31	58.9622	73.0196	79.0079	69.8595	216.4	229.519	Shared with ACE DEG
241	SLC6A13	441.453	-1.48418	0.201308	-7.37264	1.67276e-13	1.97215e-12	6.38022	13.8184	8.99991	12.6523	30.6134	27.5779	Shared with ACE DEG
242	CFAP43	264.84	-1.48265	0.390627	-3.79556	0.000147313	0.000603277	1.1065	4.11489	1.66982	2.77367	8.45835	7.44797	Shared with ACE DEG
243	DNAJC15	58.9555	-1.47995	0.345758	-4.2803	1.86642e-05	8.9308e-05	1.56942	0.383063	0.298556	0.201535	0.886338	1.3145	Shared with ACE DEG
244	GNG11	1464.83	-1.47944	0.0799324	-18.5086	1.75984e-76	1.71971e-74	13.167	14.9057	12.7176	14.0837	41.3228	41.1893	Shared with ACE DEG
245	PTH2R	195.27	-1.47854	0.545652	-2.70968	0.00673474	0.0194063	3.44427	20.2031	5.7675	6.02758	30.8422	29.9749	Shared with ACE DEG
246	C1orf116	314.904	-1.47831	0.306184	-4.82819	1.37779e-06	7.72894e-06	0.297343	2.81042	1.48655	1.41727	6.03878	5.83321	Shared with ACE DEG
247	CGN	792.99	-1.47504	0.363537	-4.05747	4.9607e-05	0.000221277	4.07955	9.9263	4.76046	5.32485	17.2441	14.6783	Shared with ACE DEG
248	ARHGEF16	550.24	-1.47352	0.267175	-5.51521	3.48366e-08	2.41084e-07	4.1862	9.41335	4.53232	5.58204	19.8008	19.6319	Shared with ACE DEG
249	MAP10	267.852	-1.47271	0.146337	-10.0638	7.9829e-24	1.86518e-22	1.74912	1.80203	1.61495	1.59553	4.93567	4.93686	Shared with ACE DEG
250	PCSK1N	414.702	-1.47089	0.458182	-3.21027	0.00132612	0.0045054	5.92038	24.086	8.56986	8.41142	37.3125	41.5221	Shared with ACE DEG
251	OVOL1	224.715	-1.47001	0.427046	-3.44227	0.000576864	0.00210623	2.55887	4.54828	1.91964	1.65258	8.06286	7.01662	Shared with ACE DEG
252	ID3	2322.74	-1.46955	0.107852	-13.6256	2.82142e-42	1.35752e-40	127.952	96.0716	74.0275	76.3	246.05	240.117	Shared with ACE DEG
253	ENSG00000283060	2322.74	-1.46955	0.107852	-13.6256	2.82142e-42	1.35752e-40	127.952	96.0716	74.0275	76.3	246.05	240.117	Shared with ACE DEG
254	PDZK1	1507.13	-1.46271	0.569626	-2.56784	0.0102335	0.0282444	10.1873	43.3807	14.4644	17.7274	76.4848	76.2166	Shared with ACE DEG
255	RSPH1	77.0317	-1.46161	0.552704	-2.64447	0.00818187	0.0231354	0.576012	3.25653	1.09649	0.841586	5.88813	4.56929	Shared with ACE DEG
256	ATP8A1	1697.7	-1.46016	0.144574	-10.0997	5.54007e-24	1.31077e-22	4.21925	10.0876	6.90255	8.8475	21.3043	21.1875	Shared with ACE DEG
257	LARGE2	221.58	-1.45465	0.442206	-3.28953	0.00100356	0.0034874	1.50201	5.93922	2.35224	2.85423	8.23882	12.0288	Shared with ACE DEG
258	REEP5	2419.67	-1.45306	0.185594	-7.82926	4.90762e-15	6.47592e-14	33.8319	45.0597	33.0042	27.9598	90.9966	94.7438	Shared with ACE DEG
259	OGDHL	612.055	-1.44957	0.443926	-3.26534	0.00109331	0.00377289	1.17834	9.76121	3.20334	4.12242	15.5935	15.737	Shared with ACE DEG
260	GJB1	414.691	-1.4482	0.457995	-3.16205	0.0015666	0.00523908	1.29288	13.5859	4.36081	4.75139	22.0408	21.6623	Shared with ACE DEG
261	SMAD7	1373.63	-1.44553	0.113679	-12.7159	4.82748e-37	1.96867e-35	30.2369	21.9331	15.6403	17.0636	52.0647	53.4456	Shared with ACE DEG
262	ENSG00000282147	38.2719	-1.44286	0.37281	-3.87022	0.000108735	0.000455325	9.90481	4.22682	2.42993	2.6404	7.43675	8.6719	Shared with ACE DEG
263	RBM47	2196.39	-1.44079	0.335718	-4.29165	1.77347e-05	8.51277e-05	9.95877	29.6111	11.6703	12.9297	47.8087	48.0051	Shared with ACE DEG
264	P3H2	4022.68	-1.4356	0.0705379	-20.3522	4.43583e-92	5.77512e-90	38.0369	62.0867	49.7005	59.115	163.516	142.41	Shared with ACE DEG
265	CTNNA2	217.601	-1.4337	0.225077	-6.36983	1.89242e-10	1.6858e-09	1.2116	2.64608	2.50225	1.46889	5.8605	6.30344	Shared with ACE DEG
266	F2RL1	504.966	-1.43341	0.410865	-3.48876	0.000485272	0.00180208	3.49222	8.95038	3.31336	3.54987	15.7181	15.4621	Shared with ACE DEG
267	SCG2	112.014	-1.42988	0.225685	-6.33574	2.36199e-10	2.07674e-09	2.73654	1.52808	1.31808	1.25168	4.17632	3.68508	Shared with ACE DEG
268	GRIN2A	805.834	-1.42934	0.3779	-3.78232	0.000155372	0.000633404	1.07857	5.29961	1.41212	4.08925	12.9155	10.488	Shared with ACE DEG
269	ARSD	2267.45	-1.42804	0.269823	-5.29249	1.20661e-07	7.8232e-07	10.0882	24.9088	13.4844	16.0039	46.8741	46.1807	Shared with ACE DEG
270	RGS9BP	44.7559	-1.42515	0.391097	-3.64399	0.000268442	0.00104635	0.158224	0.612527	0.633764	0.37681	1.64102	1.4607	Shared with ACE DEG
271	SIPA1L1	2204.94	-1.42166	0.242635	-5.85924	4.64977e-09	3.55762e-08	21.5926	27.4912	18.5901	18.2046	51.2316	46.3332	Shared with ACE DEG
272	NR1H4	150.666	-1.41709	0.465147	-3.04654	0.00231493	0.00744803	0.643472	4.95189	1.63449	3.00831	8.13313	7.78436	Shared with ACE DEG
273	ATP1B1	4873.8	-1.41673	0.586885	-2.41398	0.0157793	0.0414012	30.755	100.193	37.136	39.3199	168.765	166.889	Shared with ACE DEG
274	SH2B3	1313.88	-1.4112	0.0811625	-17.3873	1.02889e-67	8.69773e-66	10.1518	10.2305	10.5068	8.34253	24.371	23.9332	Shared with ACE DEG
275	MCTP2	455.041	-1.40552	0.12495	-11.2487	2.35113e-29	7.20916e-28	1.07054	2.65397	2.61368	3.16846	8.62891	9.83575	Shared with ACE DEG
276	SLC30A2	223.251	-1.39721	0.4946	-2.82493	0.00472914	0.0141601	0.747243	3.73974	1.29725	1.19407	6.26727	6.06282	Shared with ACE DEG
277	TMEM125	88.2251	-1.39466	0.519461	-2.68482	0.00725683	0.0207657	0.394152	4.47693	3.66734	2.12717	4.7352	7.74128	Shared with ACE DEG
278	PTGER3	233.954	-1.39203	0.441856	-3.15041	0.0016304	0.00543572	1.25082	2.6415	1.158	1.13986	4.16531	4.32065	Shared with ACE DEG
279	PXDC1	556.765	-1.38984	0.11519	-12.0656	1.60461e-33	5.79611e-32	11.341	10.3803	9.29243	9.11207	25.8936	27.7796	Shared with ACE DEG
280	MRC2	10289.8	-1.38859	0.0712021	-19.5021	1.05346e-84	1.22132e-82	51.1623	71.0023	73.4	72.8799	177.657	184.827	Shared with ACE DEG
281	ITPR3	486.293	-1.38356	0.200641	-6.89569	5.36044e-12	5.53223e-11	0.927935	2.00742	1.30086	1.32575	4.34002	4.17291	Shared with ACE DEG
282	USH1C	534.543	-1.38347	0.411096	-3.36531	0.000764583	0.00271641	2.48922	16.29	6.53705	6.16375	27.0803	27.1923	Shared with ACE DEG
283	LAMC3	2227.91	-1.38287	0.0688495	-20.0854	9.90783e-90	1.24982e-87	6.29952	13.3108	12.0324	11.3113	34.0606	35.3183	Shared with ACE DEG
284	IRF6	281.416	-1.3791	0.383226	-3.59866	0.000319855	0.00122962	0.620535	3.78539	1.25177	1.35357	6.20411	6.02566	Shared with ACE DEG
285	FZD5	1253.39	-1.37795	0.52209	-2.6393	0.00830775	0.0234641	2.32533	8.75154	3.35567	3.63802	14.452	14.0712	Shared with ACE DEG
286	TJP3	120.293	-1.37535	0.383566	-3.58569	0.000336189	0.00128774	1.62192	5.56437	3.07428	1.85893	5.64042	5.77748	Shared with ACE DEG
287	PTPN13	8691.53	-1.37061	0.141475	-9.688	3.39103e-22	7.06832e-21	26.2697	46.3177	28.8521	36.0507	93.8552	90.9111	Shared with ACE DEG
288	SLC1A1	296.548	-1.36625	0.412606	-3.31127	0.000928729	0.00324762	0.928389	4.05703	1.53916	1.89679	7.07519	6.80005	Shared with ACE DEG
289	CLDN3	719.655	-1.36601	0.329797	-4.14197	3.44336e-05	0.000158114	5.50567	29.1504	13.6076	13.5749	49.2171	52.8448	Shared with ACE DEG
290	SEMA4G	1566.16	-1.35808	0.250966	-5.4114	6.25335e-08	4.18943e-07	8.77191	27.1408	16.1706	20.7348	48.79	46.6319	Shared with ACE DEG
291	HNF1A	390.488	-1.35308	0.482227	-2.8059	0.00501758	0.0149374	0.864723	6.6489	2.80123	1.96594	9.62349	10.753	Shared with ACE DEG
292	ANXA13	217.737	-1.34071	0.477717	-2.8065	0.00500828	0.0149152	1.80054	7.75901	2.3739	2.70918	11.7074	13.0147	Shared with ACE DEG
293	ENSG00000257524	249.222	-1.33563	0.20739	-6.44017	1.19343e-10	1.08012e-09	4.40739	4.67308	4.34892	4.06189	8.19478	9.28185	Shared with ACE DEG
294	GPER1	314.184	-1.33499	0.305512	-4.36969	1.24422e-05	6.09132e-05	1.65606	5.89547	3.0482	3.44569	11.0807	9.88403	Shared with ACE DEG
295	DRAM1	525.63	-1.33343	0.288072	-4.62882	3.67758e-06	1.94852e-05	9.86125	14.2161	7.86847	10.7713	23.1323	22.5505	Shared with ACE DEG
296	GAL3ST1	357.369	-1.33166	0.350107	-3.80357	0.000142628	0.000585076	3.80573	12.3399	6.1425	6.26296	23.256	21.1558	Shared with ACE DEG
297	TMEM176B	552.622	-1.32854	0.443751	-2.99388	0.00275455	0.008706	2.03274	28.9462	10.0302	10.2586	42.2233	43.8848	Shared with ACE DEG
298	CLCNKB	120.735	-1.32545	0.336352	-3.94067	8.12537e-05	0.000348828	0.756944	1.72833	0.90716	1.18221	3.94822	3.65347	Shared with ACE DEG
299	RNF43	191.148	-1.32316	0.348614	-3.79549	0.000147354	0.000603345	0.935721	2.34308	1.11001	1.2888	4.2347	3.64227	Shared with ACE DEG
300	CPEB4	2742.07	-1.3198	0.168329	-7.8406	4.48407e-15	5.93633e-14	13.222	25.9022	16.3627	17.0278	52.3864	49.2094	Shared with ACE DEG
301	SH2D3C	752.115	-1.31871	0.101811	-12.9526	2.27206e-38	9.67055e-37	8.47678	11.1444	11.3136	10.7989	30.1387	25.2548	Shared with ACE DEG
302	SPINT1	957.661	-1.31739	0.325558	-4.04655	5.19773e-05	0.000231187	6.18931	20.8115	11.991	13.0056	45.7249	41.5915	Shared with ACE DEG
303	CDH3	1107.06	-1.31004	0.187786	-6.97627	3.03122e-12	3.20026e-11	11.444	19.6195	13.8494	12.2927	39.2387	37.6528	Shared with ACE DEG
304	ZBTB46	2382.46	-1.30991	0.0750762	-17.4477	3.58332e-68	3.07181e-66	12.6633	21.8481	18.2029	18.936	58.9247	57.2254	Shared with ACE DEG
305	SIAE	890.118	-1.30989	0.207589	-6.31001	2.79021e-10	2.43478e-09	6.69402	13.2934	8.33088	9.62414	25.0794	24.0748	Shared with ACE DEG
306	NDRG1	3584.31	-1.30843	0.196035	-6.67447	2.48129e-11	2.39815e-10	80.8277	125.897	74.8554	88.0714	193.761	173.892	Shared with ACE DEG
307	NUAK2	261.476	-1.3078	0.194882	-6.71072	1.93664e-11	1.88673e-10	4.5456	2.7451	1.86952	2.51972	6.64091	5.83706	Shared with ACE DEG
308	RHOB	4511.55	-1.30505	0.195474	-6.67633	2.45002e-11	2.37076e-10	105.962	80.2239	49.8004	51.065	157.348	158.267	Shared with ACE DEG
309	GAREM1	1425.59	-1.30306	0.311124	-4.18824	2.81131e-05	0.000130944	7.84367	10.5002	5.55772	7.49845	17.794	16.8676	Shared with ACE DEG
310	SLC37A4	1266.52	-1.30084	0.243749	-5.33682	9.45922e-08	6.20906e-07	8.25469	27.3723	12.8608	14.84	51.7627	51.6734	Shared with ACE DEG
311	ATP6V0A4	201.092	-1.30083	0.25037	-5.19564	2.04013e-07	1.2871e-06	0.664666	3.4668	2.04364	2.64927	5.54033	6.27331	Shared with ACE DEG
312	LPCAT3	1125.09	-1.2911	0.273979	-4.71239	2.44829e-06	1.33109e-05	14.6335	33.3369	19.0682	20.9055	53.309	46.2914	Shared with ACE DEG
313	ENSG00000276194	682.424	-1.2882	0.423557	-3.04139	0.00235491	0.00756268	1.77487	12.7268	5.35945	4.06909	18.3292	19.4945	Shared with ACE DEG
314	HNF4G	665.893	-1.2874	0.432844	-2.97427	0.00293682	0.0092139	2.23327	11.7334	5.02394	5.42713	17.3049	18.9278	Shared with ACE DEG
315	ZBTB38	2236.18	-1.28559	0.22031	-5.83534	5.36809e-09	4.08411e-08	14.2044	32.2832	20.8058	21.3778	55.6063	51.798	Shared with ACE DEG
316	WFDC2	459.49	-1.28487	0.134416	-9.55897	1.18931e-21	2.38902e-20	28.1052	39.2612	29.8142	32.9296	94.0264	84.5036	Shared with ACE DEG
317	RPS6KA6	1296.09	-1.28417	0.108931	-11.7889	4.45501e-32	1.51271e-30	3.4136	8.50395	6.81679	6.44944	18.4629	18.7337	Shared with ACE DEG
318	C17orf107	105.671	-1.28121	0.267495	-4.78966	1.67062e-06	9.26914e-06	1.30134	1.10984	1.10625	1.72201	3.03325	3.36857	Shared with ACE DEG
319	ZFP36	413.585	-1.28074	0.18976	-6.74925	1.4861e-11	1.46897e-10	52.7086	14.5384	9.63042	9.78936	25.7915	26.3757	Shared with ACE DEG
320	JADE2	493.991	-1.27981	0.355296	-3.6021	0.000315652	0.001215	1.20006	6.18452	3.84083	3.82923	9.53131	8.43063	Shared with ACE DEG
321	SLC16A4	975.487	-1.27228	0.372802	-3.41276	0.000643092	0.00232606	5.49364	25.8393	10.8955	10.9423	40.572	39.55	Shared with ACE DEG
322	CDH1	995.67	-1.26378	0.269145	-4.69552	2.65923e-06	1.43775e-05	2.76595	10.8996	5.83588	5.56702	18.6351	18.0747	Shared with ACE DEG
323	LLGL2	607.08	-1.25962	0.27562	-4.57012	4.87445e-06	2.53251e-05	5.5366	13.4852	7.86094	8.13598	23.3366	28.4149	Shared with ACE DEG
324	IQGAP1	4985.52	-1.25771	0.167197	-7.5223	5.38199e-14	6.5778e-13	28.3349	47.6912	32.8335	31.8289	77.3212	81.2663	Shared with ACE DEG
325	EGR3	232.29	-1.25595	0.289581	-4.33714	1.44346e-05	7.00329e-05	11.9391	3.78341	2.94598	2.34886	6.93036	5.9666	Shared with ACE DEG
326	EPCAM	1831.2	-1.24706	0.343257	-3.63303	0.000280112	0.0010887	34.79	71.637	32.7971	33.7016	109.356	108.796	Shared with ACE DEG
327	SDCCAG8	302.167	-1.24625	0.324563	-3.83976	0.000123154	0.000510959	16.5959	15.0622	15.8176	10.247	20.6139	28.8088	Shared with ACE DEG
328	ALPL	398.04	-1.2368	0.341344	-3.62334	0.000290824	0.00112745	3.10096	8.46096	4.2409	4.06203	13.7364	13.3556	Shared with ACE DEG
329	KDF1	95.065	-1.2368	0.372354	-3.32158	0.000895105	0.00314326	0.666134	2.53888	1.39432	1.20148	4.03427	4.49035	Shared with ACE DEG
330	HOGA1	525.084	-1.23634	0.430184	-2.87397	0.00405344	0.0122941	5.10032	16.7388	6.28478	5.06643	22.4261	25.6717	Shared with ACE DEG
331	GPR143	248.532	-1.23506	0.212003	-5.82568	5.68812e-09	4.31277e-08	4.38024	9.37815	6.38029	6.66764	17.2828	18.5972	Shared with ACE DEG
332	SEC11C	706.886	-1.23182	0.126431	-9.74303	1.97576e-22	4.22689e-21	25.2608	36.2118	30.4224	26.4729	80.271	78.0434	Shared with ACE DEG
333	VAV3	1647.17	-1.22988	0.323406	-3.80288	0.000143024	0.000586601	12.9208	39.4114	16.6903	15.994	63.6153	60.1631	Shared with ACE DEG
334	HNF1B	1886.62	-1.22758	0.491218	-2.49905	0.0124527	0.0336447	7.80391	38.3181	15.0516	17.4076	56.4989	57.3744	Shared with ACE DEG
335	ALDH1A2	18263.9	-1.22487	0.225411	-5.43396	5.51159e-08	3.71601e-07	141.676	365.416	205.232	193.126	586.455	589.721	Shared with ACE DEG
336	ORAI3	652.253	-1.22368	0.159216	-7.68563	1.52243e-14	1.9416e-13	6.57533	14.7596	10.1656	10.6987	30.8968	28.9033	Shared with ACE DEG
337	MAL	871.483	-1.21967	0.280267	-4.35181	1.35017e-05	6.57427e-05	22.0594	43.7867	22.9525	24.6322	75.3736	74.1273	Shared with ACE DEG
338	SMIM1	258.834	-1.2183	0.300884	-4.04908	5.14201e-05	0.000228778	6.68728	34.9982	19.1533	18.8863	59.016	58.7554	Shared with ACE DEG
339	MYO5B	1192.33	-1.21314	0.318897	-3.80416	0.000142284	0.000583763	2.64233	11.6186	5.07527	3.96836	15.739	16.2757	Shared with ACE DEG
340	ARSL	441.071	-1.21219	0.373857	-3.2424	0.00118529	0.00406152	3.55477	16.1896	5.42526	6.54197	21.7531	21.8751	Shared with ACE DEG
341	CFAP206	93.7668	-1.21209	0.443165	-2.73507	0.00623665	0.0181472	1.32524	1.93094	1.58264	0.671626	3.5248	3.41355	Shared with ACE DEG
342	MMP23B	505.735	-1.21163	0.134964	-8.97748	2.77048e-19	4.88061e-18	10.1267	21.0514	17.827	16.9743	41.7352	46.4683	Shared with ACE DEG
343	PLA2G4F	182.423	-1.20911	0.26971	-4.48302	7.35936e-06	3.7335e-05	0.668038	1.92272	1.28739	1.26447	4.29614	4.4648	Shared with ACE DEG
344	GK	957.159	-1.20892	0.366859	-3.29533	0.000983059	0.00342348	6.03082	19.206	6.70069	8.30452	30.0853	26.0012	Shared with ACE DEG
345	ETS1	4454.67	-1.20672	0.071969	-16.7672	4.23952e-63	3.3403e-61	48.5915	45.2154	40.3741	39.1821	94.5725	92.1259	Shared with ACE DEG
346	SOCS3	594.589	-1.20597	0.10698	-11.2729	1.78678e-29	5.51344e-28	37.0726	7.61326	6.3852	7.20327	17.4138	17.2831	Shared with ACE DEG
347	TCEAL3	631.608	-1.20466	0.195968	-6.14722	7.8853e-10	6.56551e-09	11.7319	27.3577	18.9008	16.8831	52.0826	52.6313	Shared with ACE DEG
348	SCIN	549.185	-1.20428	0.23716	-5.07792	3.81588e-07	2.30983e-06	4.98785	7.66127	3.97797	5.71211	15.5007	13.6188	Shared with ACE DEG
349	PTPRK	2075.47	-1.20132	0.250809	-4.7898	1.66948e-06	9.2649e-06	16.7895	24.8443	19.1828	17.3986	36.0228	39.4462	Shared with ACE DEG
350	C1orf210	264.619	-1.19462	0.367832	-3.24775	0.00116323	0.00399603	2.5186	10.7382	5.11869	4.25055	17.8663	14.4411	Shared with ACE DEG
351	NECTIN2	4397.8	-1.18471	0.102901	-11.5131	1.13385e-30	3.66595e-29	126.37	86.7907	68.4374	69.5339	175.277	186.898	Shared with ACE DEG
352	CYS1	1999.54	-1.18354	0.341817	-3.46249	0.000535203	0.0019679	11.8933	41.9578	19.7039	19.7384	60.7434	61.352	Shared with ACE DEG
353	ADAMTSL4	299.182	-1.18228	0.251389	-4.70298	2.56389e-06	1.38805e-05	3.96065	4.22019	3.66713	2.54728	6.96474	8.31947	Shared with ACE DEG
354	TFPI2	198.542	-1.18228	0.290109	-4.07528	4.5959e-05	0.000206252	9.53611	6.14298	5.32387	4.37656	14.7253	13.9826	Shared with ACE DEG
355	MAP7	683.425	-1.18103	0.369111	-3.19967	0.00137584	0.00464708	1.88689	11.0902	4.39863	4.65829	15.2321	15.7963	Shared with ACE DEG
356	TPP1	1795.31	-1.17846	0.226795	-5.19616	2.03444e-07	1.28384e-06	7.47652	27.3201	16.1977	15.9224	44.8587	49.3545	Shared with ACE DEG
357	IRF1	405.831	-1.1763	0.143654	-8.18838	2.64771e-16	3.80526e-15	53.4795	16.1867	17.8487	12.588	24.1902	42.064	Shared with ACE DEG
358	TMEM72	307.688	-1.17404	0.141384	-8.30386	1.0078e-16	1.50067e-15	2.38316	5.36654	4.1897	4.90494	10.7135	10.5107	Shared with ACE DEG
359	CCDC198	2087.93	-1.1738	0.497297	-2.36036	0.018257	0.0469757	25.7711	120.485	51.6106	55.7668	174.762	171.627	Shared with ACE DEG
360	LYN	346.012	-1.17026	0.164342	-7.12091	1.07213e-12	1.17949e-11	3.84046	2.4924	1.95545	2.00995	7.98379	5.93035	Shared with ACE DEG
361	COBLL1	1322.71	-1.16951	0.313243	-3.73354	0.000188808	0.00075716	8.18124	18.7637	9.23272	11.1799	29.4291	26.623	Shared with ACE DEG
362	CAVIN1	2558.78	-1.16928	0.158473	-7.37843	1.60172e-13	1.88931e-12	37.8236	29.1676	20.6179	20.3247	54.1005	57.254	Shared with ACE DEG
363	SAT1	2141.08	-1.16837	0.148899	-7.84673	4.27016e-15	5.66855e-14	44.2483	99.5521	71.6913	72.6626	196.596	188.793	Shared with ACE DEG
364	EGR2	163.45	-1.16558	0.286432	-4.06933	4.71487e-05	0.000211319	8.81451	2.40107	1.23547	1.79636	4.32986	4.23405	Shared with ACE DEG
365	JAG1	10792.7	-1.16557	0.220546	-5.28495	1.25739e-07	8.12432e-07	47.0948	100.948	60.1203	62.8367	173.577	168.381	Shared with ACE DEG
366	CLDN4	1023.95	-1.16359	0.263519	-4.41557	1.00744e-05	4.99941e-05	13.7848	28.4647	14.527	16.5773	45.716	49.7622	Shared with ACE DEG
367	NAPSA	54.5681	-1.16319	0.401749	-2.8953	0.00378792	0.0115666	0.129375	1.05664	0.879169	1.24509	3.38424	3.75582	Shared with ACE DEG
368	ENSG00000206478	308.148	-1.16298	0.251251	-4.62876	3.67853e-06	1.9486e-05	18.8073	7.4178	8.04745	10.655	23.9837	18.12	Shared with ACE DEG
369	NAALADL2	595.412	-1.16239	0.205909	-5.64518	1.65004e-08	1.18676e-07	7.46548	9.75508	6.01602	8.20037	18.8476	14.8741	Shared with ACE DEG
370	SLC40A1	2264.53	-1.1616	0.203115	-5.7189	1.07216e-08	7.88607e-08	13.0989	37.491	22.3829	24.256	63.117	58.8668	Shared with ACE DEG
371	MAPK11	215.091	-1.16039	0.194939	-5.95256	2.63986e-09	2.07322e-08	2.47599	3.5239	2.74054	3.65329	6.55771	9.05584	Shared with ACE DEG
372	CD4	381.558	-1.15994	0.307146	-3.77652	0.000159037	0.000647259	1.80159	7.11817	4.52561	4.4737	14.5571	11.9446	Shared with ACE DEG
373	PRR15L	204.127	-1.15954	0.29931	-3.87404	0.000107047	0.00044926	1.00547	6.7475	3.43458	4.00032	11.0169	11.3096	Shared with ACE DEG
374	PRLR	1306.13	-1.15914	0.344106	-3.36855	0.00075564	0.00268841	1.69205	9.6545	4.42896	3.93495	17.3362	14.6945	Shared with ACE DEG
375	AP1M2	221.021	-1.15489	0.347475	-3.32366	0.000888447	0.00312123	4.28846	10.7236	6.39099	7.34077	13.1126	16.2743	Shared with ACE DEG
376	SGMS1	1075.15	-1.15395	0.17563	-6.57035	5.01955e-11	4.70384e-10	16.3207	24.7713	16.8072	18.3134	41.7883	40.789	Shared with ACE DEG
377	CLDN19	972.865	-1.15166	0.260769	-4.41641	1.00353e-05	4.98105e-05	4.23084	17.3384	9.19697	10.8325	31.2331	29.9454	Shared with ACE DEG
378	TMEM64	2146.96	-1.15063	0.113512	-10.1366	3.79911e-24	9.07686e-23	23.6069	24.5531	17.7897	18.7956	49.9979	45.8128	Shared with ACE DEG
379	ATP5IF1	924.54	-1.1504	0.175548	-6.55318	5.63254e-11	5.26007e-10	54.419	78.3258	55.5644	51.884	149.076	152.273	Shared with ACE DEG
380	ENSG00000285390	924.54	-1.1504	0.175548	-6.55318	5.63254e-11	5.26007e-10	54.419	78.3258	55.5644	51.884	149.076	152.273	Shared with ACE DEG
381	CSRNP1	599.323	-1.14586	0.11576	-9.89865	4.21929e-23	9.41547e-22	23.0764	7.04956	5.69627	6.06694	14.4337	15.2023	Shared with ACE DEG
382	PRSS8	810.975	-1.14436	0.348963	-3.27932	0.00104059	0.0036068	3.62184	26.3204	10.852	11.9754	38.3299	37.2883	Shared with ACE DEG
383	RAB31	1359.2	-1.14212	0.118249	-9.65857	4.5213e-22	9.34428e-21	25.6131	13.2511	17.0545	15.8326	39.0188	33.3746	Shared with ACE DEG
384	FRAS1	17015.3	-1.14052	0.180027	-6.33527	2.36931e-10	2.08242e-09	24.8608	52.7958	32.4454	34.9065	91.9612	87.4018	Shared with ACE DEG
385	TFAP2A	169.709	-1.13949	0.191365	-5.95453	2.6082e-09	2.04902e-08	2.4287	3.74349	2.3518	2.64373	6.74241	6.30486	Shared with ACE DEG
386	HYDIN	264.654	-1.13944	0.334306	-3.40837	0.000653514	0.0023598	1.22685	3.8463	1.83351	2.35842	3.89607	3.37195	Shared with ACE DEG
387	ENSG00000283022	264.654	-1.13944	0.334306	-3.40837	0.000653514	0.0023598	1.22685	3.8463	1.83351	2.35842	3.89607	3.37195	Shared with ACE DEG
388	EFEMP1	1701.23	-1.13924	0.101028	-11.2764	1.71621e-29	5.3024e-28	18.5449	26.3004	28.7168	32.2802	60.3941	56.3497	Shared with ACE DEG
389	NAPEPLD	1137.21	-1.13917	0.179823	-6.33492	2.37458e-10	2.0863e-09	4.45357	13.1989	8.67136	9.30058	22.2278	21.0502	Shared with ACE DEG
390	C17orf97	185.91	-1.1369	0.273296	-4.15998	3.18281e-05	0.000146926	1.80608	5.01633	4.10996	2.83737	9.05624	8.82684	Shared with ACE DEG
391	ENSG00000283985	185.91	-1.1369	0.273296	-4.15998	3.18281e-05	0.000146926	1.80608	5.01633	4.10996	2.83737	9.05624	8.82684	Shared with ACE DEG
392	ELOVL7	337.895	-1.13662	0.381478	-2.97951	0.00288713	0.0090814	1.63773	6.17444	2.85193	1.99203	7.74256	7.90706	Shared with ACE DEG
393	BCL2	1304.71	-1.136	0.230694	-4.92429	8.46693e-07	4.88358e-06	5.51798	9.77657	4.97443	5.4167	14.7214	14.6104	Shared with ACE DEG
394	ASS1	2988.78	-1.13547	0.246214	-4.6117	3.99385e-06	2.106e-05	16.7569	103.477	55.5819	60.1502	166.86	167.718	Shared with ACE DEG
395	PPL	596.621	-1.13503	0.338204	-3.35606	0.000790625	0.00280142	3.25826	7.20979	4.55445	4.17404	8.63075	8.83543	Shared with ACE DEG
396	CTNNAL1	1659.26	-1.13106	0.0769788	-14.6932	7.13016e-49	4.15289e-47	36.8403	26.6733	24.0468	26.7155	58.6054	56.4805	Shared with ACE DEG
397	SESN2	619.442	-1.13072	0.101491	-11.141	7.92056e-29	2.34022e-27	7.82948	6.38353	5.64867	5.69429	14.015	13.5495	Shared with ACE DEG
398	ENSG00000285069	619.442	-1.13072	0.101491	-11.141	7.92056e-29	2.34022e-27	7.82948	6.38353	5.64867	5.69429	14.015	13.5495	Shared with ACE DEG
399	CTBS	480.77	-1.13014	0.182471	-6.19351	5.8838e-10	4.96696e-09	3.90642	7.56327	5.69727	4.52145	14.9757	13.543	Shared with ACE DEG
400	RAB3IP	1732.29	-1.12562	0.255279	-4.40938	1.03665e-05	5.13079e-05	16.7086	29.4143	17.9215	20.2922	52.9556	55.8868	Shared with ACE DEG
401	ATP6AP1	2598.99	-1.12518	0.152464	-7.38	1.58291e-13	1.87075e-12	26.3335	51.2713	35.3726	36.0221	101.273	94.2414	Shared with ACE DEG
402	ARHGAP18	1153.29	-1.12431	0.212842	-5.28236	1.27528e-07	8.2268e-07	7.74334	13.7189	8.76216	8.8408	22.2317	22.9427	Shared with ACE DEG
403	BTNL9	108.732	-1.12324	0.276928	-4.05609	4.99021e-05	0.000222512	3.68538	3.01624	2.43803	1.86358	4.26835	4.34206	Shared with ACE DEG
404	ARL4C	2885.52	-1.12296	0.134232	-8.36583	5.96955e-17	9.03822e-16	22.0243	28.9194	20.2907	22.367	55.5454	54.458	Shared with ACE DEG
405	THSD7B	130.378	-1.12143	0.210351	-5.33125	9.75378e-08	6.39208e-07	1.942	0.816181	0.786039	0.64703	1.78007	1.72509	Shared with ACE DEG
406	CRYL1	818.716	-1.12063	0.406349	-2.75781	0.00581906	0.01704	4.84438	35.108	13.5662	12.8771	49.6875	43.9739	Shared with ACE DEG
407	GRB7	383.751	-1.12036	0.324839	-3.44897	0.000562719	0.0020586	3.3005	13.6813	6.73731	5.59824	19.9086	21.0617	Shared with ACE DEG
408	MASP1	329.072	-1.12036	0.435537	-2.57235	0.010101	0.0279295	1.0561	8.06959	3.05189	2.83966	9.47415	8.0098	Shared with ACE DEG
409	ENSG00000274429	1203.21	-1.11915	0.286988	-3.89966	9.63293e-05	0.000407583	8.7606	11.4107	9.74518	10.9969	18.2955	13.3572	Shared with ACE DEG
410	MID2	1063.28	-1.11789	0.0995512	-11.2293	2.92821e-29	8.93361e-28	6.77817	9.69531	7.48987	9.46422	19.4323	19.3072	Shared with ACE DEG
411	STX3	1048.39	-1.11748	0.331597	-3.37	0.000751685	0.0026763	12.9688	25.9237	11.9535	13.5298	42.2489	40.1646	Shared with ACE DEG
412	GGT1	1067.98	-1.11136	0.353798	-3.14123	0.00168238	0.00559229	7.93998	43.5762	17.9346	23.8106	59.2849	59.251	Shared with ACE DEG
413	CEBPD	836.1	-1.11019	0.265911	-4.17506	2.97913e-05	0.0001381	40.2045	35.4354	19.1777	19.5602	54.5343	58.4073	Shared with ACE DEG
414	ENSG00000275035	437.086	-1.10775	0.231991	-4.77498	1.79724e-06	9.92418e-06	6.83746	8.95621	10.6188	10.9394	25.5298	23.3351	Shared with ACE DEG
415	ABHD14B	656.109	-1.10636	0.152738	-7.2435	4.37264e-13	4.98391e-12	8.38501	17.1213	12.3997	12.775	31.6993	32.9857	Shared with ACE DEG
416	THRB	476.32	-1.10256	0.284984	-3.86884	0.000109354	0.000457683	2.13428	5.99185	3.57764	3.38984	10.3993	9.72045	Shared with ACE DEG
417	ENSG00000274577	732.909	-1.10092	0.363037	-3.03252	0.00242523	0.00776393	6.62103	25.3542	10.5621	12.7048	41.3188	37.1104	Shared with ACE DEG
418	CFAP91	389.853	-1.09946	0.325761	-3.37505	0.000738018	0.00263226	2.54164	7.16121	6.17708	4.33869	11.3351	12.7518	Shared with ACE DEG
419	AMACR	2428.54	-1.09707	0.312778	-3.50751	0.000452315	0.00168845	11.3664	63.0567	31.2039	32.0152	96.9859	95.0137	Shared with ACE DEG
420	DIAPH3	1217.7	-1.09517	0.103151	-10.6172	2.47858e-26	6.60937e-25	11.039	12.9327	9.53176	9.42651	25.4428	25.9953	Shared with ACE DEG
421	ATP6V1FNB	96.868	-1.09517	0.267047	-4.10104	4.11294e-05	0.000186226	1.65151	1.01789	0.76638	0.707344	2.07603	1.70786	Shared with ACE DEG
422	SDC2	8163.28	-1.09427	0.0515825	-21.2139	7.10006e-100	1.01681e-97	242.234	214.873	185.463	193.441	418.7	442.167	Shared with ACE DEG
423	MAPK13	363.303	-1.09207	0.264377	-4.13071	3.61644e-05	0.000165437	1.91659	4.00025	2.68191	2.59614	6.00393	6.96186	Shared with ACE DEG
424	LASP1	8058.93	-1.09023	0.0556462	-19.5923	1.80026e-85	2.09709e-83	84.1679	79.975	72.2705	74.8239	170.809	164.889	Shared with ACE DEG
425	LBH	4160.5	-1.08985	0.0620619	-17.5608	4.92109e-69	4.26366e-67	115.982	76.6001	65.3378	71.9525	154.122	143.551	Shared with ACE DEG
426	B2M	2504.79	-1.07871	0.120453	-8.9555	3.38203e-19	5.92365e-18	114.581	98.0117	105.344	117.362	247.785	233.451	Shared with ACE DEG
427	RAP1GAP2	468.398	-1.07678	0.305938	-3.5196	0.000432201	0.00161957	1.7502	4.31456	1.88646	3.29158	7.13862	7.1902	Shared with ACE DEG
428	CMTM4	3021.89	-1.07664	0.161796	-6.65428	2.84683e-11	2.73516e-10	7.33375	16.0509	10.964	11.2878	29.769	28.2477	Shared with ACE DEG
429	TSC22D3	6259.75	-1.07425	0.0544571	-19.7265	1.27597e-86	1.508e-84	71.4344	133.942	120.856	119.504	268.076	264.588	Shared with ACE DEG
430	QPCT	199.473	-1.07338	0.192815	-5.56692	2.59288e-08	1.81973e-07	2.84064	4.81071	4.69259	4.38751	11.1505	9.1323	Shared with ACE DEG
431	RIDA	1052.94	-1.07257	0.195351	-5.49047	4.00877e-08	2.75388e-07	21.9624	57.3892	35.4258	43.1497	100.023	98.4661	Shared with ACE DEG
432	NAT1	95.2697	-1.06959	0.254607	-4.20095	2.658e-05	0.00012446	0.938834	2.3814	2.10315	2.56359	4.50368	4.26617	Shared with ACE DEG
433	ATP12A	148.059	-1.06858	0.237462	-4.5	6.79541e-06	3.46474e-05	0.521958	1.40235	1.02722	1.02712	2.25375	2.76514	Shared with ACE DEG
434	AGPAT2	866.684	-1.06852	0.122255	-8.74009	2.32934e-18	3.86835e-17	12.7679	25.1575	19.0315	20.8695	45.9579	47.325	Shared with ACE DEG
435	PCSK1	325.912	-1.06823	0.174551	-6.1199	9.36365e-10	7.73557e-09	1.08941	3.23624	2.41201	2.28021	6.27849	5.63048	Shared with ACE DEG
436	TMEM35B	175.443	-1.06741	0.186652	-5.71869	1.07346e-08	7.89326e-08	2.77956	8.50314	6.42955	7.6454	17.6658	16.1387	Shared with ACE DEG
437	LRRC4	690.956	-1.06724	0.160011	-6.66976	2.5623e-11	2.47154e-10	17.0185	15.2976	13.1652	11.0305	31.3567	28.2894	Shared with ACE DEG
438	SEMA5A	5588.38	-1.06682	0.100471	-10.6182	2.4522e-26	6.54619e-25	9.83579	20.3741	17.9361	17.8123	42.8636	41.6572	Shared with ACE DEG
439	TJP2	1275.96	-1.06642	0.296289	-3.59926	0.000319129	0.00122702	12.3246	27.1908	15.3456	11.4004	37.9057	39.6875	Shared with ACE DEG
440	PPP1R14C	491.495	-1.06628	0.285305	-3.73733	0.000185985	0.000746948	3.97483	11.3512	5.73601	6.37209	17.2141	17.3206	Shared with ACE DEG
441	LACTB2	315.482	-1.06446	0.218592	-4.86962	1.11811e-06	6.36163e-06	4.20344	13.7967	8.72885	8.84705	24.5125	23.909	Shared with ACE DEG
442	C3	107.431	-1.06364	0.27307	-3.89511	9.81555e-05	0.000414662	3.08875	6.03528	4.39062	4.23626	9.72117	7.45312	Shared with ACE DEG
443	MAF	4138.05	-1.0604	0.058377	-18.1647	9.82987e-74	9.20453e-72	29.1716	33.1896	29.8215	31.5443	63.9706	64.2518	Shared with ACE DEG
444	RIPK4	497.241	-1.05936	0.297236	-3.56405	0.000365182	0.00139004	2.09199	6.51953	3.32944	3.39578	9.43482	9.87235	Shared with ACE DEG
445	MTND1P23	100.241	-1.05858	0.384441	-2.75357	0.00589497	0.0172436	23.7445	24.1083	10.7391	12.6801	39.2129	32.0491	Shared with ACE DEG
446	HAPLN3	74.5529	-1.05781	0.268289	-3.9428	8.05347e-05	0.000345924	2.13784	2.60479	1.7998	2.11787	4.56597	3.44893	Shared with ACE DEG
447	NOVA2	396.444	-1.05568	0.155511	-6.78844	1.1335e-11	1.13239e-10	0.977529	1.88441	1.40346	2.79836	4.47952	3.74011	Shared with ACE DEG
448	HES4	1412.99	-1.05217	0.106849	-9.8473	7.04112e-23	1.55275e-21	50.9132	63.6703	53.3921	52.9882	121.33	133.134	Shared with ACE DEG
449	OCLN	478.252	-1.04865	0.263674	-3.97707	6.97683e-05	0.000303697	3.10144	6.77525	2.8662	2.94901	9.65567	7.37085	Shared with ACE DEG
450	NEU1	168.083	-1.04811	0.284332	-3.68622	0.000227607	0.000899709	1.92725	3.93814	2.71567	2.13429	6.66822	6.1993	Shared with ACE DEG
451	ENSG00000223957	168.083	-1.04811	0.284332	-3.68622	0.000227607	0.000899709	1.92725	3.93814	2.71567	2.13429	6.66822	6.1993	Shared with ACE DEG
452	ENSG00000234343	168.083	-1.04811	0.284332	-3.68622	0.000227607	0.000899709	1.92725	3.93814	2.71567	2.13429	6.66822	6.1993	Shared with ACE DEG
453	ENSG00000227231	71.2902	-1.04759	0.342289	-3.06056	0.00220924	0.00714006	3.8087	2.45121	2.244	1.68705	3.9087	5.50367	Shared with ACE DEG
454	ENSG00000230128	71.2902	-1.04759	0.342289	-3.06056	0.00220924	0.00714006	3.8087	2.45121	2.244	1.68705	3.9087	5.50367	Shared with ACE DEG
455	ENSG00000235030	71.2902	-1.04759	0.342289	-3.06056	0.00220924	0.00714006	3.8087	2.45121	2.244	1.68705	3.9087	5.50367	Shared with ACE DEG
456	ENSG00000237155	71.2902	-1.04759	0.342289	-3.06056	0.00220924	0.00714006	3.8087	2.45121	2.244	1.68705	3.9087	5.50367	Shared with ACE DEG
457	CDR1	11688.2	-1.04677	0.112541	-9.30119	1.38877e-20	2.63121e-19	381.513	574.578	610.336	648.052	1378.78	1344.53	Shared with ACE DEG
458	TENT5B	63.5016	-1.04526	0.3156	-3.31198	0.000926374	0.00324045	0.961564	0.803744	1.02197	0.960838	1.91303	2.18476	Shared with ACE DEG
459	KCNJ10	60.3914	-1.04497	0.344249	-3.0355	0.00240134	0.00769654	0.423397	0.722151	0.562375	0.63635	1.61226	0.918654	Shared with ACE DEG
460	CELSR1	1574.09	-1.04101	0.217892	-4.77762	1.77383e-06	9.80377e-06	6.11165	8.4546	5.39205	5.18441	16.7182	14.2883	Shared with ACE DEG
461	ERAP1	1910	-1.0323	0.150574	-6.85574	7.09439e-12	7.22376e-11	9.51104	22.1898	13.4885	17.7242	35.7046	35.9259	Shared with ACE DEG
462	LOC102724788	329.457	-1.02984	0.174513	-5.90124	3.60784e-09	2.79023e-08	#N/A	#N/A	#N/A	#N/A	#N/A	#N/A	Shared with ACE DEG
463	GEM	288.975	-1.02611	0.257126	-3.9907	6.58787e-05	0.000287744	7.87988	4.53575	6.37381	7.72136	13.1284	11.8329	Shared with ACE DEG
464	AIG1	1103.55	-1.0248	0.212261	-4.828	1.37912e-06	7.73461e-06	17.4792	35.0171	23.6711	20.4289	59.8372	53.6529	Shared with ACE DEG
465	DGKK	234.721	-1.02466	0.295709	-3.4651	0.000530034	0.00195104	0.395507	1.5078	0.884102	0.787379	2.23517	2.31286	Shared with ACE DEG
466	BCAR1	1652.4	-1.023	0.111864	-9.14499	5.96347e-20	1.09163e-18	29.6182	31.0253	27.0811	26.264	56.6765	56.0216	Shared with ACE DEG
467	ANXA4	1766.17	-1.02075	0.278228	-3.66877	0.000243724	0.000958904	21.8003	61.972	28.2008	28.2733	88.5014	87.565	Shared with ACE DEG
468	RASSF6	131.175	-1.0152	0.339073	-2.99404	0.00275313	0.00870264	1.00834	1.81116	1.05863	0.819581	2.03859	3.16532	Shared with ACE DEG
469	PRKCA	1416.11	-1.0116	0.204535	-4.94583	7.58218e-07	4.39618e-06	7.642	11.0531	6.45954	6.49181	14.583	14.4587	Shared with ACE DEG
470	TMPRSS2	235.249	-1.01137	0.277372	-3.64625	0.000266093	0.00103828	1.47638	4.29382	1.83026	3.65522	6.58877	5.85724	Shared with ACE DEG
471	ARHGAP8	316.802	-1.00845	0.249357	-4.04419	5.25037e-05	0.000233343	5.06707	12.3515	6.50029	9.98719	16.7396	17.7842	Shared with ACE DEG
472	PLEKHH1	820.109	-1.00433	0.267661	-3.75226	0.00017525	0.000707362	4.13121	9.8822	6.42724	7.29901	15.4993	15.646	Shared with ACE DEG
473	CHST2	3080.88	-1.00253	0.112728	-8.89341	5.92607e-19	1.02615e-17	14.0764	29.2976	24.3597	23.4238	52.0559	57.2922	Shared with ACE DEG
474	ENSG00000285132	2643.78	-1.00198	0.146578	-6.83577	8.15657e-12	8.25009e-11	12.5059	30.3986	22.0052	21.5749	52.8253	51.8844	Shared with ACE DEG
475	SLCO4C1	589.646	-1.00192	0.408249	-2.45419	0.01412	0.0375701	1.81394	6.87124	2.51324	2.77783	8.81543	8.16438	Shared with ACE DEG
476	ENSG00000248496	198.607	-0.999806	0.168366	-5.93829	2.88018e-09	2.24962e-08	1.38482	2.57732	2.06861	2.34829	4.91021	4.9895	Shared with ACE DEG
477	ADAMTS9	10769.8	-0.992378	0.114522	-8.66541	4.49906e-18	7.28286e-17	27.5554	75.687	59.3655	59.904	123.305	118.053	Shared with ACE DEG
478	RORB	80.6023	-0.991994	0.271005	-3.66043	0.000251792	0.000987298	0.237057	0.349287	0.232548	0.280297	0.606089	0.628065	Shared with ACE DEG
479	WDR86	1738.91	-0.990097	0.0974988	-10.155	3.14917e-24	7.57606e-23	24.1271	43.0009	42.6789	43.5216	90.4077	93.4892	Shared with ACE DEG
480	SLC2A3	1052.06	-0.986001	0.230588	-4.27604	1.90251e-05	9.09455e-05	18.9296	13.5588	15.8445	19.5477	30.3849	28.7447	Shared with ACE DEG
481	ATP1B2	1367.16	-0.983724	0.095195	-10.3338	4.95663e-25	1.2415e-23	6.5044	15.8407	13.9025	14.6567	32.2945	28.5067	Shared with ACE DEG
482	GCHFR	367.542	-0.981624	0.294366	-3.3347	0.000853907	0.00300988	11.4706	32.5949	16.3325	18.2471	45.1457	49.0291	Shared with ACE DEG
483	SERTAD1	374.128	-0.980244	0.154588	-6.34103	2.28234e-10	2.0118e-09	20.981	7.32431	5.89119	6.37733	15.0756	12.4054	Shared with ACE DEG
484	AKAP12	16412.9	-0.975768	0.135668	-7.19231	6.37063e-13	7.14414e-12	51.0245	98.5383	71.7804	70.7016	166.402	167.528	Shared with ACE DEG
485	ENSG00000255330	68.7788	-0.975725	0.37369	-2.61105	0.00902639	0.0252884	1.03774	1.02452	0.479755	0.544212	0.93514	1.22601	Shared with ACE DEG
486	KIF21A	1249.14	-0.973461	0.212675	-4.57722	4.71203e-06	2.46126e-05	8.00616	15.1421	10.9393	9.52839	22.3166	22.7611	Shared with ACE DEG
487	HLX	246.737	-0.972808	0.21316	-4.56375	5.02483e-06	2.60342e-05	2.68823	3.1272	3.83236	3.55173	9.69582	8.16574	Shared with ACE DEG
488	JDP2	342.682	-0.970021	0.128142	-7.56987	3.73602e-14	4.6031e-13	14.8398	9.79502	7.34516	9.0083	17.6446	16.5342	Shared with ACE DEG
489	AHNAK	27307.2	-0.964469	0.0795838	-12.1189	8.38535e-34	3.06072e-32	37.1774	69.5621	55.588	57.7934	122.524	122.364	Shared with ACE DEG
490	TDRD7	278.707	-0.964371	0.216049	-4.46366	8.05702e-06	4.06626e-05	1.54968	3.91727	2.77918	2.225	5.71714	5.8103	Shared with ACE DEG
491	ACSM3	808.132	-0.964058	0.230697	-4.1789	2.92926e-05	0.000135928	14.5385	32.6545	21.2301	21.8441	41.0754	38.8889	Shared with ACE DEG
492	PPP1R26	1101.45	-0.963089	0.174801	-5.50965	3.59555e-08	2.48251e-07	4.41497	11.5009	6.96916	8.54635	18.7318	18.9233	Shared with ACE DEG
493	PLPP3	2401.07	-0.960975	0.0679589	-14.1405	2.13649e-45	1.1357e-43	23.844	37.0095	29.2647	29.7003	62.0305	58.3682	Shared with ACE DEG
494	CLEC18A	1416.78	-0.96074	0.281441	-3.41364	0.000641004	0.00232023	7.55467	33.8744	16.7244	17.8589	47.3877	46.4377	Shared with ACE DEG
495	ELFN2	168.847	-0.95364	0.294908	-3.23369	0.00122204	0.00417803	0.406798	1.3714	1.08579	1.08602	1.79335	1.96557	Shared with ACE DEG
496	ADAMTS15	3505.22	-0.95192	0.252565	-3.76901	0.000163897	0.000665151	6.01658	29.3816	15.9263	16.1142	42.1392	41.2744	Shared with ACE DEG
497	POLR2M	5888.26	-0.950759	0.10158	-9.35975	7.99259e-21	1.53581e-19	84.0251	135.893	119.484	112.591	209.283	223.053	Shared with ACE DEG
498	MAP3K1	4755.45	-0.950437	0.182552	-5.20638	1.92561e-07	1.21864e-06	15.8851	31.2868	19.6269	21.389	49.258	48.7423	Shared with ACE DEG
499	WNT1	140.045	-0.948082	0.238904	-3.96846	7.23397e-05	0.000313992	1.33662	2.60306	1.92741	1.79764	4.01307	4.6218	Shared with ACE DEG
500	ARRDC4	1543.85	-0.947605	0.131275	-7.21848	5.25734e-13	5.9588e-12	8.70586	16.1779	11.802	12.3882	27.6967	27.3547	Shared with ACE DEG
501	AP5B1	909.857	-0.942282	0.162631	-5.79397	6.87413e-09	5.15899e-08	1.68378	5.66976	3.91997	4.04867	9.25906	9.2446	Shared with ACE DEG
502	MYO6	2914.25	-0.94128	0.226138	-4.16242	3.14892e-05	0.000145499	12.4319	33.9872	18.7032	20.7807	52.249	49.2799	Shared with ACE DEG
503	ACMSD	275.851	-0.938865	0.381178	-2.46306	0.0137757	0.0367502	4.1933	14.0506	5.69488	7.03588	17.8414	16.711	Shared with ACE DEG
504	ENTPD5	1307.4	-0.938091	0.265831	-3.5289	0.000417294	0.00156975	6.73423	22.2637	11.7416	12.7811	31.9521	32.3726	Shared with ACE DEG
505	MBNL2	1714.27	-0.936852	0.0876516	-10.6884	1.15378e-26	3.13854e-25	54.4084	23.3519	19.6645	23.6589	42.9839	41.6134	Shared with ACE DEG
506	LMBRD1	1875.84	-0.936756	0.182616	-5.12964	2.90291e-07	1.78877e-06	24.2867	45.09	28.7713	28.9376	73.1827	70.6816	Shared with ACE DEG
507	CAMSAP3	794.595	-0.93596	0.298752	-3.13291	0.00173085	0.00573323	2.87477	12.8031	7.13885	7.89508	17.3362	16.7558	Shared with ACE DEG
508	PSAP	13491.6	-0.935387	0.103105	-9.07219	1.16648e-19	2.0897e-18	171.009	267.258	205.396	225.659	427.649	430.695	Shared with ACE DEG
509	MAP9	1998.9	-0.932092	0.132572	-7.03083	2.05304e-12	2.20677e-11	12.467	23.5223	16.2898	16.7236	34.0706	32.626	Shared with ACE DEG
510	RAB29	510.529	-0.931285	0.348516	-2.67214	0.00753688	0.0214913	3.57581	12.8675	5.96661	5.98604	15.6507	16.833	Shared with ACE DEG
511	DNALI1	949.689	-0.92801	0.148789	-6.23711	4.45738e-10	3.80904e-09	15.1001	23.7203	17.3601	17.7909	39.6827	37.1289	Shared with ACE DEG
512	SNX7	757.03	-0.927791	0.159636	-5.81192	6.17609e-09	4.66097e-08	12.7529	23.4083	17.9084	15.6907	36.9273	36.8258	Shared with ACE DEG
513	KCNJ15	1630.94	-0.924055	0.351107	-2.63183	0.00849255	0.0239499	4.60017	31.7637	13.7111	15.3646	42.717	39.8117	Shared with ACE DEG
514	C1QTNF7	520.618	-0.922491	0.133822	-6.89343	5.44611e-12	5.61351e-11	7.36411	12.6172	13.8076	9.76639	13.5484	15.4924	Shared with ACE DEG
515	UNC13C	380.981	-0.920302	0.206885	-4.44838	8.65184e-06	4.33768e-05	2.29662	5.60226	4.51167	5.75685	10.9507	8.64246	Shared with ACE DEG
516	VANGL1	1156.19	-0.920046	0.116846	-7.87402	3.43413e-15	4.5938e-14	5.60905	7.92017	8.29326	8.49791	14.8153	15.8273	Shared with ACE DEG
517	MARCHF9	441.334	-0.918558	0.20158	-4.55678	5.19437e-06	2.68554e-05	3.72111	9.60231	6.46803	6.4886	13.9148	13.0804	Shared with ACE DEG
518	HLF	318.544	-0.914137	0.240964	-3.79366	0.000148441	0.000607489	2.19991	5.09488	2.69852	2.84101	6.06567	7.08693	Shared with ACE DEG
519	HOOK1	2222.6	-0.913032	0.236801	-3.85569	0.000115405	0.000481023	16.5672	30.0248	15.2696	20.7872	44.2536	37.0858	Shared with ACE DEG
520	ERBB4	3816.34	-0.91208	0.171498	-5.31831	1.04738e-07	6.84181e-07	10.0461	28.9336	15.7666	15.8855	35.0918	34.6145	Shared with ACE DEG
521	STEAP2	499.884	-0.909736	0.219243	-4.14944	3.33295e-05	0.000153391	1.84285	5.4532	3.72473	2.98203	8.47641	8.61878	Shared with ACE DEG
522	SEL1L	5734.25	-0.907176	0.0693352	-13.0839	4.06932e-39	1.77867e-37	25.8141	45.3505	37.1543	39.7352	72.1387	66.0394	Shared with ACE DEG
523	LRRC8A	2764.69	-0.904252	0.0728383	-12.4145	2.17991e-35	8.34468e-34	31.4072	27.5139	23.625	24.7231	49.514	47.6093	Shared with ACE DEG
524	BSND	113.482	-0.898877	0.307711	-2.92117	0.00348715	0.0107371	0.187693	0.5511	0.290842	0.391687	0.757841	0.860339	Shared with ACE DEG
525	PCYOX1	3973.52	-0.897649	0.14411	-6.22893	4.69646e-10	3.9993e-09	26.9415	44.4735	36.3004	34.6904	63.7472	71.5389	Shared with ACE DEG
526	PATJ	1726.69	-0.893355	0.202656	-4.40823	1.04217e-05	5.15182e-05	9.99893	19.2839	14.9511	17.5253	25.5217	29.7708	Shared with ACE DEG
527	RAB36	682.046	-0.891155	0.202023	-4.41116	1.02819e-05	5.09097e-05	3.20811	9.96461	5.96954	6.73388	15.2328	14.5966	Shared with ACE DEG
528	MANEA	1372.43	-0.89086	0.085002	-10.4805	1.06232e-25	2.75727e-24	6.61022	15.591	12.5425	15.2572	26.9615	25.656	Shared with ACE DEG
529	RHOBTB1	3050.26	-0.890385	0.24651	-3.61197	0.00030388	0.00117377	20.9838	45.4007	22.461	24.15	58.4038	58.8457	Shared with ACE DEG
530	NFKBIE	400.482	-0.890299	0.128138	-6.94799	3.70521e-12	3.87821e-11	7.98339	8.64469	7.41126	8.58312	14.9915	15.9519	Shared with ACE DEG
531	EMX2	2661.59	-0.889899	0.280097	-3.17711	0.00148748	0.00499645	22.2414	59.6278	30.9314	29.7518	75.5929	78.1754	Shared with ACE DEG
532	PAQR5	409.016	-0.889254	0.301934	-2.94519	0.00322752	0.01002	2.56892	5.3839	2.12391	2.6486	6.46901	8.59873	Shared with ACE DEG
533	FKBP2	493.979	-0.888158	0.192307	-4.61844	3.86637e-06	2.04055e-05	35.8691	52.6536	34.5717	34.8704	80.4355	83.7921	Shared with ACE DEG
534	ANGPTL4	337.045	-0.886047	0.153659	-5.7663	8.10289e-09	6.03281e-08	8.40627	8.40581	8.86385	8.97803	14.645	17.0112	Shared with ACE DEG
535	ARPC3	2782.86	-0.883892	0.0922279	-9.58378	9.35567e-22	1.89023e-20	136.603	167.214	130.215	127.953	281.781	274.535	Shared with ACE DEG
536	USP51	632.31	-0.883179	0.126115	-7.00293	2.50656e-12	2.67183e-11	2.14818	5.72249	4.38149	5.19397	10.0485	9.39491	Shared with ACE DEG
537	ANPEP	733.073	-0.882799	0.358627	-2.46161	0.0138315	0.0368912	2.43263	13.1222	5.88989	5.81429	15.2557	14.5697	Shared with ACE DEG
538	COL4A5	10266.4	-0.88029	0.0600789	-14.6522	1.30366e-48	7.5033e-47	40.8078	90.8637	84.5331	82.6831	149.78	160.256	Shared with ACE DEG
539	TPD52	566.64	-0.876989	0.214977	-4.07946	4.51405e-05	0.000202878	10.5733	23.0824	10.996	12.2899	29.9702	30.2818	Shared with ACE DEG
540	SLC4A4	1601.61	-0.875373	0.342846	-2.55326	0.0106721	0.029342	4.45273	16.0851	7.0695	6.70098	16.9795	16.4102	Shared with ACE DEG
541	ENSG00000276539	181.281	-0.873353	0.26134	-3.34183	0.000832289	0.00294006	1.42446	4.16327	2.5437	2.69882	6.75848	6.43327	Shared with ACE DEG
542	ARHGEF28	1126.98	-0.872707	0.216885	-4.02382	5.72626e-05	0.000252878	7.04081	16.2747	8.98178	9.88461	22.5082	21.2291	Shared with ACE DEG
543	DMKN	283.157	-0.87005	0.165727	-5.2499	1.52186e-07	9.73493e-07	14.7446	20.7956	16.8931	18.9144	33.3143	34.8215	Shared with ACE DEG
544	NAB2	2496.28	-0.864177	0.0693688	-12.4577	1.2695e-35	4.92938e-34	75.3861	45.8547	41.1686	46.3064	87.3149	86.946	Shared with ACE DEG
545	ETFB	1259.24	-0.860809	0.205451	-4.18984	2.79147e-05	0.000130144	32.5695	68.6648	40.5289	38.4125	108.706	108.939	Shared with ACE DEG
546	MPZL2	165.721	-0.860021	0.279685	-3.07496	0.00210529	0.0068377	1.30682	4.54137	2.21674	3.79791	5.94938	6.12867	Shared with ACE DEG
547	DAZAP2	2536.28	-0.856234	0.146738	-5.83511	5.37557e-09	4.08853e-08	45.1566	64.4405	49.7403	51.7018	109.578	101.294	Shared with ACE DEG
548	KLHL2	363.27	-0.856229	0.168511	-5.08116	3.75142e-07	2.27534e-06	9.19472	8.2975	6.22953	7.03726	10.2973	11.1185	Shared with ACE DEG
549	TGFA	200.656	-0.854707	0.356368	-2.39838	0.0164678	0.0429808	1.30518	4.01045	2.00837	2.90606	4.8096	7.41979	Shared with ACE DEG
550	MACC1	231.424	-0.853114	0.273962	-3.11399	0.00184576	0.00607418	0.960906	2.91125	1.38054	1.10579	2.53028	3.06842	Shared with ACE DEG
551	OSBPL3	308.484	-0.852829	0.186896	-4.56311	5.04005e-06	2.61019e-05	3.33645	5.73808	3.45721	2.91603	5.82868	6.3626	Shared with ACE DEG
552	ARC	88.7954	-0.850454	0.343121	-2.47859	0.0131904	0.0354062	7.27188	2.07348	1.80453	1.04381	1.87809	2.79318	Shared with ACE DEG
553	ENPP2	564.967	-0.841508	0.106937	-7.86917	3.56992e-15	4.7676e-14	5.13384	7.89704	6.72166	7.68817	14.9085	14.048	Shared with ACE DEG
554	LIPG	1297.29	-0.838384	0.209916	-3.99391	6.49937e-05	0.000284133	7.79977	21.2875	12.5832	12.4469	33.8394	28.9607	Shared with ACE DEG
555	TFAP2B	187.91	-0.837594	0.309942	-2.70242	0.00688362	0.0198119	1.7107	3.38129	1.83115	2.08347	5.30565	4.80263	Shared with ACE DEG
556	CYB5A	1283.99	-0.835147	0.166877	-5.00457	5.59866e-07	3.314e-06	48.8543	76.0986	55.0706	54.5754	137.523	128.702	Shared with ACE DEG
557	MBLAC2	567.397	-0.834563	0.10945	-7.62506	2.43928e-14	3.05331e-13	3.07386	5.74715	5.57343	5.3578	9.7613	9.93714	Shared with ACE DEG
558	PIGS	1978.23	-0.834305	0.128842	-6.47542	9.45497e-11	8.63107e-10	25.3188	40.4954	28.0945	30.3713	62.8234	60.023	Shared with ACE DEG
559	IL34	70.2318	-0.832976	0.266193	-3.12921	0.00175276	0.00579557	3.26752	1.84829	1.62954	2.19173	3.02763	3.36694	Shared with ACE DEG
560	MGAT4A	865.345	-0.832877	0.0903487	-9.21847	3.01361e-20	5.61788e-19	6.75259	6.47824	4.69989	9.03469	13.1493	11.5781	Shared with ACE DEG
561	DOK6	1718.89	-0.829305	0.154869	-5.35488	8.56122e-08	5.64855e-07	9.97973	13.6612	10.914	8.99235	21.9703	19.2187	Shared with ACE DEG
562	SLC24A1	608.663	-0.828434	0.198572	-4.17196	3.01992e-05	0.000139751	7.39512	11.2883	8.18601	8.25735	15.2088	12.6573	Shared with ACE DEG
563	PLPP6	453.933	-0.827345	0.142335	-5.81264	6.14944e-09	4.64375e-08	2.57207	6.46259	5.58327	5.19564	11.6562	10.1017	Shared with ACE DEG
564	LIPA	1109.98	-0.825961	0.0912924	-9.04742	1.4638e-19	2.61202e-18	13.4498	19.223	18.0394	19.64	35.3653	32.8485	Shared with ACE DEG
565	ZC3H12A	152.287	-0.82498	0.199624	-4.13266	3.58585e-05	0.000164161	3.6107	2.7575	3.60593	2.83992	6.44852	5.24651	Shared with ACE DEG
566	BBS1	1602.66	-0.82318	0.146117	-5.6337	1.76383e-08	1.26189e-07	18.9697	37.2525	30.0281	32.6832	49.0901	53.7104	Shared with ACE DEG
567	ATOX1	1017.52	-0.82297	0.12588	-6.53775	6.24532e-11	5.79233e-10	83.2143	121.599	98.8394	94.9565	210.147	207.812	Shared with ACE DEG
568	ATP10D	1329.31	-0.822876	0.166323	-4.94747	7.51862e-07	4.36037e-06	10.2808	19.1204	13.0206	14.7184	26.971	26.2864	Shared with ACE DEG
569	PLEKHH3	986.016	-0.821307	0.152443	-5.38764	7.13876e-08	4.74864e-07	14.0714	14.0356	15.1107	18.047	28.8222	31.2032	Shared with ACE DEG
570	TMEM9B	766.352	-0.820819	0.138647	-5.92021	3.21521e-09	2.50048e-08	16.3397	22.1348	16.2013	17.2721	33.5429	34.9464	Shared with ACE DEG
571	DDRGK1	817.376	-0.82078	0.153396	-5.35072	8.76033e-08	5.76897e-07	19.7238	32.4614	25.7533	23.4559	49.8849	50.1384	Shared with ACE DEG
572	ATP6AP2	5376.87	-0.818938	0.125035	-6.54966	5.76676e-11	5.3751e-10	50.8199	133.897	97.2764	100.985	203.285	204.298	Shared with ACE DEG
573	ASAH1	3227.45	-0.817303	0.181086	-4.51334	6.38136e-06	3.26525e-05	45.1656	88.43	57.1001	60.2115	121.429	122.893	Shared with ACE DEG
574	PPARGC1A	679.9	-0.816541	0.167869	-4.86415	1.14948e-06	6.53406e-06	6.47252	11.3743	6.78914	7.13742	14.4337	13.6601	Shared with ACE DEG
575	OCEL1	282.675	-0.815463	0.179376	-4.5461	5.46479e-06	2.81876e-05	7.26002	16.0762	12.4058	13.2595	23.0727	24.5308	Shared with ACE DEG
576	PAK1	1924.7	-0.814371	0.121433	-6.70632	1.99599e-11	1.94144e-10	26.155	40.1866	30.2917	32.9159	67.3622	57.4424	Shared with ACE DEG
577	SLC35F2	294.013	-0.814062	0.278025	-2.92801	0.00341136	0.0105263	2.74738	6.1878	3.38688	3.311	7.83411	7.12937	Shared with ACE DEG
578	BICC1	1789.9	-0.809835	0.138911	-5.82989	5.54653e-09	4.21197e-08	7.31239	14.5334	11.5838	11.6655	24.2434	21.1905	Shared with ACE DEG
579	TMEM200B	524.84	-0.809495	0.143029	-5.65966	1.51677e-08	1.09447e-07	4.57947	7.81213	8.0371	8.29293	14.0887	15.9781	Shared with ACE DEG
580	ADAMTS16	1590.69	-0.809495	0.310624	-2.60603	0.00915996	0.0256184	5.34635	21.8817	10.4031	11.0724	28.738	25.4741	Shared with ACE DEG
581	TMPRSS4	611.641	-0.803649	0.224806	-3.57486	0.000350413	0.00133801	3.19897	12.0434	7.53859	6.60246	17.6039	18.4696	Shared with ACE DEG
582	PRRG2	82.9272	-0.801743	0.253984	-3.15667	0.00159583	0.00533023	1.94169	2.70925	2.67695	3.34219	4.12474	5.24835	Shared with ACE DEG
583	CLSTN3	1554.44	-0.801471	0.159614	-5.02131	5.13207e-07	3.05341e-06	9.45902	23.2506	16.9286	17.5413	31.945	34.3357	Shared with ACE DEG
584	ENSG00000288427	1554.44	-0.801471	0.159614	-5.02131	5.13207e-07	3.05341e-06	9.45902	23.2506	16.9286	17.5413	31.945	34.3357	Shared with ACE DEG
585	PTPN3	1073.7	-0.800514	0.284625	-2.81252	0.00491544	0.0146674	9.44257	18.5758	10.3859	12.5451	21.5687	17.5876	Shared with ACE DEG
586	MPC2	2872.16	-0.799493	0.161494	-4.95061	7.39804e-07	4.29863e-06	48.6387	69.9902	50.2047	48.4154	100.237	97.4391	Shared with ACE DEG
587	FUCA1	427.316	-0.798264	0.16389	-4.87073	1.11184e-06	6.32894e-06	4.60371	10.0073	7.09401	7.48461	15.0977	15.181	Shared with ACE DEG
588	MITF	1222.34	-0.795841	0.184319	-4.31773	1.57644e-05	7.61208e-05	13.9157	22.8639	13.9907	18.7656	30.582	26.4385	Shared with ACE DEG
589	GNS	3901.82	-0.793955	0.137393	-5.77871	7.52768e-09	5.6183e-08	22.9598	45.6934	32.2317	35.6709	67.4129	63.1842	Shared with ACE DEG
590	PELI2	1134.95	-0.792035	0.114166	-6.93759	3.98859e-12	4.15872e-11	12.2708	12.2689	8.78584	8.8184	17.1882	16.7337	Shared with ACE DEG
591	B4GALT1	3773.19	-0.791724	0.210428	-3.76243	0.000168267	0.000681296	18.3531	46.8311	29.4203	28.4991	63.4446	62.3537	Shared with ACE DEG
592	PDK3	3265.83	-0.79147	0.15598	-5.07418	3.89161e-07	2.35216e-06	6.08234	15.077	12.3978	11.4915	23.2587	20.6039	Shared with ACE DEG
593	NFKBIZ	386.566	-0.789854	0.189768	-4.1622	3.15193e-05	0.000145611	25.7633	10.6635	7.13799	10.3852	19.9374	16.5009	Shared with ACE DEG
594	EPB41L4A	641.918	-0.789816	0.243552	-3.24291	0.00118316	0.00405478	5.12642	8.96062	6.49407	5.22169	12.5879	12.2127	Shared with ACE DEG
595	PCDH17	1096.3	-0.788424	0.102637	-7.68171	1.56984e-14	1.99997e-13	12.2231	5.93455	5.1617	6.0777	10.4788	10.352	Shared with ACE DEG
596	IFIT3	370.352	-0.788006	0.122297	-6.44337	1.1685e-10	1.05834e-09	6.34754	6.70116	5.3725	5.75663	11.2961	10.6201	Shared with ACE DEG
597	NR1D2	1226.91	-0.786487	0.0878262	-8.95503	3.39633e-19	5.94443e-18	26.1903	12.6752	11.6575	10.8289	20.0371	18.3795	Shared with ACE DEG
598	SHC3	319.379	-0.786172	0.161063	-4.88115	1.05472e-06	6.01642e-06	0.859148	1.11454	1.13584	1.3106	2.17701	2.81458	Shared with ACE DEG
599	ENSG00000273686	977.656	-0.785825	0.15515	-5.06495	4.085e-07	2.46111e-06	56.1131	37.8673	56.2026	50.1663	107.032	101.26	Shared with ACE DEG
600	MC1R	143.686	-0.783099	0.23583	-3.32061	0.000898213	0.00315326	3.20611	1.91081	1.6943	2.51713	4.10714	3.90478	Shared with ACE DEG
601	NME3	301.591	-0.782954	0.15301	-5.11701	3.10425e-07	1.90656e-06	12.9784	15.1131	15.6275	17.0698	29.0748	29.3949	Shared with ACE DEG
602	HIBADH	1251.15	-0.780982	0.147129	-5.30816	1.10739e-07	7.20868e-07	15.8557	33.1475	24.3178	24.5284	49.4998	51.3062	Shared with ACE DEG
603	TRHDE	850.611	-0.780717	0.22794	-3.4251	0.000614575	0.00223453	7.27061	13.4488	8.74398	8.7819	16.6933	16.0211	Shared with ACE DEG
604	CREBL2	761.008	-0.778924	0.106789	-7.29401	3.00855e-13	3.47303e-12	5.34874	9.48018	7.69778	8.40844	15.1177	13.8143	Shared with ACE DEG
605	L1CAM	219.955	-0.778436	0.21238	-3.66529	0.000247058	0.000970768	4.4244	1.87125	2.77896	3.64059	3.54819	4.04578	Shared with ACE DEG
606	GNPTAB	2394.87	-0.777154	0.0860263	-9.0339	1.65655e-19	2.94813e-18	14.6995	26.1042	22.1211	23.3605	39.5872	37.7908	Shared with ACE DEG
607	GLB1	1647.68	-0.776754	0.143975	-5.39508	6.84946e-08	4.56493e-07	23.3279	41.9708	31.7881	31.08	56.8288	55.8883	Shared with ACE DEG
608	TCN2	881.2	-0.766852	0.109355	-7.01253	2.34048e-12	2.50577e-11	9.06115	25.2266	22.5589	20.2271	36.7005	36.9284	Shared with ACE DEG
609	IFFO2	926.818	-0.766306	0.0934027	-8.20432	2.31904e-16	3.35669e-15	10.3708	8.15754	6.31679	6.45948	13.5314	11.9582	Shared with ACE DEG
610	GALNT11	1874.96	-0.764889	0.141336	-5.41185	6.23756e-08	4.18001e-07	23.8425	37.4467	27.8939	26.379	53.4457	56.256	Shared with ACE DEG
611	CDKL2	163.817	-0.763797	0.224365	-3.40425	0.000663451	0.00239188	1.27544	2.23476	2.13287	1.27815	2.96108	2.92236	Shared with ACE DEG
612	SMTNL2	1179.44	-0.763722	0.10487	-7.28258	3.27508e-13	3.76998e-12	11.4187	32.3236	25.6802	26.3938	48.042	50.8203	Shared with ACE DEG
613	LAMP2	3765.84	-0.761945	0.0998415	-7.63155	2.31951e-14	2.90787e-13	26.4226	42.1282	33.819	33.7517	70.1625	63.5983	Shared with ACE DEG
614	RCAN3	413.632	-0.761736	0.141369	-5.38827	7.11376e-08	4.7346e-07	1.88126	3.31901	2.18254	2.51511	5.79905	4.54133	Shared with ACE DEG
615	SLC22A5	898.005	-0.761303	0.180517	-4.21736	2.47184e-05	0.000116177	5.51032	12.0669	7.51576	8.28067	18.2019	18.1087	Shared with ACE DEG
616	CDC42EP1	2607.04	-0.761302	0.0911392	-8.35318	6.64502e-17	1.00173e-15	60.3453	59.8247	46.975	50.7436	91.3759	95.1534	Shared with ACE DEG
617	RELB	411.707	-0.75911	0.123365	-6.15337	7.5853e-10	6.32668e-09	10.0889	9.39824	7.92497	8.04492	15.6479	14.8197	Shared with ACE DEG
618	PTGR1	2620.41	-0.758362	0.191736	-3.95525	7.64552e-05	0.000329973	70.2456	113.109	73.3693	75.116	158.796	155.207	Shared with ACE DEG
619	TEK	132.567	-0.757256	0.198822	-3.80871	0.000139692	0.000573998	1.07794	1.10763	1.06654	1.18128	1.91002	1.98627	Shared with ACE DEG
620	KCTD14	138.232	-0.756974	0.197947	-3.82413	0.000131237	0.000541816	1.01944	3.86724	3.49901	3.23974	6.78401	6.00816	Shared with ACE DEG
621	MTM1	354.041	-0.756851	0.184818	-4.09512	4.21955e-05	0.000190486	6.20668	6.99961	4.70414	8.62363	9.92381	9.74646	Shared with ACE DEG
622	ESRRB	114.624	-0.756719	0.21047	-3.59538	0.000323914	0.00124444	0.794037	1.3022	1.08085	1.82034	2.06467	2.72981	Shared with ACE DEG
623	TNFAIP3	467.11	-0.756699	0.110931	-6.82135	9.01885e-12	9.07326e-11	11.4095	7.5671	6.21154	7.00191	11.6031	12.1399	Shared with ACE DEG
624	NDFIP1	4439.42	-0.756354	0.0778261	-9.71852	2.51416e-22	5.30414e-21	40.1213	57.6439	46.4411	51.287	91.7517	87.6199	Shared with ACE DEG
625	COL4A6	1690.37	-0.755368	0.0795178	-9.49936	2.1119e-21	4.19724e-20	4.95144	11.2719	11.5277	11.3888	19.5148	18.8179	Shared with ACE DEG
626	CASR	835.268	-0.751755	0.211018	-3.56253	0.000367305	0.00139681	1.58345	4.72683	3.22406	2.91083	7.63217	7.24486	Shared with ACE DEG
627	CA4	168.592	-0.748942	0.318018	-2.35503	0.0185213	0.0475378	2.58593	10.779	6.21153	6.02139	12.6098	13.5764	Shared with ACE DEG
628	PLXNA4	1131.45	-0.747075	0.241546	-3.09289	0.00198217	0.00647845	3.27151	5.4625	2.70142	2.99887	6.78823	6.30288	Shared with ACE DEG
629	PLA2G4A	154.318	-0.747047	0.246477	-3.0309	0.00243824	0.00779739	1.43792	1.93299	1.81989	2.46552	4.14397	3.29154	Shared with ACE DEG
630	DNER	623.548	-0.745621	0.143544	-5.19437	2.05412e-07	1.29466e-06	3.46156	8.85401	6.62296	7.1823	13.037	13.3258	Shared with ACE DEG
631	PPIC	413.748	-0.745395	0.165934	-4.49212	7.05174e-06	3.58641e-05	11.8164	15.6772	11.1468	11.5499	23.038	22.4987	Shared with ACE DEG
632	WIPF3	1127.12	-0.742785	0.139239	-5.33462	9.57463e-08	6.28143e-07	6.03647	12.6885	9.12384	9.58054	18.8573	18.3226	Shared with ACE DEG
633	SYT17	127.426	-0.741194	0.286832	-2.58407	0.00976432	0.0271001	1.03422	2.299	1.44537	1.45333	3.23887	2.4248	Shared with ACE DEG
634	ATP6V0E1	1320.81	-0.739571	0.0828013	-8.93187	4.18861e-19	7.31011e-18	52.7946	66.5694	61.0186	62.7815	112.727	111.96	Shared with ACE DEG
635	PROSER2	129.836	-0.739011	0.218141	-3.38776	0.000704655	0.00252622	2.83503	2.44674	2.01259	2.86369	3.98804	4.49452	Shared with ACE DEG
636	OTUD1	687.093	-0.738976	0.148589	-4.97328	6.58294e-07	3.85538e-06	15.4899	9.72049	6.81575	7.62256	14.3779	14.1333	Shared with ACE DEG
637	KIF13B	1078.59	-0.738688	0.28705	-2.57337	0.0100713	0.0278504	3.22022	9.17736	5.06173	5.35118	9.86728	10.4427	Shared with ACE DEG
638	VAMP3	2061.7	-0.735007	0.0936378	-7.84947	4.17788e-15	5.54908e-14	36.8591	51.6607	46.9614	49.2144	81.0223	72.327	Shared with ACE DEG
639	MGLL	939.328	-0.731264	0.217897	-3.356	0.000790781	0.00280157	5.55527	16.5625	8.58654	9.84057	18.5894	18.6383	Shared with ACE DEG
640	B3GAT3	774.137	-0.730243	0.123982	-5.88992	3.86381e-09	2.98062e-08	17.0289	21.728	22.2533	26.0271	38.3596	41.0749	Shared with ACE DEG
641	ATP6V1A	2895.51	-0.729721	0.135909	-5.3692	7.90888e-08	5.24087e-07	24.0783	37.9617	29.084	35.9372	60.6402	56.591	Shared with ACE DEG
642	ATP6V0A1	1779.5	-0.728107	0.134032	-5.43234	5.56199e-08	3.74791e-07	18.0609	35.9565	25.6339	26.8925	43.4055	47.326	Shared with ACE DEG
643	IDS	1257.38	-0.728084	0.101445	-7.17712	7.11954e-13	7.95467e-12	16.0671	18.908	18.3721	17.8776	32.2898	28.0687	Shared with ACE DEG
644	SPATA2L	262.725	-0.726236	0.157909	-4.59909	4.24344e-06	2.22941e-05	5.61372	5.59988	4.57539	5.08593	8.98192	9.0933	Shared with ACE DEG
645	ENPP4	708.092	-0.722507	0.149291	-4.8396	1.30099e-06	7.32514e-06	2.7318	7.00929	4.88634	5.64255	10.5868	9.87212	Shared with ACE DEG
646	SNRK	3014.1	-0.721927	0.10964	-6.5845	4.56421e-11	4.29202e-10	24.8387	30.7189	25.9295	25.6704	48.9517	47.5922	Shared with ACE DEG
647	NFKBIA	1379.63	-0.721285	0.0990132	-7.28474	3.22296e-13	3.71174e-12	78.9634	53.1429	44.2855	41.457	76.2872	76.9221	Shared with ACE DEG
648	RAB25	166.905	-0.718387	0.237296	-3.02739	0.0024668	0.00787834	5.96345	10.8672	7.79705	7.13556	12.3473	12.7974	Shared with ACE DEG
649	PAX2	1673.84	-0.718321	0.173533	-4.13939	3.48228e-05	0.00015966	18.2226	25.3915	16.9776	16.9831	35.6782	36.7513	Shared with ACE DEG
650	PDZRN4	213.29	-0.717665	0.212545	-3.37654	0.000734046	0.00261848	1.69403	2.77568	2.02892	1.80504	4.26235	4.07994	Shared with ACE DEG
651	ZBTB1	2170.49	-0.716605	0.0699342	-10.2468	1.22271e-24	3.02214e-23	46.7738	35.559	29.005	31.094	47.3911	47.2245	Shared with ACE DEG
652	DUSP10	159.981	-0.715793	0.188675	-3.79379	0.000148364	0.000607275	5.86733	2.64842	2.9761	2.94742	4.69698	4.7025	Shared with ACE DEG
653	PRPS2	952.972	-0.714958	0.0993732	-7.19468	6.26071e-13	7.03383e-12	13.0932	24.2311	20.9154	20.8736	34.7853	35.7995	Shared with ACE DEG
654	RASGEF1B	666.837	-0.71396	0.187868	-3.80032	0.000144509	0.000592491	22.3231	7.81289	11.9157	11.1699	18.6457	16.3311	Shared with ACE DEG
655	TESMIN	174.911	-0.711867	0.254244	-2.79994	0.00511125	0.015181	2.06965	7.49501	5.20862	4.35881	7.56387	8.16275	Shared with ACE DEG
656	DPY19L2P3	241.251	-0.70923	0.163335	-4.34219	1.4107e-05	6.85937e-05	6.95435	6.81488	5.59574	5.30667	9.77043	10.5736	Shared with ACE DEG
657	ANK3	4680.13	-0.707758	0.159021	-4.45071	8.55872e-06	4.30074e-05	47.8232	68.0716	45.1908	54.5912	100.244	98.6862	Shared with ACE DEG
658	MINDY2	2154.49	-0.707346	0.1341	-5.27476	1.32929e-07	8.56842e-07	9.26193	14.7286	10.7589	12.4319	18.7479	19.2663	Shared with ACE DEG
659	MTMR6	1392.2	-0.707162	0.0748988	-9.44157	3.67234e-21	7.21022e-20	8.0386	12.3249	11.2075	10.2657	19.0969	17.7932	Shared with ACE DEG
660	FAM199X	4363.05	-0.706791	0.0829457	-8.52112	1.58011e-17	2.47551e-16	13.9486	26.1953	20.7411	22.6986	43.3403	40.2409	Shared with ACE DEG
661	TTC30B	701.823	-0.704461	0.0937618	-7.5133	5.76538e-14	7.02523e-13	2.87996	7.56659	6.83522	7.06892	12.7111	12.1424	Shared with ACE DEG
662	BACE1	3457.63	-0.704208	0.105934	-6.64758	2.97949e-11	2.8536e-10	22.9866	47.5271	35.2104	38.4385	64.9553	61.9444	Shared with ACE DEG
663	LMTK3	317.375	-0.70387	0.157942	-4.45652	8.33024e-06	4.19544e-05	1.59679	3.90959	3.42964	4.9526	6.13256	7.28584	Shared with ACE DEG
664	ESRP1	225.598	-0.702109	0.273086	-2.57102	0.0101399	0.0280212	3.65256	5.20507	2.09769	2.24914	5.05059	5.35383	Shared with ACE DEG
665	IKZF4	860.487	-0.7005	0.120711	-5.8031	6.50997e-09	4.90079e-08	5.91919	12.1766	11.4913	10.9564	19.4467	18.8379	Shared with ACE DEG
666	CYSTM1	543.19	-0.6971	0.157044	-4.4389	9.04217e-06	4.52127e-05	20.2428	41.8167	30.2856	30.7118	59.974	58.6313	Shared with ACE DEG
667	TUFT1	196.789	-0.696362	0.175443	-3.96915	7.21286e-05	0.000313132	7.42786	2.85018	2.76202	2.89218	4.50938	5.08084	Shared with ACE DEG
668	SYNJ1	565.161	-0.694265	0.17321	-4.00822	6.11774e-05	0.000268462	3.59893	6.86068	4.68227	4.83968	6.75241	9.81792	Shared with ACE DEG
669	TACR3	317.139	-0.690912	0.198944	-3.4729	0.00051486	0.00190007	3.15419	2.8503	1.95417	2.04735	4.24148	3.58358	Shared with ACE DEG
670	SEPHS2	1733.61	-0.690571	0.147725	-4.67469	2.94398e-06	1.58199e-05	16.3274	38.5316	27.0274	28.1822	54.1672	52.8871	Shared with ACE DEG
671	FGL2	188.975	-0.690454	0.211883	-3.25867	0.00111937	0.00385627	1.60772	2.10099	1.43907	1.84311	2.88878	3.08788	Shared with ACE DEG
672	PRR13	1426.16	-0.69028	0.127474	-5.41504	6.12741e-08	4.11298e-07	41.9168	75.0974	56.236	55.5369	113.308	104.68	Shared with ACE DEG
673	NRXN2	1835.67	-0.685194	0.111647	-6.13713	8.4027e-10	6.9796e-09	11.7928	41.8055	33.0158	32.0868	61.8404	56.244	Shared with ACE DEG
674	ANXA11	1784.72	-0.68471	0.105478	-6.4915	8.49865e-11	7.79608e-10	33.3666	58.0187	50.3307	44.8008	81.5321	83.2999	Shared with ACE DEG
675	TICAM1	142.859	-0.684358	0.22325	-3.06543	0.00217358	0.00703602	0.399253	2.61817	1.81687	1.95238	3.51066	3.74464	Shared with ACE DEG
676	CA12	739.14	-0.68127	0.232288	-2.93287	0.00335846	0.0103802	1.41309	11.3207	6.79527	6.9541	12.4161	12.9466	Shared with ACE DEG
677	CLEC18B	1579.59	-0.680308	0.277093	-2.45516	0.0140822	0.0374776	9.65426	54.7304	28.9985	28.1694	60.0734	66.868	Shared with ACE DEG
678	CD74	710.511	-0.680032	0.20743	-3.27837	0.00104409	0.00361739	7.58009	29.5485	18.1256	18.2656	37.3193	39.2427	Shared with ACE DEG
679	PTPN18	547.239	-0.679429	0.158896	-4.27594	1.90329e-05	9.09651e-05	6.18417	19.2845	14.579	14.4862	21.8249	25.4406	Shared with ACE DEG
680	INAFM1	352.568	-0.678766	0.20605	-3.29418	0.000987108	0.00343562	19.5735	24.9874	16.2729	18.1736	31.2886	36.3191	Shared with ACE DEG
681	CENPS	279.995	-0.675282	0.203412	-3.31977	0.000900922	0.00316186	13.9674	18.434	16.1179	12.2794	24.9472	27.5442	Shared with ACE DEG
682	MFAP3L	692.357	-0.673824	0.234295	-2.87597	0.00402789	0.0122258	6.1357	11.4255	5.96201	5.35818	12.688	11.7858	Shared with ACE DEG
683	MPZL1	3564	-0.673155	0.107891	-6.23923	4.39737e-10	3.76171e-09	42.8253	89.6886	65.3675	70.5995	128.349	115.503	Shared with ACE DEG
684	ERRFI1	1087.66	-0.672145	0.130609	-5.14625	2.65744e-07	1.64584e-06	29.461	17.396	19.5895	19.002	27.7385	27.7598	Shared with ACE DEG
685	EPHA2	849.907	-0.671061	0.0959694	-6.99244	2.7014e-12	2.86603e-11	24.2005	11.2597	10.6243	8.52405	17.295	16.5226	Shared with ACE DEG
686	NAGA	1006.76	-0.670181	0.0850965	-7.87553	3.3929e-15	4.54364e-14	8.5768	14.0914	12.6384	12.8449	22.0831	22.7249	Shared with ACE DEG
687	ARHGEF17	7199.46	-0.669901	0.063608	-10.5317	6.17059e-26	1.62234e-24	56.4312	59.2888	54.831	57.4734	97.4637	96.2126	Shared with ACE DEG
688	PCDHGA10	1853.26	-0.668385	0.0733736	-9.10934	8.28852e-20	1.50816e-18	8.67549	15.5946	14.566	15.479	26.0597	25.1521	Shared with ACE DEG
689	BTBD8	270.768	-0.660908	0.148376	-4.45429	8.41721e-06	4.234e-05	1.50219	3.24351	2.55714	2.54229	3.44597	4.35664	Shared with ACE DEG
690	ABHD11	406.73	-0.659271	0.253151	-2.60426	0.00920722	0.0257358	10.8716	23.4368	14.7379	14.9379	29.6301	27.9288	Shared with ACE DEG
691	PPP1R1A	580.128	-0.659058	0.257875	-2.55572	0.0105967	0.0291578	9.77728	21.7361	11.6729	12.2418	23.682	26.1238	Shared with ACE DEG
692	TOM1L1	704.672	-0.659009	0.207431	-3.177	0.00148807	0.00499772	18.3454	28.9788	20.3739	17.8464	31.9437	31.7087	Shared with ACE DEG
693	BEX4	2383.39	-0.655732	0.0657018	-9.98042	1.85681e-23	4.26069e-22	70.4096	85.9115	73.4823	78.9417	133.452	133.018	Shared with ACE DEG
694	SQSTM1	1702.74	-0.650946	0.0882076	-7.37971	1.58638e-13	1.87303e-12	74.6576	55.6358	54.3851	50.132	73.3097	70.3314	Shared with ACE DEG
695	ACSS1	482.827	-0.650729	0.210358	-3.09343	0.00197855	0.00646836	1.83439	7.02207	4.62915	4.78901	8.85623	9.68362	Shared with ACE DEG
696	RBPMS2	564.974	-0.649144	0.104679	-6.20127	5.60076e-10	4.74612e-09	7.49367	12.2744	11.1819	11.3182	20.1455	18.7257	Shared with ACE DEG
697	OXCT1	1209.27	-0.648495	0.162846	-3.98226	6.82638e-05	0.000297574	17.0482	20.7756	16.8658	15.7704	30.9664	29.384	Shared with ACE DEG
698	RAB38	212.169	-0.646751	0.183135	-3.53156	0.00041312	0.00155525	5.29639	7.01171	5.86714	6.48574	12.0559	9.48125	Shared with ACE DEG
699	PPCS	997.835	-0.643051	0.108294	-5.93804	2.88453e-09	2.2523e-08	32.5564	50.7346	40.2234	43.2247	73.3562	73.0873	Shared with ACE DEG
700	ERF	4229.31	-0.64178	0.0680437	-9.43187	4.02824e-21	7.88356e-20	108.65	91.7898	85.7529	84.0056	153.947	146.981	Shared with ACE DEG
701	OAS3	287.04	-0.641038	0.16716	-3.83488	0.000125627	0.000520243	2.94949	2.64976	2.25317	2.40267	3.78343	3.88812	Shared with ACE DEG
702	OSCP1	264.381	-0.640488	0.16385	-3.909	9.26791e-05	0.000393369	7.5462	17.6299	15.0174	13.5649	22.27	26.4562	Shared with ACE DEG
703	UFL1	2436.56	-0.639743	0.0933256	-6.85495	7.13354e-12	7.25755e-11	20.8377	29.0473	21.1453	25.0447	42.1768	37.8649	Shared with ACE DEG
704	FBLN2	703.932	-0.638905	0.231678	-2.75772	0.00582053	0.0170423	6.94295	5.17518	6.95258	7.78718	10.9792	11.1274	Shared with ACE DEG
705	BBS12	471.07	-0.638194	0.133347	-4.78595	1.70183e-06	9.4337e-06	3.17667	6.68571	5.06505	6.07489	9.88189	9.31799	Shared with ACE DEG
706	FTL	13324.1	-0.635882	0.168097	-3.78282	0.000155062	0.000632353	532.467	932.478	613.832	630.262	1231.97	1173.23	Shared with ACE DEG
707	ATP1A1	13310.1	-0.635881	0.102637	-6.19544	5.81208e-10	4.91152e-09	123.794	186.351	142.126	147.65	257.13	249.733	Shared with ACE DEG
708	SEMA6D	2765.39	-0.635685	0.0768523	-8.27151	1.32273e-16	1.94958e-15	26.7433	32.945	32.4262	35.4944	50.4282	49.7423	Shared with ACE DEG
709	CAT	1516.77	-0.634459	0.136469	-4.64911	3.33374e-06	1.77717e-05	22.1985	39.9142	26.9192	30.4495	53.1602	53.2624	Shared with ACE DEG
710	TMSB4X	60009.6	-0.631897	0.0723279	-8.73656	2.40318e-18	3.98283e-17	3625.26	5060.89	4860.99	4861.2	8657.16	7980.48	Shared with ACE DEG
711	PDXDC1	1052.79	-0.631466	0.162379	-3.88884	0.000100726	0.000425226	19.7026	31.9149	23.4387	25.6805	41.1436	37.2324	Shared with ACE DEG
712	ZNF823	256.732	-0.629469	0.153033	-4.11328	3.9007e-05	0.000177408	7.04772	5.55483	5.2323	5.81998	7.67776	9.61493	Shared with ACE DEG
713	VCAN	35587.5	-0.628498	0.16516	-3.80538	0.000141585	0.000581092	137.532	314.56	227.976	225.348	411.352	389.812	Shared with ACE DEG
714	LOXL1	2646.45	-0.626951	0.0812155	-7.7196	1.16697e-14	1.50005e-13	69.8171	59.7609	51.2172	49.2883	97.7034	96.241	Shared with ACE DEG
715	SLC44A3	674.488	-0.625823	0.151115	-4.14137	3.45234e-05	0.000158467	12.4797	18.3607	14.78	14.2635	25.8489	24.7547	Shared with ACE DEG
716	MRS2	2862.59	-0.622252	0.0880962	-7.06332	1.62565e-12	1.75825e-11	25.376	43.1366	35.5242	37.622	61.332	60.2162	Shared with ACE DEG
717	SPTLC2	3127.48	-0.616095	0.130203	-4.73179	2.22545e-06	1.21536e-05	12.8823	24.5182	14.6116	16.8326	30.6725	30.2989	Shared with ACE DEG
718	PDE6D	485.017	-0.614562	0.126413	-4.86153	1.16484e-06	6.61052e-06	17.4599	20.6991	19.2948	22.206	33.9575	33.2015	Shared with ACE DEG
719	PLPPR1	229.867	-0.612566	0.168566	-3.63399	0.000279072	0.001085	2.77965	4.83497	3.70062	4.04384	7.7015	7.26341	Shared with ACE DEG
720	PARP10	287.046	-0.610369	0.160419	-3.80484	0.000141896	0.000582269	7.40482	7.65155	5.9159	6.0465	11.4987	10.4726	Shared with ACE DEG
721	TMEM87A	1580.63	-0.608835	0.0756912	-8.04367	8.71906e-16	1.21927e-14	57.0949	36.6665	32.9689	36.1374	48.2932	49.2283	Shared with ACE DEG
722	MRTFB	3976.79	-0.608555	0.0701208	-8.67867	4.00424e-18	6.50782e-17	24.0944	36.3985	31.6426	31.3284	46.9213	46.8598	Shared with ACE DEG
723	CD200	479.559	-0.608195	0.129249	-4.70561	2.53113e-06	1.37275e-05	8.35441	10.7199	11.5647	11.5026	17.5105	16.5167	Shared with ACE DEG
724	IRS2	870.183	-0.607947	0.130577	-4.65585	3.22648e-06	1.72566e-05	8.98363	4.80341	4.04716	3.68577	7.10304	6.44694	Shared with ACE DEG
725	SH3D21	704.382	-0.604574	0.107067	-5.64668	1.63571e-08	1.17785e-07	6.67614	9.50658	9.86079	8.68103	12.3235	13.1705	Shared with ACE DEG
726	WWC2	2321.82	-0.603161	0.164991	-3.65572	0.000256457	0.00100432	40.2257	30.8379	20.6215	21.3415	35.0496	33.9942	Shared with ACE DEG
727	CCSER1	665.979	-0.601309	0.234795	-2.561	0.0104372	0.0287676	10.1073	16.7539	8.66533	11.2282	19.2368	16.2204	Shared with ACE DEG
728	HDHD3	470.044	-0.600578	0.157934	-3.8027	0.000143125	0.000586917	4.37997	16.5342	11.9402	12.4651	22.001	22.2877	Shared with ACE DEG
729	JADE3	954.388	-0.599057	0.174594	-3.43115	0.000601036	0.00218858	11.5883	9.91054	7.13416	8.14765	13.0384	13.5485	Shared with ACE DEG
730	DPYSL3	2168.92	-0.594969	0.0848011	-7.01605	2.28224e-12	2.44665e-11	17.8041	21.6254	24.8542	19.8213	29.3761	33.0813	Shared with ACE DEG
731	ISG15	213.639	-0.594791	0.164381	-3.61836	0.00029648	0.00114774	26.564	17.6632	16.8204	17.2478	26.5343	29.3505	Shared with ACE DEG
732	ENSG00000285460	1635.77	-0.594737	0.127254	-4.67364	2.95913e-06	1.58895e-05	30.5256	35.3469	25.7101	30.5496	50.1477	48.6769	Shared with ACE DEG
733	ENSG00000280479	1000.23	-0.592455	0.246684	-2.40167	0.0163203	0.0426462	20.2805	17.2849	20.7829	14.2236	28.7432	30.2744	Shared with ACE DEG
734	RNASEK	1955.33	-0.591758	0.0701372	-8.43715	3.25165e-17	4.99777e-16	139.779	180.82	153.833	166.476	282.051	265.576	Shared with ACE DEG
735	CNDP2	3139.08	-0.591408	0.177066	-3.34005	0.000837637	0.00295681	48.9186	104.046	68.6916	63.0833	120.563	128.938	Shared with ACE DEG
736	SKIL	7069.67	-0.588821	0.0748829	-7.86322	3.74375e-15	4.99427e-14	128.725	86.0083	68.6445	76.0109	117.035	114.343	Shared with ACE DEG
737	ATRN	4196.33	-0.588448	0.0907946	-6.48109	9.1065e-11	8.32233e-10	15.1631	25.9178	20.4101	20.2705	38.338	36.4303	Shared with ACE DEG
738	SLC19A3	241.724	-0.587888	0.174924	-3.36083	0.000777092	0.00275668	2.27487	3.75133	2.93243	2.7748	5.23456	5.86805	Shared with ACE DEG
739	RNF180	461.533	-0.586907	0.136697	-4.29347	1.759e-05	8.45166e-05	4.76914	7.32724	6.32247	5.66751	9.94375	9.78182	Shared with ACE DEG
740	ZNF214	460.541	-0.585077	0.128748	-4.54435	5.51041e-06	2.84049e-05	6.9095	11.6492	7.82994	9.26276	12.9049	12.334	Shared with ACE DEG
741	NDUFA7	846.573	-0.579768	0.100145	-5.78929	7.06866e-09	5.29922e-08	67.1981	88.2185	71.4888	82.7125	129.011	130.887	Shared with ACE DEG
742	CSTB	1259.44	-0.579258	0.103723	-5.58467	2.34144e-08	1.64896e-07	85.7564	103.968	95.6649	87.0166	156.915	169.764	Shared with ACE DEG
743	FBXL4	1219.76	-0.578194	0.0872808	-6.62452	3.4837e-11	3.31435e-10	5.71008	9.91353	7.71941	8.41075	14.0746	14.1304	Shared with ACE DEG
744	PIP4K2C	767.632	-0.576661	0.092038	-6.26547	3.71705e-10	3.19884e-09	10.4583	11.071	11.7146	12.09	19.1571	17.5217	Shared with ACE DEG
745	MXD1	455.96	-0.575399	0.123671	-4.65266	3.27673e-06	1.75023e-05	11.1642	4.92509	4.6749	6.33239	8.79143	7.87528	Shared with ACE DEG
746	GPAT3	198.127	-0.573662	0.235324	-2.43775	0.0147789	0.0391216	1.27889	4.14317	2.87609	3.44817	5.07924	4.78841	Shared with ACE DEG
747	LGMN	1190.35	-0.571698	0.21005	-2.72173	0.00649416	0.0187954	24.2983	42.8591	28.1918	30.1627	50.5569	45.152	Shared with ACE DEG
748	DGLUCY	1109.72	-0.569373	0.0964261	-5.90476	3.53169e-09	2.73568e-08	17.5329	34.3862	26.4482	30.4258	45.6928	43.392	Shared with ACE DEG
749	MAFF	206.688	-0.568063	0.191962	-2.95925	0.00308393	0.00962459	24.3582	4.0013	3.03333	2.97941	5.33952	5.56194	Shared with ACE DEG
750	PCBD1	1119.59	-0.567464	0.126307	-4.49274	7.0314e-06	3.57756e-05	59.3698	86.1043	65.5055	72.1649	121.972	115.114	Shared with ACE DEG
751	ABHD6	218.282	-0.565591	0.240068	-2.35596	0.018475	0.0474414	6.10457	10.4421	5.70413	7.57855	8.07281	10.981	Shared with ACE DEG
752	RPL36AL	1633.4	-0.565142	0.173241	-3.26218	0.00110559	0.00381256	172.781	149.823	127.118	99.9695	198.086	201.875	Shared with ACE DEG
753	PPARA	1409.83	-0.563444	0.218067	-2.58382	0.00977139	0.0271166	10.8758	19.3632	12.3246	11.781	23.5272	23.3941	Shared with ACE DEG
754	ZNF600	194.831	-0.561823	0.215784	-2.60364	0.00922406	0.025774	2.28432	5.23319	4.39946	4.06129	5.82049	5.72551	Shared with ACE DEG
755	STK17B	999.297	-0.56078	0.0892417	-6.28384	3.30315e-10	2.85559e-09	24.1529	12.2043	11.82	13.8363	17.7473	18.2841	Shared with ACE DEG
756	CFAP36	843.222	-0.560384	0.0983725	-5.69656	1.2225e-08	8.91642e-08	29.44	37.9202	31.2181	32.1479	50.7252	53.0148	Shared with ACE DEG
757	AMMECR1	1836.63	-0.55763	0.119978	-4.64776	3.35551e-06	1.78838e-05	6.56069	19.4461	13.744	16.3692	25.0726	24.0932	Shared with ACE DEG
758	SOWAHB	265.738	-0.557541	0.186643	-2.9872	0.00281544	0.00888231	6.10819	3.27894	2.50948	2.36886	4.05355	4.43475	Shared with ACE DEG
759	RAB5C	3417.46	-0.5562	0.0727025	-7.65035	2.00434e-14	2.53231e-13	88.5395	108.727	94.7382	97.3436	160.258	148.562	Shared with ACE DEG
760	MINDY1	636.765	-0.555455	0.101405	-5.47759	4.3116e-08	2.94612e-07	6.88331	12.1918	11.8735	12.4787	18.8943	17.9295	Shared with ACE DEG
761	PFKP	885.375	-0.553727	0.140602	-3.93827	8.20723e-05	0.000351846	10.5785	16.0258	17.8365	19.2687	25.2084	24.2039	Shared with ACE DEG
762	TTC30A	861.6	-0.551595	0.0910917	-6.05537	1.40092e-09	1.13463e-08	2.89729	6.27405	5.86924	5.95927	9.2989	9.52433	Shared with ACE DEG
763	SNX24	397.685	-0.550027	0.159275	-3.45331	0.000553753	0.00202762	12.5006	16.5037	12.1198	13.136	23.2339	24.2314	Shared with ACE DEG
764	CHM	2410.92	-0.548043	0.0709692	-7.72227	1.14277e-14	1.4705e-13	13.2465	25.5563	20.5171	25.212	31.826	34.4677	Shared with ACE DEG
765	FBXO33	729.168	-0.546926	0.113237	-4.82992	1.36587e-06	7.6674e-06	17.3733	8.50654	8.0721	8.72273	13.5506	12.7431	Shared with ACE DEG
766	CARMIL1	1553.32	-0.546826	0.199228	-2.74473	0.00605607	0.0176724	7.07502	19.8958	12.647	12.9604	23.6993	22.2508	Shared with ACE DEG
767	IRF2	642.376	-0.546592	0.125089	-4.36961	1.24466e-05	6.09132e-05	7.43812	20.5256	14.6166	18.6809	27.4269	26.7032	Shared with ACE DEG
768	CBR4	1550.52	-0.545354	0.126298	-4.31801	1.57445e-05	7.60395e-05	26.3121	40.6109	29.5488	31.0671	43.2268	45.2878	Shared with ACE DEG
769	SIM1	1588.39	-0.544996	0.161076	-3.38347	0.000715762	0.00256113	10.4756	13.4347	8.16899	8.4661	14.6533	13.8113	Shared with ACE DEG
770	WDR91	1017.44	-0.544419	0.148111	-3.67576	0.000237141	0.000934516	5.09071	13.2563	9.24353	9.92699	18.0495	16.9851	Shared with ACE DEG
771	ZBED3	1918.64	-0.54288	0.111392	-4.87359	1.09586e-06	6.24527e-06	14.2746	18.2933	16.0723	16.9668	22.3189	22.0783	Shared with ACE DEG
772	ENSG00000223804	439.701	-0.542806	0.13046	-4.16071	3.17265e-05	0.00014654	56.1761	55.7392	46.1961	48.1702	71.7301	76.6334	Shared with ACE DEG
773	ADAM22	536.136	-0.541944	0.146742	-3.69318	0.000221468	0.000877676	3.26753	7.81091	4.67899	4.53177	7.09782	5.93484	Shared with ACE DEG
774	ORMDL2	594.226	-0.541292	0.108819	-4.97426	6.54983e-07	3.83784e-06	20.2999	25.6396	22.6978	20.9321	33.6404	35.2458	Shared with ACE DEG
775	ENSG00000229006	454.493	-0.536973	0.126095	-4.25847	2.05834e-05	9.78947e-05	4.08887	7.13036	5.80555	7.71849	10.9039	13.1668	Shared with ACE DEG
776	SIPA1	864.717	-0.535033	0.155204	-3.44729	0.000566245	0.00207025	18.8256	19.5744	24.7181	25.8457	29.794	31.2344	Shared with ACE DEG
777	HEXIM1	2602.84	-0.533734	0.0968733	-5.5096	3.59641e-08	2.48251e-07	46.6847	33.4762	28.4581	27.0033	45.6768	45.6174	Shared with ACE DEG
778	HMGCL	746.2	-0.533588	0.138067	-3.86471	0.000111223	0.000465105	9.19625	27.5012	19.6662	22.0826	35.2421	32.2675	Shared with ACE DEG
779	TNFRSF12A	460.549	-0.532583	0.191299	-2.78403	0.00536874	0.0158683	67.6725	19.0556	24.7234	23.0693	33.151	35.6549	Shared with ACE DEG
780	PRAF2	777.789	-0.530081	0.0994918	-5.32788	9.93636e-08	6.50472e-07	21.5813	29.9765	29.1311	28.6942	44.4263	45.3907	Shared with ACE DEG
781	SLCO2A1	372.443	-0.529265	0.222656	-2.37705	0.0174518	0.0452676	2.43582	7.72409	7.53187	4.63379	10.5521	7.26171	Shared with ACE DEG
782	ATL3	2136.97	-0.525925	0.0688134	-7.64277	2.12602e-14	2.6708e-13	10.6654	19.4157	16.552	16.2171	25.6	25.6733	Shared with ACE DEG
783	CHCHD10	508.589	-0.524195	0.189819	-2.76156	0.00575265	0.0168618	26.6108	60.2114	42.4027	35.131	74.332	73.3822	Shared with ACE DEG
784	HNRNPUL2-BSCL2	1354.46	-0.523785	0.173008	-3.02752	0.00246569	0.00787586	12.9916	16.8373	13.9245	11.1649	21.7243	20.9746	Shared with ACE DEG
785	RAB7A	4467.22	-0.522844	0.101878	-5.13205	2.86607e-07	1.76786e-06	89.1333	105.249	82.1006	82.2863	136.842	136.143	Shared with ACE DEG
786	DUSP16	788.936	-0.521724	0.106214	-4.91199	9.01545e-07	5.18032e-06	13.5646	11.0787	6.60067	8.2454	11.6356	11.0772	Shared with ACE DEG
787	ENSG00000280962	788.936	-0.521724	0.106214	-4.91199	9.01545e-07	5.18032e-06	13.5646	11.0787	6.60067	8.2454	11.6356	11.0772	Shared with ACE DEG
788	POU3F3	3336.01	-0.521213	0.199219	-2.61628	0.00888941	0.0249477	12.8491	40.9792	26.8802	24.9679	47.4257	46.4793	Shared with ACE DEG
789	GADD45B	298.035	-0.520166	0.155595	-3.34307	0.000828556	0.00292858	58.4133	11.2827	12.7223	13.0462	16.1922	14.6314	Shared with ACE DEG
790	EMP1	1063.84	-0.520036	0.128015	-4.06229	4.85934e-05	0.000217154	3.32918	23.4761	27.031	16.475	34.0945	30.0494	Shared with ACE DEG
791	UBALD2	902.082	-0.519368	0.0968114	-5.36474	8.10639e-08	5.36445e-07	57.4234	39.0825	47.1552	40.3641	50.6047	56.9055	Shared with ACE DEG
792	AJUBA	2961.6	-0.517585	0.0815126	-6.34975	2.15669e-10	1.90656e-09	61.6721	53.3668	46.4138	44.5818	66.7333	64.4715	Shared with ACE DEG
793	ATXN7L1	524.144	-0.5168	0.135692	-3.80863	0.000139739	0.000574095	8.94575	12.1883	12.3916	10.5788	18.7168	16.9749	Shared with ACE DEG
794	FOSL2	1356.81	-0.516218	0.140273	-3.6801	0.000233142	0.000920138	29.6925	15.8194	13.1416	12.5411	18.1894	18.9765	Shared with ACE DEG
795	SLC35A5	1593.25	-0.512998	0.0733071	-6.99793	2.59778e-12	2.76182e-11	23.2728	33.4378	27.2227	33.3285	49.3554	49.9105	Shared with ACE DEG
796	MOCS1	284.789	-0.511754	0.157584	-3.24749	0.00116426	0.00399789	2.34429	4.65523	3.87814	3.68966	5.87931	5.86844	Shared with ACE DEG
797	FBLIM1	3392.13	-0.511616	0.068949	-7.42022	1.16928e-13	1.39819e-12	71.1201	73.3974	67.6532	69.7736	112.687	108.565	Shared with ACE DEG
798	MORN2	385.939	-0.508916	0.146356	-3.47724	0.000506612	0.0018729	31.7649	26.4262	28.5596	27.7704	43.2625	41.4557	Shared with ACE DEG
799	IER2	2086.19	-0.508646	0.0924003	-5.50481	3.69576e-08	2.54748e-07	87.4744	41.7298	37.7216	38.0239	56.8442	63.2419	Shared with ACE DEG
800	CDR2L	794.241	-0.507421	0.140786	-3.6042	0.000313121	0.00120621	8.04572	9.16129	10.1487	8.65798	14.2955	14.0355	Shared with ACE DEG
801	CCDC113	287.243	-0.506789	0.17547	-2.88818	0.0038748	0.0118038	1.34746	3.22021	2.66014	2.95299	4.92018	3.724	Shared with ACE DEG
802	NIPA1	613.384	-0.504939	0.102968	-4.90384	9.39833e-07	5.39396e-06	4.34109	5.42465	5.06529	4.98552	8.01846	8.20875	Shared with ACE DEG
803	PXK	500.528	-0.504682	0.127062	-3.97194	7.12907e-05	0.000309826	6.14998	10.2105	7.33268	7.66315	13.0671	12.0919	Shared with ACE DEG
804	EPB41L1	2302.13	-0.504249	0.122552	-4.11458	3.8788e-05	0.000176478	18.108	52.8438	33.7873	34.3871	67.3535	61.5501	Shared with ACE DEG
805	RNASEH2C	1072.93	-0.5025	0.0967866	-5.19184	2.08231e-07	1.31099e-06	42.8392	48.0015	49.0877	46.8226	79.3313	84.7277	Shared with ACE DEG
806	MAP6	207.252	0.500754	0.182765	2.73988	0.00614624	0.0179141	2.00257	3.37609	3.24703	4.96542	3.07062	3.54125	Shared with ACE DEG
807	BCL2L12	600.996	0.502549	0.138661	3.62429	0.000289751	0.00112365	47.6159	42.57	38.3766	46.0041	31.5674	35.474	Shared with ACE DEG
808	C12orf50	448.698	0.502714	0.170848	2.94245	0.00325622	0.0101014	8.45472	6.53983	6.95951	7.57195	5.93969	4.67075	Shared with ACE DEG
809	PGAP4	709.771	0.504777	0.14462	3.49036	0.000482363	0.00179182	5.27775	8.64945	8.98666	10.3498	7.2963	6.71341	Shared with ACE DEG
810	PKN3	273.76	0.507948	0.165681	3.06583	0.0021707	0.00702763	4.12745	4.35183	4.71661	4.28565	3.40079	3.50831	Shared with ACE DEG
811	MTHFD1	2775.21	0.508401	0.0910247	5.5853	2.33293e-08	1.6444e-07	46.9756	64.9543	58.487	60.4174	51.8064	47.5824	Shared with ACE DEG
812	ZBTB17	1039.95	0.510017	0.137691	3.70407	0.000212164	0.000843872	38.264	33.1648	33.7894	34.1226	25.0897	24.645	Shared with ACE DEG
813	IFRD2	771.316	0.510955	0.0922161	5.54084	3.01022e-08	2.09871e-07	27.2109	30.9761	29.1563	30.1777	22.2545	21.2388	Shared with ACE DEG
814	FAM222A	523.911	0.512126	0.138683	3.69277	0.000221821	0.000878696	14.7378	10.0201	7.20669	8.63565	7.14497	5.9544	Shared with ACE DEG
815	ENSG00000269226	665.265	0.51238	0.157981	3.24329	0.00118156	0.00404988	9.59938	19.8247	22.7964	22.5925	16.0414	14.9768	Shared with ACE DEG
816	CREB5	1189.97	0.512901	0.155843	3.29115	0.000997779	0.00347027	33.0795	26.2151	27.772	17.6139	13.3493	25.9108	Shared with ACE DEG
817	LOC112694756	333.069	0.51297	0.163472	3.13797	0.00170125	0.00564516	#N/A	#N/A	#N/A	#N/A	#N/A	#N/A	Shared with ACE DEG
818	FMN1	1093.34	0.515395	0.0905769	5.69014	1.26936e-08	9.24708e-08	6.7284	10.1774	9.80731	9.34077	6.76474	7.33997	Shared with ACE DEG
819	AMOT	16466.5	0.517283	0.134746	3.83896	0.000123556	0.000512364	78.2415	123.304	156.757	142.58	102.121	91.1151	Shared with ACE DEG
820	PCDHGA8	357.007	0.519669	0.164076	3.16724	0.00153893	0.00515432	0.93544	3.06418	2.9651	3.17186	2.03971	2.528	Shared with ACE DEG
821	FPGT	622.844	0.520822	0.108695	4.79157	1.65479e-06	9.19178e-06	6.76163	16.6531	14.6458	17.6452	10.8996	11.5765	Shared with ACE DEG
822	PRR5	1541.31	0.522171	0.101419	5.14863	2.62398e-07	1.62719e-06	62.2522	69.5363	57.9294	57.9549	44.7931	49.1723	Shared with ACE DEG
823	H2BC9	2845.23	0.523109	0.109772	4.76543	1.88456e-06	1.03828e-05	104.341	78.1166	82.6905	76.7163	61.7644	56.218	Shared with ACE DEG
824	ENSG00000233024	546.343	0.527156	0.150145	3.51099	0.000446441	0.00166831	#N/A	#N/A	#N/A	#N/A	#N/A	#N/A	Shared with ACE DEG
825	ZMYND19	732.04	0.528338	0.135359	3.90323	9.49161e-05	0.000402093	34.3716	30.9873	31.6272	33.1813	22.2167	25.188	Shared with ACE DEG
826	RAB9B	416.85	0.533357	0.149696	3.56293	0.000366738	0.00139509	3.11276	5.85377	6.01743	6.4331	4.82424	4.19196	Shared with ACE DEG
827	AMH	289.803	0.533838	0.198771	2.68569	0.00723792	0.0207169	10.3158	13.8948	12.6389	12.4314	8.82655	10.8744	Shared with ACE DEG
828	ENDOD1	1871.42	0.535284	0.0686021	7.80273	6.05815e-15	7.9382e-14	16.3383	23.1385	21.2825	21.8237	16.5888	15.8756	Shared with ACE DEG
829	KIF26B	2472.8	0.545741	0.200819	2.71757	0.00657629	0.0190037	14.9514	10.8202	12.8258	14.6834	9.58314	10.0668	Shared with ACE DEG
830	H2BC21	5473.56	0.54636	0.0696984	7.83892	4.54426e-15	6.01275e-14	189.217	148.062	142.664	138.913	105.154	104.257	Shared with ACE DEG
831	ZNF280B	394.59	0.547206	0.233487	2.34362	0.0190976	0.0487982	3.51809	3.96023	3.57359	5.00877	2.66996	3.29846	Shared with ACE DEG
832	ZNF714	2017.02	0.549423	0.132218	4.15543	3.24683e-05	0.000149733	46.4012	32.0802	35.5227	36.9214	23.7076	23.8648	Shared with ACE DEG
833	H2AW	306.305	0.549528	0.155185	3.54112	0.000398425	0.00150412	35.1691	21.5561	22.6606	22.8468	16.4203	16.4567	Shared with ACE DEG
834	ENSG00000284841	306.305	0.549528	0.155185	3.54112	0.000398425	0.00150412	35.1691	21.5561	22.6606	22.8468	16.4203	16.4567	Shared with ACE DEG
835	FIGNL1	755.071	0.551233	0.11198	4.9226	8.54013e-07	4.92347e-06	12.185	16.6578	15.5039	14.5199	11.7666	9.72759	Shared with ACE DEG
836	CACNA2D1	4053.42	0.551605	0.0650706	8.47702	2.31026e-17	3.57797e-16	37.322	70.9917	52.0132	51.4559	53	47.3042	Shared with ACE DEG
837	SAPCD2	485.585	0.552287	0.157892	3.49788	0.000468979	0.00174503	7.5325	7.32838	7.48798	6.37281	4.82582	5.43416	Shared with ACE DEG
838	NR4A1	226.055	0.553213	0.192498	2.87387	0.00405482	0.0122958	31.7391	6.75151	5.97363	8.01818	5.90809	4.62062	Shared with ACE DEG
839	PIDD1	435.247	0.554064	0.162271	3.41445	0.000639118	0.00231444	8.42716	10.3465	9.21782	8.69686	8.76949	7.51913	Shared with ACE DEG
840	OR56A1	118.817	0.558113	0.207925	2.68421	0.00727025	0.0207992	0.859765	0.843056	0.712935	0.74118	0.559066	0.544301	Shared with ACE DEG
841	THOP1	1395.72	0.558369	0.0937016	5.95902	2.53762e-09	1.9968e-08	70.6862	61.8591	60.0008	59.3889	43.1274	46.6422	Shared with ACE DEG
842	ENSG00000273594	3120.49	0.558847	0.113553	4.92146	8.59029e-07	4.95004e-06	211.923	193.501	213.963	228.702	157.986	148.794	Shared with ACE DEG
843	OTUB2	217.77	0.560991	0.21367	2.62551	0.00865199	0.0243432	2.15889	2.84215	3.39122	3.53936	2.19987	2.40318	Shared with ACE DEG
844	EIF2S3	16375.8	0.561587	0.0641036	8.76062	1.94182e-18	3.23584e-17	181.227	329.243	269.871	295.244	223.032	208.35	Shared with ACE DEG
845	TFCP2	1694.23	0.561863	0.0803965	6.98865	2.77544e-12	2.93914e-11	26.0322	37.4629	31.7197	32.2777	24.9921	21.8649	Shared with ACE DEG
846	PCDHGA9	147.694	0.565178	0.230672	2.45013	0.0142804	0.0379511	1.30024	2.57531	1.98296	2.56868	1.77731	1.49352	Shared with ACE DEG
847	TAMALIN	447.951	0.569056	0.176691	3.22064	0.00127907	0.00435832	18.0051	17.3986	19.6066	20.4582	15.6923	12.8798	Shared with ACE DEG
848	CPE	2355.76	0.569701	0.0956026	5.95905	2.53707e-09	1.9968e-08	33.1088	52.2977	53.97	56.2613	38.0653	37.822	Shared with ACE DEG
849	EIF3FP3	127.964	0.57305	0.201892	2.8384	0.00453405	0.0136145	7.50593	7.78141	7.08753	7.43724	5.66426	5.08207	Shared with ACE DEG
850	ENSG00000286215	466.564	0.575898	0.139732	4.12144	3.76516e-05	0.000171628	9.94136	9.05689	8.4647	9.34589	6.98286	5.43505	Shared with ACE DEG
851	ATAD3B	1156.7	0.57643	0.137524	4.19148	2.77143e-05	0.000129333	25.8192	26.8912	22.6917	25.8578	21.4433	19.3068	Shared with ACE DEG
852	OR2G6	110.73	0.577822	0.241909	2.38859	0.0169132	0.0440252	1.06004	1.20454	1.02971	0.898773	0.70063	0.784158	Shared with ACE DEG
853	PTBP2	2018.45	0.581625	0.0995533	5.84235	5.14708e-09	3.92087e-08	87.9942	41.3425	41.469	47.8387	31.9924	33.9541	Shared with ACE DEG
854	AMOTL2	4564.7	0.581686	0.0822483	7.07231	1.52374e-12	1.65242e-11	198.453	94.824	72.8967	75.0179	63.1981	61.343	Shared with ACE DEG
855	RPL12	14318.8	0.581963	0.0913557	6.37029	1.88667e-10	1.68129e-09	1868.01	1791.47	1603.48	1471.16	1167.9	1172.66	Shared with ACE DEG
856	ADAMTS10	1655.85	0.582352	0.215475	2.70265	0.00687901	0.019801	52.0753	47.8022	63.7057	70.734	43.3334	47.7917	Shared with ACE DEG
857	IGFBP2	10141.9	0.583437	0.202668	2.87878	0.00399221	0.0121266	448.203	379.792	502.962	518.558	343.073	356.677	Shared with ACE DEG
858	AMIGO1	468.736	0.590117	0.117477	5.02324	5.08078e-07	3.02585e-06	4.11148	6.4926	5.45951	5.55242	3.84755	4.26123	Shared with ACE DEG
859	MPC1	698.874	0.590291	0.130547	4.52166	6.13556e-06	3.14543e-05	50.5732	48.8727	49.7567	54.8131	34.6276	36.9558	Shared with ACE DEG
860	ENSG00000282522	821.974	0.598633	0.163289	3.66609	0.000246292	0.000967913	15.4667	13.9309	13.1087	12.7888	11.5302	9.48541	Shared with ACE DEG
861	POU5F2	201.626	0.59972	0.176448	3.39885	0.000676693	0.00243421	1.22761	1.49974	1.20519	1.25498	0.884619	0.961779	Shared with ACE DEG
862	PARP8	1535.74	0.604216	0.112902	5.35169	8.71376e-08	5.74141e-07	68.7129	52.5857	54.5364	51.7192	45.281	45.7366	Shared with ACE DEG
863	KAZALD1	621.654	0.605085	0.209268	2.89144	0.00383481	0.0116966	14.5427	15.4714	20.1572	21.1348	13.2254	14.6769	Shared with ACE DEG
864	BOP1	726.167	0.605641	0.16113	3.75871	0.000170795	0.000690502	18.4893	18.4617	19.6339	22.2816	15.8252	16.9575	Shared with ACE DEG
865	ENSG00000285301	726.167	0.605641	0.16113	3.75871	0.000170795	0.000690502	18.4893	18.4617	19.6339	22.2816	15.8252	16.9575	Shared with ACE DEG
866	ZCCHC18	281.957	0.613519	0.225304	2.72307	0.00646787	0.0187394	8.64317	11.7796	14.8676	21.6045	7.15324	10.8661	Shared with ACE DEG
867	ABCG8	117.387	0.620453	0.212274	2.92288	0.00346805	0.0106891	1.16999	1.53099	1.17305	1.49836	0.976819	0.927614	Shared with ACE DEG
868	ZNF438	302.325	0.62185	0.153886	4.04099	5.32259e-05	0.000236294	3.66909	6.00932	5.8081	5.78419	4.04955	4.23788	Shared with ACE DEG
869	HOMER3	1440.99	0.624563	0.102994	6.06409	1.327e-09	1.07726e-08	61.7891	61.9607	61.5	59.1872	43.1927	41.0301	Shared with ACE DEG
870	TMPO	7264.63	0.626807	0.0797904	7.85567	3.97634e-15	5.29294e-14	234.396	178.683	172.635	177.317	118.64	114.157	Shared with ACE DEG
871	FAM171A2	3706.55	0.626882	0.10263	6.1082	1.0076e-09	8.27077e-09	64.1803	74.6856	78.0565	80.8939	52.0342	54.4912	Shared with ACE DEG
872	H3C7	3921.8	0.630812	0.222467	2.83553	0.00457503	0.013729	781.861	498.898	706.167	731.516	450.884	462.783	Shared with ACE DEG
873	RAD51AP1	587.584	0.630969	0.214006	2.94837	0.00319452	0.00993152	30.2058	20.7508	26.6329	30.5093	14.9429	17.9391	Shared with ACE DEG
874	ENSG00000278270	252.763	0.635663	0.229904	2.7649	0.00569405	0.0167162	37.5673	23.9508	33.2675	23.3505	20.3106	18.7851	Shared with ACE DEG
875	LRRC7	617.09	0.635707	0.25575	2.48565	0.0129313	0.0348067	5.37715	4.91145	7.36675	6.18994	5.56856	5.14747	Shared with ACE DEG
876	FSCN1	15095.5	0.639774	0.1059	6.04128	1.52897e-09	1.23341e-08	363.711	311.072	336.562	336.13	222.955	220.191	Shared with ACE DEG
877	COA7	1051.64	0.640245	0.0971325	6.59146	4.35521e-11	4.10658e-10	9.73388	18.9932	17.6279	17.9053	13.0822	11.554	Shared with ACE DEG
878	ENSG00000213178	645.322	0.642933	0.239261	2.68716	0.0072063	0.0206333	#N/A	#N/A	#N/A	#N/A	#N/A	#N/A	Shared with ACE DEG
879	ZNF280C	908.877	0.648752	0.0956485	6.78267	1.17973e-11	1.17615e-10	10.5527	13.7781	13.1301	13.7584	9.64228	9.20715	Shared with ACE DEG
880	POLD1	1300.62	0.650946	0.0978959	6.64937	2.94351e-11	2.82137e-10	28.8724	29.6139	32.1518	27.2208	20.1957	20.0865	Shared with ACE DEG
881	H2BW2	154.124	0.652483	0.26835	2.43146	0.0150379	0.0397302	4.44949	7.49693	7.82405	9.45135	6.5886	5.45002	Shared with ACE DEG
882	ENSG00000284282	203.123	0.656831	0.17045	3.8535	0.000116442	0.000485096	0.509322	3.50315	2.917	2.98921	2.05264	2.18059	Shared with ACE DEG
883	FABP3	472.832	0.65712	0.152378	4.31242	1.61477e-05	7.78633e-05	33.0345	36.9054	41.2359	41.0121	26.6608	26.0927	Shared with ACE DEG
884	ZNF462	7580.15	0.657951	0.0786586	8.36464	6.02999e-17	9.12407e-16	64.5251	73.6298	76.3472	88.8402	54.1165	54.709	Shared with ACE DEG
885	ENSG00000278616	214.715	0.662974	0.202131	3.27992	0.00103836	0.00360062	#N/A	#N/A	#N/A	#N/A	#N/A	#N/A	Shared with ACE DEG
886	FOSB	138.789	0.663588	0.216226	3.06896	0.00214808	0.00695995	39.3298	2.84593	2.87031	3.12651	1.62483	1.93984	Shared with ACE DEG
887	ENSG00000231500	30001.1	0.663603	0.129748	5.11454	3.14501e-07	1.92916e-06	4717.91	3983.22	4556.04	4276.93	2932.17	2938.72	Shared with ACE DEG
888	ENO2	412.96	0.670174	0.283849	2.36102	0.0182246	0.0468974	8.09612	10.4964	15.7935	16.7039	8.1467	9.61736	Shared with ACE DEG
889	ENSG00000237846	447.28	0.674723	0.116042	5.81445	6.08335e-09	4.59669e-08	32.0757	47.0042	43.0633	46.1098	30.7069	30.5637	Shared with ACE DEG
890	SCRIB	3047.2	0.675664	0.0744139	9.07981	1.08763e-19	1.95708e-18	52.2918	59.7639	54.6387	51.9354	33.6337	33.6966	Shared with ACE DEG
891	TNFAIP2	649.538	0.676348	0.201758	3.35227	0.000801504	0.00283873	13.8006	14.1868	18.0194	18.0776	12.3697	10.3477	Shared with ACE DEG
892	FAM43A	1213.45	0.677888	0.203145	3.33697	0.00084696	0.00298799	37.7869	18.0239	23.763	24.2392	14.183	15.3058	Shared with ACE DEG
893	RPL11	17426.6	0.682544	0.102265	6.67429	2.48431e-11	2.39916e-10	2232.85	1701.17	1828.57	1768.45	1102.64	1136.82	Shared with ACE DEG
894	RPL21	14986.9	0.685071	0.190934	3.58799	0.000333234	0.00127823	2238.76	1663.93	2222.87	2220.93	1400.15	1357.68	Shared with ACE DEG
895	IGF1	1738.16	0.688535	0.0737495	9.33613	9.99226e-21	1.91251e-19	16.935	24.9263	20.9586	21.1906	15.4931	13.7801	Shared with ACE DEG
896	CASTOR2	4311.46	0.692676	0.0617455	11.2182	3.31842e-29	1.00736e-27	39.5625	32.614	29.9245	32.1871	22.2385	20.5003	Shared with ACE DEG
897	NELL1	194.564	0.693016	0.196403	3.52853	0.000417871	0.00157168	3.51167	6.38433	4.44678	6.6508	3.98247	2.51721	Shared with ACE DEG
898	DHRS3	3468.59	0.693114	0.109093	6.35345	2.10538e-10	1.86527e-09	68.223	106.208	110.416	107.917	70.0457	69.0174	Shared with ACE DEG
899	PCYT1B	1154.8	0.697274	0.167107	4.17261	3.01131e-05	0.000139379	10.6336	13.8878	16.4542	16.0014	9.77183	9.77674	Shared with ACE DEG
900	H4C2	6518.64	0.697954	0.224547	3.10828	0.00188178	0.0061769	340.274	231.457	339.472	341.792	204.916	199.793	Shared with ACE DEG
901	JMJD6	696.488	0.698506	0.106455	6.56151	5.32651e-11	4.98383e-10	22.8956	18.6598	15.5441	16.4997	14.4055	15.109	Shared with ACE DEG
902	OPRD1	304.241	0.698703	0.209305	3.33821	0.000843195	0.00297513	3.09966	2.36028	1.45162	1.75163	1.20325	1.1848	Shared with ACE DEG
903	TMEM212	359.982	0.69891	0.140089	4.98903	6.06836e-07	3.57292e-06	12.6669	12.68	10.0913	12.0478	7.58975	7.62327	Shared with ACE DEG
904	CCDC144B	288.719	0.703477	0.188039	3.74113	0.000183197	0.000736723	3.42063	3.55644	3.30378	2.7226	1.92878	3.01101	Shared with ACE DEG
905	RPS24	26731.3	0.708568	0.194109	3.65036	0.000261874	0.00102238	3913.39	3137.09	4360.75	3988.04	2604.39	2501.99	Shared with ACE DEG
906	RPS11	25176.8	0.708811	0.109219	6.4898	8.59486e-11	7.87248e-10	3866.69	3305.56	3562.9	3305.9	2278.52	2221.52	Shared with ACE DEG
907	REPS2	964.854	0.7094	0.273478	2.59399	0.0094868	0.0264172	4.51365	14.3501	8.84957	10.368	6.96337	6.36288	Shared with ACE DEG
908	ETV5	847.197	0.709534	0.19029	3.72869	0.000192481	0.000769859	33.7755	15.3159	17.4143	19.2475	12.5158	12.819	Shared with ACE DEG
909	SPC24	835.912	0.709809	0.0927839	7.65012	2.00787e-14	2.53347e-13	36.303	37.3147	35.4016	32.3568	19.9994	19.5084	Shared with ACE DEG
910	PLK1	1048.44	0.710738	0.102354	6.94392	3.81354e-12	3.98764e-11	29.1981	34.2215	28.6425	32.0193	20.2064	21.236	Shared with ACE DEG
911	ENSG00000267648	70.6648	0.717681	0.296263	2.42244	0.0154165	0.0405895	2.44277	4.9472	5.39237	6.21446	3.60005	3.61871	Shared with ACE DEG
912	NHS	1551.42	0.718037	0.197709	3.63178	0.000281469	0.0010938	6.32965	17.7162	9.39612	14.5292	8.60726	8.35376	Shared with ACE DEG
913	TMEM131	4732.98	0.720597	0.0717113	10.0486	9.31954e-24	2.16708e-22	37.1247	49.9011	45.9639	46.1906	32.2563	26.0205	Shared with ACE DEG
914	PRKAA2	1810.81	0.722454	0.159531	4.52862	5.9371e-06	3.04882e-05	6.81862	9.48079	10.8735	12.0357	7.05114	6.93152	Shared with ACE DEG
915	GRIK5	769.695	0.724818	0.152671	4.7476	2.05848e-06	1.12899e-05	8.2917	11.9793	16.4915	16.2122	8.79861	9.74999	Shared with ACE DEG
916	RPL27A	16041.7	0.72613	0.108792	6.67449	2.48099e-11	2.39815e-10	2198.71	1996.25	1914.44	1610.81	1203.01	1230.33	Shared with ACE DEG
917	IRS1	4106	0.726321	0.135881	5.34526	9.02895e-08	5.93624e-07	52.7201	28.5029	30.0048	30.4884	17.2635	19.4044	Shared with ACE DEG
918	DSCAML1	350.593	0.726595	0.132376	5.48889	4.04477e-08	2.77626e-07	2.18792	5.54662	4.64784	5.7636	2.9585	3.349	Shared with ACE DEG
919	GOLGA6L9	361.003	0.732791	0.205848	3.55986	0.000371049	0.00140973	4.48997	3.03126	3.14005	3.62543	2.3377	1.78277	Shared with ACE DEG
920	ETV4	368.906	0.736488	0.286195	2.57338	0.010071	0.0278504	15.955	8.88939	13.6426	15.5564	8.1668	9.85664	Shared with ACE DEG
921	NFKBIB	231.997	0.737172	0.153058	4.81631	1.4624e-06	8.17721e-06	10.6257	9.89816	9.31484	9.86512	5.77548	5.95744	Shared with ACE DEG
922	ENSG00000282905	231.997	0.737172	0.153058	4.81631	1.4624e-06	8.17721e-06	10.6257	9.89816	9.31484	9.86512	5.77548	5.95744	Shared with ACE DEG
923	ENSG00000258472	194.202	0.738863	0.261563	2.8248	0.00473105	0.0141641	4.0145	7.30511	5.20682	4.37085	3.43417	3.69305	Shared with ACE DEG
924	IL1RAPL1	403.784	0.739687	0.223122	3.31517	0.000915881	0.00320651	9.84454	5.7164	6.40949	7.21103	3.52964	4.69477	Shared with ACE DEG
925	UBE2S	2015.42	0.741643	0.0923533	8.0305	9.70771e-16	1.35518e-14	184.046	139.559	135.904	138.612	87.0332	89.4927	Shared with ACE DEG
926	JAZF1	498.2	0.742057	0.126658	5.85877	4.66306e-09	3.56666e-08	13.1797	12.642	12.4963	10.534	7.9518	5.75125	Shared with ACE DEG
927	LMO7	1874.83	0.742173	0.158705	4.67642	2.91931e-06	1.56999e-05	37.3032	59.3656	37.283	45.3545	29.8296	24.8312	Shared with ACE DEG
928	CNOT6L	3669.65	0.743133	0.151967	4.89009	1.00788e-06	5.75599e-06	31.4241	42.0309	45.5343	47.4496	29.6162	29.2858	Shared with ACE DEG
929	DACT3	2563.22	0.748683	0.11286	6.63371	3.27345e-11	3.12409e-10	49.2718	48.2444	51.7878	51.9828	31.8355	32.4905	Shared with ACE DEG
930	SCUBE1	862.641	0.753139	0.161215	4.67165	2.98795e-06	1.60372e-05	4.76257	9.73901	9.44904	10.0744	6.23639	6.16773	Shared with ACE DEG
931	N4BP3	1253.26	0.765848	0.0926846	8.26294	1.42126e-16	2.08697e-15	10.465	12.4689	12.0054	11.3616	7.46111	7.50064	Shared with ACE DEG
932	ANK2	4148.93	0.770508	0.110327	6.98383	2.87231e-12	3.03908e-11	69.1423	98.7718	71.8251	65.9846	34.6407	31.4224	Shared with ACE DEG
933	ZNF454	258.827	0.773467	0.149119	5.18692	2.13803e-07	1.34433e-06	3.63137	8.17212	7.33605	7.59402	4.58327	4.78821	Shared with ACE DEG
934	PROX1	435.09	0.776659	0.133623	5.8123	6.16194e-09	4.65174e-08	4.90161	7.16347	6.56881	5.77199	5.52601	5.7484	Shared with ACE DEG
935	PPP1R3F	438.194	0.777799	0.130031	5.98163	2.20919e-09	1.7491e-08	9.72496	8.4963	10.1244	9.35037	7.35777	7.51257	Shared with ACE DEG
936	PDXP	889.642	0.780667	0.120372	6.48548	8.84522e-11	8.09571e-10	33.957	27.9927	24.9412	30.9449	17.9561	17.8775	Shared with ACE DEG
937	CSMD3	558.174	0.781815	0.287636	2.71807	0.00656638	0.0189773	10.5387	4.47036	5.94886	7.23381	3.38345	3.78947	Shared with ACE DEG
938	H2AX	3703.83	0.786968	0.0816347	9.64013	5.4122e-22	1.11194e-20	181.203	150.001	146.007	145.028	89.0304	93.5028	Shared with ACE DEG
939	ENSG00000229212	195.079	0.796465	0.261043	3.05109	0.0022801	0.00734958	13.5824	14.4257	19.7723	14.2975	10.9545	7.70514	Shared with ACE DEG
940	PKD1P5	245.464	0.79861	0.150806	5.29561	1.1862e-07	7.69703e-07	18.1492	21.6795	17.9605	18.6451	8.23717	8.79184	Shared with ACE DEG
941	PCLAF	793.154	0.80029	0.111078	7.20475	5.81507e-13	6.56955e-12	53.1877	38.5267	44.5655	46.3757	30.0492	25.126	Shared with ACE DEG
942	GREM1	143.652	0.801103	0.261749	3.06058	0.0022091	0.00714006	4.18259	1.0962	1.57351	0.552203	0.317973	0.402133	Shared with ACE DEG
943	ENSG00000282046	143.652	0.801103	0.261749	3.06058	0.0022091	0.00714006	4.18259	1.0962	1.57351	0.552203	0.317973	0.402133	Shared with ACE DEG
944	SLC6A16	129.588	0.802336	0.293704	2.73179	0.00629919	0.0183051	11.165	7.26993	7.76066	9.83509	3.97865	3.35472	Shared with ACE DEG
945	MYBL2	1588.24	0.806176	0.0785876	10.2583	1.08593e-24	2.68953e-23	44.2829	38.5048	33.7552	34.2995	21.4219	21.8571	Shared with ACE DEG
946	CACFD1	431.605	0.806603	0.307072	2.62676	0.00862029	0.0242708	7.09816	10.8653	9.07941	16.1185	11.5835	11.4693	Shared with ACE DEG
947	ANKRD9	701.461	0.80682	0.12947	6.2317	4.61411e-10	3.9333e-09	12.3019	13.1991	13.0265	13.1177	5.99134	6.98521	Shared with ACE DEG
948	CD37	414.101	0.807497	0.163658	4.93406	8.05396e-07	4.65974e-06	21.0931	15.9857	19.5567	18.7408	21.1942	15.9108	Shared with ACE DEG
949	LOC102724428	548.977	0.81075	0.177019	4.58002	4.64932e-06	2.43111e-05	#N/A	#N/A	#N/A	#N/A	#N/A	#N/A	Shared with ACE DEG
950	CHTF18	866.935	0.813417	0.145041	5.6082	2.04446e-08	1.452e-07	22.0106	26.191	24.7772	25.7883	16.2745	12.2504	Shared with ACE DEG
951	ZNF668	508.031	0.814739	0.129557	6.28867	3.20207e-10	2.77528e-09	16.0208	12.5226	13.4226	12.619	7.04726	7.48804	Shared with ACE DEG
952	SSPN	782.317	0.81904	0.146164	5.60359	2.09962e-08	1.4903e-07	6.63232	9.83594	11.5578	11.9495	6.64325	5.58774	Shared with ACE DEG
953	ELL	898.31	0.820041	0.115321	7.11095	1.1525e-12	1.26505e-11	21.0976	30.4971	22.5744	25.6924	11.1822	10.9216	Shared with ACE DEG
954	KCTD12	6731.02	0.82495	0.0863599	9.55246	1.26657e-21	2.53586e-20	36.1282	61.1362	60.4832	64.9848	37.7514	37.1083	Shared with ACE DEG
955	FSTL4	285.242	0.827906	0.16305	5.07763	3.8217e-07	2.3122e-06	7.97114	16.7632	15.1225	17.9314	16.3407	14.1737	Shared with ACE DEG
956	ZNF562	2856.48	0.828167	0.0801398	10.334	4.94414e-25	1.23965e-23	32.2808	30.7015	34.6761	39.3801	18.3793	17.7092	Shared with ACE DEG
957	NCKAP5L	3392.55	0.828714	0.0606128	13.6723	1.48677e-42	7.25388e-41	54.5883	47.8583	44.0733	47.7969	27.1888	26.6153	Shared with ACE DEG
958	PKMYT1	498.721	0.835878	0.198645	4.20789	2.57766e-05	0.00012087	26.2385	26.8732	40.2489	28.2865	14.3691	16.9091	Shared with ACE DEG
959	P2RX5-TAX1BP3	206.387	0.837601	0.162569	5.15229	2.57325e-07	1.59858e-06	2.23466	2.16372	1.87989	2.03359	1.21144	1.19849	Shared with ACE DEG
960	H2AC19	7533.88	0.83823	0.0640952	13.0779	4.40524e-39	1.91518e-37	1641.64	1118.24	1032.25	1069.98	638.472	661.515	Shared with ACE DEG
961	KLF4	125.094	0.839445	0.298994	2.80756	0.0049918	0.0148679	9.72665	4.38599	2.62611	3.27997	2.2346	1.86448	Shared with ACE DEG
962	NME1-NME2	94.4685	0.84001	0.331751	2.53205	0.0113397	0.0309851	5.68872	4.8241	6.98178	6.78377	3.47984	4.02063	Shared with ACE DEG
963	ENSG00000198618	152.655	0.846303	0.315954	2.67857	0.00739382	0.021118	#N/A	#N/A	#N/A	#N/A	#N/A	#N/A	Shared with ACE DEG
964	MEX3A	7420.89	0.849999	0.0933543	9.10509	8.61951e-20	1.56372e-18	87.9937	65.8798	69.2742	69.3083	41.5329	41.4507	Shared with ACE DEG
965	DGCR6	426.713	0.856228	0.170706	5.0158	5.28138e-07	3.13611e-06	17.5827	19.8126	20.2402	23.3649	12.2457	11.8702	Shared with ACE DEG
966	FZD8	2761.87	0.85759	0.237509	3.61077	0.000305291	0.00117847	41.3846	29.8318	45.0436	44.5947	22.901	24.3032	Shared with ACE DEG
967	CDCA4	796.181	0.862646	0.12307	7.0094	2.3935e-12	2.55917e-11	27.9071	21.3919	22.9391	23.4845	13.9368	12.9367	Shared with ACE DEG
968	NEFL	4755.43	0.863771	0.155344	5.56037	2.69206e-08	1.88553e-07	49.8253	71.2417	87.7674	90.9155	47.9935	50.6225	Shared with ACE DEG
969	RPS3AP6	161.578	0.865536	0.350999	2.46592	0.0136662	0.0365143	16.5545	10.2514	15.4502	17.6357	9.99007	7.26201	Shared with ACE DEG
970	PLP1	225.685	0.867308	0.204033	4.25082	2.12994e-05	0.000101048	8.02788	8.91721	11.4696	10.4683	7.10059	5.27124	Shared with ACE DEG
971	RPS2P5	4326.33	0.868434	0.124543	6.97297	3.10324e-12	3.27205e-11	394.295	318.372	347.06	365.656	204.413	201.341	Shared with ACE DEG
972	PHLDA1	4959.77	0.871449	0.0874055	9.97018	2.05858e-23	4.69712e-22	63.9054	48.7347	49.9407	50.173	29.5652	28.6245	Shared with ACE DEG
973	CENPU	1104	0.881309	0.095939	9.18614	4.07192e-20	7.51591e-19	70.4597	45.2139	42.8282	48.4236	25.9717	24.1518	Shared with ACE DEG
974	TPBG	798.152	0.884537	0.179182	4.93653	7.95259e-07	4.60437e-06	22.7544	14.174	17.4103	17.6651	9.60895	9.53782	Shared with ACE DEG
975	H3C10	3514.27	0.885472	0.171637	5.15898	2.48303e-07	1.54608e-06	287.457	160.106	201.056	195.934	104.128	112.175	Shared with ACE DEG
976	LRP1B	754.214	0.887609	0.194208	4.5704	4.86788e-06	2.52964e-05	6.43188	3.04136	3.17644	4.44785	2.43644	2.85098	Shared with ACE DEG
977	WNT5B	260.774	0.88902	0.310921	2.85931	0.00424563	0.0128116	8.77143	7.83923	10.0362	11.9213	5.53529	6.11749	Shared with ACE DEG
978	AKR7L	62.3421	0.891111	0.302274	2.94802	0.00319814	0.00994025	2.36078	4.09907	2.55322	3.46698	1.94789	2.20059	Shared with ACE DEG
979	PLD1	1192.24	0.892361	0.168239	5.30414	1.13203e-07	7.35928e-07	26.5807	45.2211	26.759	30.1306	15.9859	15.5758	Shared with ACE DEG
980	H2BC14	1613.11	0.892988	0.134171	6.65559	2.82159e-11	2.71198e-10	429.659	356.008	299.324	264.907	178.136	180.475	Shared with ACE DEG
981	H3C6	6209.22	0.894875	0.189905	4.71224	2.45014e-06	1.3315e-05	1319.89	863.459	1102.92	1192.89	563.936	605.13	Shared with ACE DEG
982	STX11	96.7322	0.89842	0.300601	2.98875	0.00280123	0.00884092	1.50311	0.864073	1.01796	1.19108	0.654799	0.526787	Shared with ACE DEG
983	RECQL4	936.128	0.901336	0.15806	5.70249	1.18073e-08	8.63246e-08	27.7738	21.6819	26.3098	26.9338	11.4799	17.1231	Shared with ACE DEG
984	PLPPR3	1634.72	0.91814	0.244782	3.75085	0.000176234	0.000710952	43.7274	34.3038	51.9313	52.0163	24.8454	29.1519	Shared with ACE DEG
985	USP2	480.391	0.919885	0.161367	5.70058	1.19403e-08	8.72708e-08	25.4963	14.5151	13.0733	14.7001	7.94553	5.78203	Shared with ACE DEG
986	ZNF883	392.477	0.923314	0.190599	4.84429	1.27065e-06	7.16924e-06	5.02294	9.57654	11.4734	10.6448	5.68471	6.19492	Shared with ACE DEG
987	TMEM252	281.981	0.928883	0.274196	3.38766	0.000704912	0.00252677	2.38225	20.6357	11.2054	12.9479	8.45327	8.16611	Shared with ACE DEG
988	TBCE	8401.48	0.931727	0.197115	4.72681	2.2807e-06	1.24331e-05	531.439	471.541	469.613	382.284	196.604	288.534	Shared with ACE DEG
989	ENSG00000285053	8401.48	0.931727	0.197115	4.72681	2.2807e-06	1.24331e-05	531.439	471.541	469.613	382.284	196.604	288.534	Shared with ACE DEG
990	SPTBN5	159.532	0.940274	0.217543	4.32225	1.54446e-05	7.46948e-05	1.94488	1.68017	1.1806	2.02146	1.32068	1.18325	Shared with ACE DEG
991	CBARP	273.813	0.94517	0.225052	4.19979	2.67164e-05	0.000125036	6.51706	4.767	6.28965	5.81073	3.00724	3.43644	Shared with ACE DEG
992	GPM6B	2067.54	0.953971	0.0850406	11.2178	3.3332e-29	1.01059e-27	30.9578	40.4226	42.5743	42.4415	20.8778	19.7104	Shared with ACE DEG
993	EPOP	213.967	0.957527	0.261337	3.66396	0.000248346	0.00097504	4.17133	3.29098	3.94008	4.67525	1.98584	2.38603	Shared with ACE DEG
994	TSPAN7	553.382	0.966402	0.108087	8.94094	3.85878e-19	6.73931e-18	14.397	24.8451	23.482	23.0847	11.6266	11.1783	Shared with ACE DEG
995	FHOD3	2082.6	0.968396	0.0819737	11.8135	3.32402e-32	1.13502e-30	24.6378	29.908	25.1044	27.0786	15.2452	13.9871	Shared with ACE DEG
996	LBX1	170.745	0.969221	0.235089	4.12278	3.74327e-05	0.000170758	14.7283	5.37798	6.12677	6.86456	3.17075	3.51514	Shared with ACE DEG
997	UBE2Q2P2	81.3904	0.970444	0.28517	3.40303	0.000666424	0.00240153	15.2499	13.9872	12.0484	10.83	7.0561	6.6751	Shared with ACE DEG
998	LRIG3	3793.52	0.984464	0.221204	4.45048	8.56779e-06	4.3044e-05	125.119	82.2561	114.201	125.466	54.9356	46.8677	Shared with ACE DEG
999	ARHGAP4	529.654	0.986743	0.138763	7.11099	1.15214e-12	1.26505e-11	17.6686	16.6199	17.7712	18.6215	10.2916	9.48229	Shared with ACE DEG
1000	LRRC24	121.208	0.999807	0.211044	4.73743	2.16446e-06	1.18364e-05	5.25871	4.83997	4.07785	4.3138	2.39268	2.31509	Shared with ACE DEG
1001	CHST6	228.017	1.01005	0.191507	5.27425	1.33301e-07	8.59011e-07	1.35757	1.61473	2.0027	1.73997	0.898716	0.961198	Shared with ACE DEG
1002	FGD4	1724.81	1.02123	0.0703025	14.5263	8.26173e-48	4.63457e-46	20.2175	29.8114	24.3853	25.2555	10.3554	12.1864	Shared with ACE DEG
1003	ADM5	38.1137	1.03447	0.437004	2.36718	0.0179241	0.0462268	4.68391	1.81929	1.16554	1.34558	0.58361	0.899271	Shared with ACE DEG
1004	PPAN-P2RY11	151.871	1.03451	0.341997	3.02492	0.00248695	0.00793232	3.24045	3.62532	3.43532	3.58391	2.54094	1.21393	Shared with ACE DEG
1005	E2F1	579.233	1.03576	0.121134	8.55056	1.2249e-17	1.93019e-16	17.9875	13.2313	13.1365	13.7345	7.25325	6.68493	Shared with ACE DEG
1006	SEMA3D	2612.44	1.03799	0.171771	6.0429	1.51368e-09	1.22148e-08	22.1919	42.8441	27.6475	29.0416	15.961	14.7346	Shared with ACE DEG
1007	DUSP6	1724.66	1.04218	0.246393	4.22975	2.33947e-05	0.000110317	63.5142	34.1926	55.2664	52.4941	25.8764	23.9975	Shared with ACE DEG
1008	CYP26B1	306.732	1.04323	0.262	3.98181	6.8392e-05	0.00029808	4.94627	4.3684	7.39228	7.02887	2.3998	2.4647	Shared with ACE DEG
1009	PRSS12	965.042	1.04353	0.092476	11.2843	1.56799e-29	4.85678e-28	9.57499	16.8152	13.9064	14.5894	7.34534	7.17043	Shared with ACE DEG
1010	H3C4	4671.76	1.05212	0.231831	4.5383	5.67104e-06	2.91835e-05	1203.02	611.699	894.023	923.242	428.981	427.154	Shared with ACE DEG
1011	IL1RAPL2	168.287	1.05442	0.186023	5.66826	1.44258e-08	1.04341e-07	7.60733	5.16298	5.00086	4.02008	2.08804	1.90292	Shared with ACE DEG
1012	ENSG00000241418	63.2584	1.05569	0.365105	2.89148	0.00383438	0.0116966	#N/A	#N/A	#N/A	#N/A	#N/A	#N/A	Shared with ACE DEG
1013	RRAGD	1839.82	1.06208	0.0723752	14.6747	9.36761e-49	5.43009e-47	26.9938	28.4457	27.5418	30.1875	13.9957	13.7576	Shared with ACE DEG
1014	PDZD4	481.728	1.063	0.247941	4.2873	1.80859e-05	8.67114e-05	16.7175	10.7255	15.8352	14.5374	6.88265	7.25467	Shared with ACE DEG
1015	NSG1	121.195	1.06997	0.255515	4.1875	2.82039e-05	0.000131341	21.1856	26.4089	20.736	16.4655	17.0987	32.9142	Shared with ACE DEG
1016	POLA1	3272.3	1.07109	0.0799406	13.3986	6.16036e-41	2.84053e-39	30.675	51.3965	43.6252	46.94	23.3123	22.6537	Shared with ACE DEG
1017	ANKFN1	109.319	1.07416	0.345117	3.11244	0.00185545	0.00610197	1.0369	2.76815	1.97724	2.25048	0.894391	1.13377	Shared with ACE DEG
1018	ZNF219	2078.42	1.07894	0.140673	7.66984	1.72213e-14	2.18484e-13	63.0234	51.5648	58.0483	65.2557	28.0499	30.1217	Shared with ACE DEG
1019	BIRC5	1570.36	1.08127	0.102082	10.5922	3.23843e-26	8.57921e-25	61.3758	54.43	45.4314	50.2242	29.5654	24.0252	Shared with ACE DEG
1020	RAC3	468.395	1.08494	0.257112	4.21972	2.4461e-05	0.000115033	33.3399	25.4731	36.8898	36.3446	16.0425	17.5713	Shared with ACE DEG
1021	DMPK	2287.51	1.0858	0.0896936	12.1056	9.86469e-34	3.58992e-32	48.5666	55.9276	55.3734	57.8392	32.4015	27.4761	Shared with ACE DEG
1022	RND3	2998.42	1.08737	0.12928	8.41096	4.06674e-17	6.19192e-16	223.659	82.7702	98.2429	106.092	45.6922	49.1968	Shared with ACE DEG
1023	NELL2	425.394	1.10624	0.191039	5.79064	7.01206e-09	5.26088e-08	6.37419	12.716	9.41632	10.5376	5.2936	5.11225	Shared with ACE DEG
1024	TMEM158	153.354	1.10758	0.250459	4.42221	9.76972e-06	4.85415e-05	3.68805	4.94657	6.04387	5.33092	3.0389	2.40284	Shared with ACE DEG
1025	NPIPB6	33.326	1.11043	0.405203	2.74043	0.00613597	0.0178863	0.900509	1.04576	1.12903	1.05987	0.535796	0.50415	Shared with ACE DEG
1026	H3C8	5647.75	1.11641	0.228545	4.88487	1.03499e-06	5.9067e-06	176.921	111.86	162.05	168.837	70.4695	75.8427	Shared with ACE DEG
1027	DRP2	173.679	1.11734	0.224775	4.97091	6.66401e-07	3.89537e-06	0.896202	1.50953	1.49293	1.72007	0.839071	0.706596	Shared with ACE DEG
1028	NAV2	5732.06	1.11892	0.0667659	16.7589	4.87693e-63	3.8178e-61	58.0454	68.2156	60.5184	69.9179	32.1285	27.8792	Shared with ACE DEG
1029	ERBB3	6796.13	1.12773	0.155701	7.24294	4.39076e-13	5.00222e-12	94.9542	152.943	107.7	106.184	55.5904	61.1836	Shared with ACE DEG
1030	GAS1	8955.24	1.12833	0.141781	7.95825	1.74486e-15	2.39192e-14	219.124	159.29	188.719	183.732	86.1214	87.4688	Shared with ACE DEG
1031	IFI6	358.037	1.12873	0.227861	4.95357	7.28658e-07	4.23792e-06	48.8058	26.8518	34.3865	36.4129	15.5322	16.5818	Shared with ACE DEG
1032	DLL3	88.0806	1.13692	0.320293	3.54961	0.000385803	0.00146213	1.94532	2.17653	2.88366	2.96377	1.22624	1.34547	Shared with ACE DEG
1033	H2AC14	4123.38	1.14215	0.122715	9.30729	1.31133e-20	2.49225e-19	1152.15	741.975	805.512	830.874	392.509	391.563	Shared with ACE DEG
1034	B4GALNT4	2771.58	1.14911	0.175903	6.53263	6.46261e-11	5.98246e-10	64.9999	61.9995	71.7643	71.6958	35.4081	36.4345	Shared with ACE DEG
1035	RNF103-CHMP3	96.2734	1.1623	0.245271	4.73884	2.14947e-06	1.17571e-05	8.78492	6.12101	6.08825	5.62774	2.99566	2.82628	Shared with ACE DEG
1036	H3C14	4492.76	1.16272	0.151017	7.69927	1.36848e-14	1.748e-13	282.045	159.059	191.305	186.413	84.671	86.8961	Shared with ACE DEG
1037	H3C15	4492.76	1.16272	0.151017	7.69927	1.36848e-14	1.748e-13	282.045	159.059	191.305	186.413	84.671	86.8961	Shared with ACE DEG
1038	KIF26A	2669.29	1.16306	0.141843	8.19961	2.41167e-16	3.48661e-15	20.9072	21.6228	24.3487	25.2104	10.8327	11.8297	Shared with ACE DEG
1039	FPGT-TNNI3K	102.42	1.1714	0.249493	4.69511	2.66469e-06	1.44038e-05	2.43364	2.01255	2.26484	2.03118	0.894472	0.470627	Shared with ACE DEG
1040	KIFC3	1899.09	1.17696	0.118247	9.95335	2.43834e-23	5.51709e-22	94.5049	115.384	103.577	108.25	65.1951	67.494	Shared with ACE DEG
1041	ZBTB12	209.51	1.18012	0.168204	7.01598	2.2834e-12	2.44681e-11	7.31598	7.27339	6.49858	7.14726	3.43509	3.12386	Shared with ACE DEG
1042	MDFI	4500.39	1.18154	0.217378	5.43541	5.46718e-08	3.69016e-07	215.902	183.804	253.475	266.819	111.327	112.984	Shared with ACE DEG
1043	GFPT2	481.082	1.18166	0.190122	6.2153	5.12265e-10	4.35157e-09	29.9694	14.4994	19.1574	18.346	7.54106	7.16472	Shared with ACE DEG
1044	MEX3B	3117.87	1.19182	0.162766	7.3223	2.43752e-13	2.83942e-12	88.0975	46.3305	54.5916	58.804	26.1237	24.9855	Shared with ACE DEG
1045	NOG	346.165	1.19218	0.163176	7.30614	2.74926e-13	3.18428e-12	22.01	13.926	10.4992	11.3244	5.30935	5.75967	Shared with ACE DEG
1046	ARID5A	370.129	1.19474	0.224667	5.31781	1.05025e-07	6.85873e-07	20.4914	9.88597	12.6121	13.9008	5.55836	5.58046	Shared with ACE DEG
1047	GALNTL6	61.4461	1.19896	0.404785	2.96198	0.00305669	0.00954937	2.58817	1.14973	1.735	1.26856	0.992882	0.630815	Shared with ACE DEG
1048	ENSG00000255872	156.268	1.20048	0.245669	4.88657	1.02607e-06	5.85714e-06	4.00014	3.39691	3.83228	4.3306	1.66652	1.91495	Shared with ACE DEG
1049	H2BC3	288.48	1.20151	0.233191	5.15246	2.57087e-07	1.59751e-06	41.9858	60.5309	56.503	45.8668	21.5896	29.5311	Shared with ACE DEG
1050	H2AC4	2375.78	1.20206	0.249934	4.8095	1.51311e-06	8.44527e-06	528.038	288.438	439.293	452.968	188.852	185.956	Shared with ACE DEG
1051	SLC25A29	1425.89	1.20538	0.164046	7.34784	2.01437e-13	2.36232e-12	52.0463	56.4084	69.8883	60.6056	27.013	26.3424	Shared with ACE DEG
1052	CLCN5	9018.51	1.20635	0.0928564	12.9916	1.36554e-38	5.87377e-37	60.1396	88.5892	72.7716	72.9519	35.2655	34.9504	Shared with ACE DEG
1053	KLHL21	1789.57	1.20935	0.0906804	13.3364	1.42162e-40	6.4213e-39	37.2592	34.2406	30.8091	28.6125	14.5594	14.1394	Shared with ACE DEG
1054	GALNT17	292.472	1.21997	0.190614	6.40021	1.55163e-10	1.39138e-09	5.88919	4.66015	4.70257	5.79421	2.47772	1.99835	Shared with ACE DEG
1055	CCN3	74.0333	1.23411	0.284152	4.34312	1.40474e-05	6.83177e-05	1.15969	2.08434	2.3651	1.94203	0.849921	0.954613	Shared with ACE DEG
1056	RELN	2054.54	1.24169	0.146012	8.50399	1.83186e-17	2.85705e-16	12.4267	24.7258	25.9459	27.7286	18.4676	11.6113	Shared with ACE DEG
1057	CDKN1C	5414.13	1.24672	0.112848	11.0478	2.24777e-28	6.51478e-27	178.396	206.998	216.95	203.748	90.2657	98.808	Shared with ACE DEG
1058	EFNA2	638.048	1.24915	0.269368	4.63732	3.52948e-06	1.87454e-05	14.8645	12.4793	20.0162	18.2136	7.55803	7.74297	Shared with ACE DEG
1059	CTHRC1	717.566	1.27432	0.205674	6.19582	5.7984e-10	4.90166e-09	44.493	38.1048	47.8857	53.7897	19.8806	20.2852	Shared with ACE DEG
1060	MINAR1	438.538	1.28285	0.176448	7.27042	3.58381e-13	4.11176e-12	2.83153	3.80462	4.27601	4.62241	1.90305	1.83592	Shared with ACE DEG
1061	OBSL1	10658.3	1.28942	0.0705218	18.284	1.1092e-74	1.05901e-72	168.998	194.667	192.348	202.973	90.8626	94.9062	Shared with ACE DEG
1062	CDC20P1	65.215	1.28999	0.350671	3.67862	0.000234495	0.000924836	0.815665	2.57895	2.66889	3.67271	1.22173	1.38127	Shared with ACE DEG
1063	LOXL4	359.854	1.29264	0.31641	4.08532	4.40158e-05	0.000198079	4.25627	4.37291	6.77318	7.79517	3.04568	2.50421	Shared with ACE DEG
1064	TRIL	3896.08	1.30885	0.219487	5.9632	2.47352e-09	1.94887e-08	39.2882	37.7337	53.2948	55.8774	21.372	21.0427	Shared with ACE DEG
1065	NACA	21173.8	1.31022	0.0959082	13.6612	1.73188e-42	8.41603e-41	2005.25	1529.73	1646.46	1607.08	1134.86	1115.57	Shared with ACE DEG
1066	CADM3	61.7736	1.31623	0.43376	3.03446	0.00240969	0.00771926	1.06993	1.2942	0.721136	1.87167	0.602948	0.44754	Shared with ACE DEG
1067	BBC3	553.212	1.32383	0.177204	7.47066	7.97954e-14	9.61257e-13	29.2163	20.9926	23.7788	24.4659	10.1423	10.1026	Shared with ACE DEG
1068	RAB15	1232.65	1.33559	0.120324	11.0999	1.25568e-28	3.68323e-27	33.673	23.83	24.6049	27.2773	10.7113	11.3835	Shared with ACE DEG
1069	C9orf64	182.148	1.33689	0.268603	4.9772	6.45119e-07	3.7846e-06	4.21312	6.88504	4.57093	4.18879	2.3461	2.28805	Shared with ACE DEG
1070	HIC1	7750.19	1.33813	0.219067	6.10832	1.00688e-09	8.26761e-09	106.036	119.904	173.172	173.142	62.2492	67.5958	Shared with ACE DEG
1071	CUEDC1	1499.02	1.34294	0.13329	10.0754	7.10001e-24	1.66209e-22	39.1404	41.0008	40.3126	45.024	17.5044	17.5972	Shared with ACE DEG
1072	CDH18	38.9427	1.34555	0.458799	2.93276	0.00335961	0.0103825	2.96475	1.56841	2.25616	1.19668	0.694248	0.843853	Shared with ACE DEG
1073	LY6H	31.2617	1.34953	0.483817	2.78934	0.0052815	0.0156427	2.93665	1.6969	2.19585	2.44479	0.743069	1.08073	Shared with ACE DEG
1074	TMEFF1	1725.16	1.35186	0.248822	5.43307	5.53937e-08	3.7337e-07	42.5212	32.3137	51.0078	47.1549	18.1087	18.5687	Shared with ACE DEG
1075	TMEM151B	115.375	1.35884	0.365841	3.71429	0.000203772	0.000812351	2.04763	1.68326	2.32288	2.56294	1.36165	0.952295	Shared with ACE DEG
1076	TMEM88	254.657	1.36885	0.157548	8.68846	3.67385e-18	5.9989e-17	32.6229	27.5584	22.2192	24.5074	9.88123	11.0618	Shared with ACE DEG
1077	H3C13	2594.29	1.37329	0.192669	7.12773	1.02041e-12	1.12615e-11	797.263	437.764	569.879	571.671	216.761	228.383	Shared with ACE DEG
1078	STMN2	145.753	1.38688	0.251221	5.52055	3.37936e-08	2.34199e-07	7.6344	4.57636	5.345	5.61919	2.54901	1.88455	Shared with ACE DEG
1079	ATOH8	1048.83	1.41468	0.0942053	15.017	5.68311e-51	3.4504e-49	23.5024	24.3246	23.6209	23.096	10.9123	9.42686	Shared with ACE DEG
1080	CNTN2	185.814	1.42146	0.224276	6.33798	2.32796e-10	2.04904e-09	4.89738	3.0663	3.23501	3.35662	1.69295	1.66121	Shared with ACE DEG
1081	COL2A1	4719.43	1.42531	0.163771	8.70304	3.23102e-18	5.29001e-17	106.486	68.1396	82.4253	87.8802	31.6724	30.0914	Shared with ACE DEG
1082	PTPRZ1	331.644	1.4293	0.186086	7.68087	1.5801e-14	2.01093e-13	5.01922	7.14995	5.30012	5.61388	3.59279	3.73055	Shared with ACE DEG
1083	SLIT1	608.53	1.43003	0.147526	9.69341	3.21618e-22	6.73268e-21	4.58373	6.45207	6.12144	5.87743	2.91645	2.03525	Shared with ACE DEG
1084	HTR2A	113.915	1.43164	0.277264	5.16347	2.42416e-07	1.51136e-06	0.945436	2.61088	2.14701	2.23132	1.39612	0.981671	Shared with ACE DEG
1085	KIAA1549L	435.538	1.43187	0.123138	11.6282	2.96107e-31	9.7551e-30	2.63999	3.21454	2.99778	3.19688	1.2944	1.11262	Shared with ACE DEG
1086	ZFP3	498.693	1.43591	0.156112	9.19791	3.64978e-20	6.76752e-19	1.46378	7.60562	5.53483	6.18013	2.63575	2.42347	Shared with ACE DEG
1087	CENPV	1237.74	1.43733	0.120111	11.9667	5.30929e-33	1.86792e-31	106.525	96.2986	95.0795	105.837	44.6877	33.7185	Shared with ACE DEG
1088	SRPX2	851.885	1.45337	0.132731	10.9497	6.66458e-28	1.89995e-26	7.12781	21.1487	19.7027	21.0135	7.45954	10.9242	Shared with ACE DEG
1089	MAP2	1095.65	1.45416	0.16574	8.77374	1.72821e-18	2.88778e-17	10.3003	16.2763	19.3385	18.2954	8.14107	7.05044	Shared with ACE DEG
1090	KANK4	1181.92	1.46686	0.150803	9.72702	2.31276e-22	4.89622e-21	10.7121	14.537	15.9588	15.8661	5.71062	6.16002	Shared with ACE DEG
1091	ST8SIA1	481.198	1.49525	0.334187	4.47428	7.66701e-06	3.8815e-05	21.5204	13.1468	19.1947	22.2917	8.64362	6.61186	Shared with ACE DEG
1092	UBE2E3	6888.47	1.50974	0.186214	8.10753	5.16578e-16	7.31624e-15	520.873	343.731	446.574	472.374	153.64	139.171	Shared with ACE DEG
1093	H2AC15	726.871	1.51932	0.17526	8.66897	4.36035e-18	7.06772e-17	274.094	122.89	146.256	146.214	53.5277	52.042	Shared with ACE DEG
1094	SLC16A14	454.952	1.52614	0.229391	6.65303	2.87116e-11	2.75745e-10	6.10598	7.67056	9.33527	10.5096	3.52088	3.26122	Shared with ACE DEG
1095	MYOM2	384.295	1.53165	0.271112	5.64953	1.6089e-08	1.15888e-07	3.75176	4.93585	6.11368	6.81988	2.63504	3.60016	Shared with ACE DEG
1096	TCEAL7	2450.82	1.56578	0.317282	4.93498	8.01598e-07	4.63886e-06	107.757	110.986	212.599	208.144	66.0537	62.1176	Shared with ACE DEG
1097	PLD6	58.7827	1.57116	0.324843	4.83666	1.3204e-06	7.42242e-06	2.42493	1.69145	1.51765	1.40941	0.493571	0.592616	Shared with ACE DEG
1098	DPYSL5	1347.11	1.58979	0.095556	16.6373	3.74192e-62	2.85583e-60	16.399	22.6865	18.462	19.5099	6.66312	5.81717	Shared with ACE DEG
1099	SLF2	6772.35	1.5919	0.076155	20.9035	4.97912e-97	6.77216e-95	73.8105	110.882	86.7911	92.3082	37.738	36.2101	Shared with ACE DEG
1100	MACROD1	785.003	1.62356	0.219364	7.4012	1.34959e-13	1.60357e-12	56.2831	72.4718	99.7655	97.8275	27.0876	28.0671	Shared with ACE DEG
1101	SLC17A6	28.3115	1.62519	0.476179	3.41298	0.000642568	0.00232451	0.854008	0.781634	0.910427	1.2795	0.429807	0.719439	Shared with ACE DEG
1102	DCC	548.487	1.62768	0.187373	8.68688	3.72538e-18	6.07897e-17	8.99632	10.3675	9.36746	11.3706	6.63707	6.04225	Shared with ACE DEG
1103	DDIT4	2999.51	1.63753	0.160348	10.2124	1.74565e-24	4.26703e-23	118.5	106.568	129.298	130.333	40.9793	41.6848	Shared with ACE DEG
1104	TWIST1	1192.61	1.64064	0.360726	4.54816	5.41163e-06	2.79194e-05	91.4939	35.6098	76.3734	75.0957	22.1382	22.5356	Shared with ACE DEG
1105	SAMD5	786.832	1.64278	0.217589	7.54992	4.35515e-14	5.34967e-13	17.7239	7.82738	9.59219	12.9101	2.9782	3.45871	Shared with ACE DEG
1106	DOK7	465.298	1.65025	0.185483	8.89701	5.73734e-19	9.94173e-18	18.9027	18.6548	13.5431	12.1367	4.9141	5.75945	Shared with ACE DEG
1107	FILIP1	2077.2	1.67756	0.12663	13.2478	4.6466e-40	2.06812e-38	16.8172	20.7877	22.2213	23.3338	7.59494	7.3632	Shared with ACE DEG
1108	TCF15	204.71	1.68043	0.447248	3.75727	0.000171776	0.000694348	20.0442	8.52223	21.0163	16.5999	4.8352	5.612	Shared with ACE DEG
1109	H3C3	1257.13	1.68681	0.170033	9.9205	3.39047e-23	7.60077e-22	150.331	224.015	271.41	260.828	84.2863	86.8872	Shared with ACE DEG
1110	IGDCC4	4251.58	1.69826	0.13963	12.1625	4.92098e-34	1.81524e-32	35.2417	46.7914	51.1307	55.7325	17.3805	16.0018	Shared with ACE DEG
1111	ACHE	801.808	1.70455	0.123018	13.8561	1.1683e-43	5.93934e-42	31.1099	25.0781	25.8371	25.1667	8.07894	8.21847	Shared with ACE DEG
1112	TRIM36	220.83	1.71484	0.193202	8.87589	6.93792e-19	1.19203e-17	16.8233	9.56596	7.53745	8.33831	1.87398	1.91477	Shared with ACE DEG
1113	CORO1A	279.452	1.72808	0.292528	5.90739	3.47579e-09	2.69581e-08	13.1875	8.79013	15.4817	14.4393	5.62122	4.63671	Shared with ACE DEG
1114	MN1	4052.82	1.74463	0.197371	8.83938	9.62551e-19	1.63876e-17	46.3719	30.3785	40.1259	42.4974	12.0294	12.1345	Shared with ACE DEG
1115	CALN1	59.5265	1.75367	0.330937	5.29911	1.16371e-07	7.55512e-07	0.439129	0.621731	0.390874	0.664638	0.139379	0.290017	Shared with ACE DEG
1116	SNAI1	593.038	1.75908	0.114692	15.3375	4.29746e-53	2.73175e-51	56.2005	25.8694	24.4234	24.4011	8.1447	7.59878	Shared with ACE DEG
1117	GRIK1	176.62	1.76117	0.28943	6.08496	1.16519e-09	9.50026e-09	10.4483	3.25195	3.59718	4.70119	1.47168	1.14919	Shared with ACE DEG
1118	UCP2	1133.75	1.76277	0.0976099	18.0593	6.66279e-73	6.16777e-71	47.1647	63.7416	55.5214	53.2546	18.2457	17.6022	Shared with ACE DEG
1119	SKOR1	91.8352	1.78302	0.276458	6.44953	1.12198e-10	1.01886e-09	2.02491	1.81488	1.72321	1.6232	0.655731	0.491405	Shared with ACE DEG
1120	TNFAIP6	52.8664	1.80826	0.580806	3.11336	0.00184972	0.00608476	2.39648	1.34442	3.32196	4.17274	0.878249	0.793694	Shared with ACE DEG
1121	ZNF536	314.411	1.81216	0.194171	9.33281	1.03105e-20	1.97188e-19	6.03	7.05353	6.21484	6.81436	1.73971	2.65412	Shared with ACE DEG
1122	MAFA	127.671	1.81941	0.293744	6.19385	5.87128e-10	4.95811e-09	5.52226	2.94275	3.7098	3.67669	1.06581	1.00324	Shared with ACE DEG
1123	SPHKAP	366.635	1.81959	0.234892	7.7465	9.44601e-15	1.22066e-13	1.82844	2.90249	4.25895	3.67081	1.05531	1.07374	Shared with ACE DEG
1124	TMX2-CTNND1	1129.69	1.83517	0.117027	15.6816	2.02038e-55	1.35505e-53	#N/A	#N/A	#N/A	#N/A	#N/A	#N/A	Shared with ACE DEG
1125	ENSG00000274488	138.289	1.87997	0.343791	5.46834	4.54274e-08	3.09623e-07	11.0451	8.48925	12.7814	12.1982	3.75762	2.74729	Shared with ACE DEG
1126	RGMB	2033.18	1.90578	0.0727025	26.2133	1.8733e-151	4.51559e-149	85.2425	45.6329	47.2869	45.0989	12.2131	11.8494	Shared with ACE DEG
1127	MYCL	578.698	1.92269	0.129075	14.896	3.50147e-50	2.10486e-48	12.7062	14.5076	11.7683	12.8228	3.49628	3.59519	Shared with ACE DEG
1128	JAM2	932.565	1.92409	0.103127	18.6575	1.09705e-77	1.08794e-75	20.3352	22.4813	21.8222	21.1666	6.92982	6.85393	Shared with ACE DEG
1129	ATP1A3	71.3388	1.94342	0.377162	5.15275	2.56692e-07	1.59546e-06	2.85968	1.69184	1.31322	1.65002	0.661578	0.592485	Shared with ACE DEG
1130	EPHA4	5854.54	1.94518	0.273554	7.11077	1.154e-12	1.26612e-11	72.6248	75.9953	134.704	139.917	34.8952	33.2052	Shared with ACE DEG
1131	COL26A1	3994.2	1.95251	0.222128	8.79001	1.49552e-18	2.50929e-17	95.3399	77.3117	106.095	107.638	27.3819	27.3016	Shared with ACE DEG
1132	MAP3K7CL	866.413	1.96068	0.284047	6.90267	5.10338e-12	5.27363e-11	78.6173	41.8251	57.6869	62.0483	17.2184	16.1127	Shared with ACE DEG
1133	ENSG00000253330	15.1763	1.96407	0.657077	2.9891	0.00279804	0.00883312	0.852166	1.28448	0.913825	1.02576	0.223675	0.353785	Shared with ACE DEG
1134	H3C11	3182.14	1.97768	0.167718	11.7917	4.30875e-32	1.46509e-30	975.653	552.668	686.216	642.246	171.04	176.885	Shared with ACE DEG
1135	SOX11	11849.9	1.98634	0.150355	13.211	7.57831e-40	3.34242e-38	112.219	77.5108	92.0368	95.2019	23.6969	23.9171	Shared with ACE DEG
1136	INA	127.059	1.99134	0.23272	8.55682	1.16026e-17	1.83546e-16	2.90753	2.98392	2.53162	2.69855	0.677687	0.77496	Shared with ACE DEG
1137	GPC2	714.735	2.00046	0.244176	8.1927	2.55436e-16	3.68196e-15	23.87	21.2744	28.0714	30.3314	8.03638	8.31532	Shared with ACE DEG
1138	PPP1R17	57.4854	2.03038	0.367986	5.51755	3.43756e-08	2.38096e-07	2.39325	2.41896	3.00998	3.18252	0.654585	0.595219	Shared with ACE DEG
1139	WIF1	166.479	2.03598	0.578699	3.5182	0.000434492	0.0016274	2.83644	2.73713	6.96189	10.6418	1.83843	2.10191	Shared with ACE DEG
1140	SFRP4	463.887	2.03879	0.209386	9.73699	2.09681e-22	4.47014e-21	3.90069	18.4948	13.6309	13.1676	4.46181	3.68261	Shared with ACE DEG
1141	AGTR2	681.86	2.0543	0.116263	17.6694	7.21508e-70	6.36443e-68	12.2813	20.0428	18.9515	19.7623	5.17889	4.50967	Shared with ACE DEG
1142	XKR7	25.1002	2.05949	0.58438	3.52423	0.000424712	0.00159446	0.304755	0.197795	0.234682	0.228559	0.083137	0.0328617	Shared with ACE DEG
1143	SH3BGR	164.842	2.06141	0.437859	4.70793	2.50247e-06	1.35873e-05	9.91196	7.34417	15.3403	16.1707	5.21008	3.86641	Shared with ACE DEG
1144	ALK	56.2945	2.06749	0.381786	5.41532	6.11794e-08	4.10776e-07	1.24361	0.914731	0.589243	0.919217	0.230699	0.293048	Shared with ACE DEG
1145	GPR37	716.926	2.08018	0.12417	16.7526	5.41843e-63	4.22812e-61	13.8958	9.26136	9.41908	9.24376	2.30873	2.37999	Shared with ACE DEG
1146	PPP2R3B	842.506	2.08441	0.170913	12.1957	3.27568e-34	1.212e-32	31.2364	29.9089	36.9193	37.7374	7.59878	7.01901	Shared with ACE DEG
1147	CRLF1	123.337	2.0845	0.431636	4.82931	1.37006e-06	7.68739e-06	15.8259	7.99299	10.462	14.7304	3.43141	2.1977	Shared with ACE DEG
1148	NSG2	14.371	2.09583	0.843916	2.48346	0.0130112	0.0349908	0.368161	0.424714	0.787145	0.67318	0.288979	0.210507	Shared with ACE DEG
1149	KCNG2	80.7065	2.10138	0.338466	6.20852	5.34849e-10	4.54025e-09	4.41633	3.58345	4.79305	4.08316	1.03504	0.995531	Shared with ACE DEG
1150	DUSP4	1291.71	2.12012	0.143118	14.8138	1.19313e-49	7.08487e-48	16.6189	15.6114	17.806	16.8615	4.07316	4.11521	Shared with ACE DEG
1151	DMRTA2	12.3279	2.12078	0.799035	2.65417	0.00795029	0.0225539	0.992627	0.363174	0.220216	0.322844	0.039113	0.108232	Shared with ACE DEG
1152	SLC7A11	750.755	2.1537	0.314294	6.8525	7.25712e-12	7.37095e-11	4.60926	3.921	6.20755	7.12211	1.33408	1.20912	Shared with ACE DEG
1153	SIM2	1006.21	2.15577	0.270504	7.96946	1.59368e-15	2.19455e-14	19.8178	15.824	22.7974	26.5246	5.23388	5.78693	Shared with ACE DEG
1154	KCNN2	326.283	2.16309	0.30131	7.17897	7.02405e-13	7.85158e-12	8.78482	6.55733	9.02617	10.3534	2.88218	1.95037	Shared with ACE DEG
1155	PROM1	1032.07	2.18933	0.119963	18.2501	2.06377e-74	1.95504e-72	48.8922	34.338	24.6511	32.6819	7.64046	6.25227	Shared with ACE DEG
1156	RGS16	832.948	2.20775	0.125858	17.5415	6.90556e-69	5.94074e-67	42.7874	24.7551	24.647	25.822	5.50882	6.05343	Shared with ACE DEG
1157	ELAVL4	41.9849	2.21236	0.483314	4.57748	4.70614e-06	2.4587e-05	1.90779	0.948523	1.16454	1.19736	0.274541	0.409468	Shared with ACE DEG
1158	ENSG00000227801	81.8206	2.21294	0.343048	6.45081	1.11256e-10	1.01069e-09	1.87588	1.05114	0.971571	1.37898	0.273269	0.164423	Shared with ACE DEG
1159	FRMPD1	581.917	2.21343	0.185718	11.9182	9.51074e-33	3.31257e-31	6.80736	12.979	10.1637	9.81292	2.69128	3.53094	Shared with ACE DEG
1160	HSPA6	144.844	2.21374	0.233711	9.47211	2.74255e-21	5.41966e-20	8.10653	4.84366	4.38322	4.22094	0.907231	1.13214	Shared with ACE DEG
1161	TMEM200C	640.262	2.21988	0.296484	7.48733	7.02879e-14	8.48404e-13	12.578	5.98753	9.34705	10.7585	2.62908	1.70081	Shared with ACE DEG
1162	RTL9	80.0875	2.23537	0.350799	6.37223	1.86301e-10	1.66143e-09	0.723902	1.07807	0.895499	1.13575	0.1754	0.347456	Shared with ACE DEG
1163	ENSG00000206290	228.028	2.24448	0.279623	8.0268	1.0005e-15	1.39588e-14	3.09171	2.04492	2.85143	3.06819	0.578661	0.557175	Shared with ACE DEG
1164	TMEM119	1999.13	2.26767	0.178697	12.6901	6.71318e-37	2.72853e-35	50.2349	54.8731	67.031	67.7945	14.5652	14.4611	Shared with ACE DEG
1165	KREMEN2	1834.47	2.28796	0.0988952	23.1352	2.05004e-118	3.49023e-116	66.6354	66.5967	62.7691	60.7469	13.291	14.529	Shared with ACE DEG
1166	CPLX2	27.0703	2.29525	0.578079	3.97048	7.17265e-05	0.000311553	0.563768	0.85621	0.435038	1.28225	0.239373	0.214357	Shared with ACE DEG
1167	RILP	17.6196	2.33218	0.73275	3.18278	0.00145868	0.00490851	0.413151	0.870333	1.48579	1.28557	0.334073	0.318692	Shared with ACE DEG
1168	DNAJA4	491.345	2.34264	0.142456	16.4447	9.1497e-61	6.83309e-59	19.7692	15.4301	15.6111	15.9275	3.27865	4.51171	Shared with ACE DEG
1169	NBL1	1751	2.35279	0.215716	10.9069	1.06852e-27	3.01788e-26	62.497	57.3393	77.8443	75.0602	14.6583	15.2957	Shared with ACE DEG
1170	RASD1	238.204	2.41331	0.193118	12.4965	7.8005e-36	3.03858e-34	15.4913	10.6015	9.38946	11.098	1.98875	2.1491	Shared with ACE DEG
1171	EPHA3	8726.53	2.4312	0.425956	5.70762	1.14568e-08	8.38879e-08	136.196	70.4869	143.229	153.435	24.6716	23.9726	Shared with ACE DEG
1172	ENSG00000288623	12.9201	2.45242	1.02218	2.39921	0.0164307	0.0428999	8.86612	8.70339	7.72046	7.94453	0	2.91749	Shared with ACE DEG
1173	SCT	178.808	2.46671	0.261516	9.43233	4.0106e-21	7.85536e-20	31.9729	32.2596	36.7719	34.175	5.65762	7.77526	Shared with ACE DEG
1174	SIGLEC11	270.774	2.53097	0.177038	14.2962	2.30969e-46	1.26648e-44	18.5209	18.0104	14.1772	16.4957	2.59934	2.34952	Shared with ACE DEG
1175	SLC1A3	441.945	2.53546	0.191466	13.2423	4.99676e-40	2.21991e-38	27.4828	13.8945	17.1118	16.2829	2.70028	2.274	Shared with ACE DEG
1176	FGF8	29.394	2.5435	0.62569	4.06511	4.80092e-05	0.000214859	2.7392	1.73073	2.73326	2.94573	0.596898	0.380302	Shared with ACE DEG
1177	SEMA6B	4181.61	2.57463	0.0638676	40.312	0	0	76.2818	81.0539	74.1821	77.3887	14.2302	14.4052	Shared with ACE DEG
1178	GDF10	281.014	2.60714	0.286647	9.0953	9.43297e-20	1.70874e-18	3.55524	5.96006	8.24379	9.0222	1.3957	1.33406	Shared with ACE DEG
1179	PPM1E	458.204	2.63266	0.145552	18.0874	4.00679e-73	3.72326e-71	3.94678	5.07347	4.72652	5.1962	0.846562	0.862321	Shared with ACE DEG
1180	EPHB1	837.903	2.65015	0.272074	9.74054	2.02466e-22	4.32768e-21	17.2292	12.2961	17.8006	18.3491	3.01746	3.85365	Shared with ACE DEG
1181	ELAVL3	64.8367	2.65586	0.465482	5.70561	1.15929e-08	8.48077e-08	2.99497	2.20795	3.79276	2.65608	0.213524	0.62988	Shared with ACE DEG
1182	ALOX15	67.6056	2.6738	0.433565	6.16702	6.95892e-10	5.84012e-09	0.888376	3.46937	1.64261	1.99483	0.499878	0.281345	Shared with ACE DEG
1183	MYH7B	1116.11	2.67751	0.15841	16.9024	4.31857e-64	3.49302e-62	14.9324	22.0521	27.1205	27.7399	4.55628	4.31253	Shared with ACE DEG
1184	PRDM12	11.618	2.68116	0.861173	3.11338	0.00184959	0.00608476	0.53811	0.334031	0.372405	0.441922	0.0226841	0.111129	Shared with ACE DEG
1185	SLC22A31	135.843	2.68664	0.326684	8.22396	1.96887e-16	2.86473e-15	12.6041	11.9028	7.65864	7.65889	1.42248	1.41789	Shared with ACE DEG
1186	UTS2R	2254.62	2.72577	0.108703	25.0753	9.24562e-139	1.94047e-136	44.3166	43.5818	44.9219	46.158	7.21635	7.26184	Shared with ACE DEG
1187	DCX	11662.5	2.72607	0.0937138	29.0893	4.90162e-186	1.59113e-183	82.1297	113.637	112.502	118.179	17.7985	17.3269	Shared with ACE DEG
1188	CRYAB	667.286	2.74914	0.171854	15.997	1.3411e-57	9.30208e-56	54.5926	58.1842	68.8026	65.2674	9.46034	10.0612	Shared with ACE DEG
1189	EEF1A2	414.606	2.77392	0.372628	7.4442	9.75302e-14	1.172e-12	9.93425	10.416	21.116	21.627	3.06801	2.23339	Shared with ACE DEG
1190	CRABP1	1516.63	2.77448	0.253146	10.96	5.95009e-28	1.70625e-26	100.568	138.901	208.863	212.052	28.9836	30.5828	Shared with ACE DEG
1191	SCX	581.04	2.79375	0.426658	6.54797	5.83235e-11	5.42792e-10	69.5066	22.0054	55.4807	51.4518	6.94885	6.55912	Shared with ACE DEG
1192	PAX3	659.265	2.7987	0.359688	7.78092	7.19986e-15	9.3787e-14	56.4215	13.1086	26.5808	30.5689	3.11563	3.86066	Shared with ACE DEG
1193	SLC7A5P1	84.0218	2.89576	0.393412	7.36064	1.83036e-13	2.15379e-12	28.2506	14.242	19.5015	14.2194	2.27475	2.36052	Shared with ACE DEG
1194	SMOC1	223.577	2.9718	0.232881	12.761	2.70577e-37	1.11275e-35	12.56	5.82784	4.80399	5.88848	0.960342	1.3684	Shared with ACE DEG
1195	P2RX3	480.146	2.9899	0.296434	10.0862	6.35658e-24	1.49524e-22	6.37345	10.0191	11.0985	13.3535	1.10934	2.21978	Shared with ACE DEG
1196	MKX	12.2561	3.05369	1.07643	2.83688	0.00455572	0.0136762	1.469	0.267727	0.496185	0.469588	0.0151752	0.0479896	Shared with ACE DEG
1197	ADAMTS20	136.311	3.07651	0.308639	9.96801	2.10409e-23	4.79645e-22	3.33012	1.79965	1.69969	2.50112	0.271782	0.233692	Shared with ACE DEG
1198	NTN1	671.876	3.07793	0.175067	17.5815	3.41569e-69	2.96994e-67	10.8323	7.82683	8.76315	8.9733	0.923512	1.14829	Shared with ACE DEG
1199	PROB1	966.753	3.11875	0.117023	26.6509	1.74828e-156	4.43371e-154	18.4394	16.3326	15.8198	15.6794	2.02998	1.88973	Shared with ACE DEG
1200	HES6	987.877	3.18249	0.211553	15.0435	3.81045e-51	2.33088e-49	100.659	55.1158	75.7754	67.7875	7.0146	7.42212	Shared with ACE DEG
1201	GLRA2	62.9269	3.22769	0.44271	7.29074	3.08264e-13	3.55688e-12	0.387513	1.99276	2.17956	1.31804	0.244476	0.109823	Shared with ACE DEG
1202	ST18	42.9341	3.25808	0.487644	6.68126	2.36891e-11	2.29501e-10	0.378938	1.09798	1.96952	1.40047	0.0564113	0.293782	Shared with ACE DEG
1203	HAS2	1194.07	3.26718	0.243792	13.4015	5.92776e-41	2.73847e-39	10.2309	16.1274	22.568	24.3599	2.45663	2.23052	Shared with ACE DEG
1204	SOX8	2191.07	3.2701	0.0910075	35.9322	9.60532e-283	6.15398e-280	59.3721	57.3538	49.1885	49.5749	5.4551	5.49517	Shared with ACE DEG
1205	NHLH2	44.7326	3.32027	0.490428	6.77016	1.28642e-11	1.27886e-10	0.996201	1.37106	0.943214	1.29728	0.11135	0.0964542	Shared with ACE DEG
1206	NCAN	66.9662	3.32916	0.427507	7.78739	6.84054e-15	8.92975e-14	0.525756	1.0763	1.21083	0.89322	0.527453	0.184456	Shared with ACE DEG
1207	ASCL1	20.8206	3.32924	0.736688	4.5192	6.20733e-06	3.18088e-05	0.329995	0.66532	0.489141	0.810174	0.0452061	0.0893543	Shared with ACE DEG
1208	COL20A1	169.248	3.36285	0.264647	12.7069	5.41394e-37	2.20414e-35	4.47455	3.66657	3.22386	3.05626	0.466678	0.301601	Shared with ACE DEG
1209	PTGFR	143.902	3.3713	0.459788	7.33229	2.26257e-13	2.64067e-12	3.12839	1.38257	2.64639	2.84519	0.225357	0.274279	Shared with ACE DEG
1210	KCNF1	590.375	3.37517	0.146605	23.0223	2.78769e-117	4.68063e-115	27.2673	20.6071	19.4509	20.4615	1.96979	2.16092	Shared with ACE DEG
1211	ACTN3	36.0382	3.43762	0.929607	3.69792	0.000217369	0.000863166	1.49842	0.302859	1.71691	1.42205	0.107492	0.0708201	Shared with ACE DEG
1212	SIX2	1018.33	3.57243	0.179658	19.8846	5.53414e-88	6.80475e-86	49.2427	32.572	37.3661	39.2722	3.46488	3.10481	Shared with ACE DEG
1213	TRBV26OR9-2	46.2877	3.59249	0.518327	6.93094	4.1805e-12	4.35322e-11	16.0411	22.9741	21.9986	28.9874	1.95342	2.48958	Shared with ACE DEG
1214	MYLK4	849.69	3.67196	0.150948	24.326	1.04082e-130	2.04354e-128	5.47872	10.7795	11.1874	11.4939	0.924819	0.94506	Shared with ACE DEG
1215	SHISA8	30.1185	3.67751	0.631561	5.82289	5.78402e-09	4.38139e-08	1.40643	1.27951	1.25724	1.60312	0.0949079	0.398519	Shared with ACE DEG
1216	NHLH1	33.7255	3.69755	0.734321	5.03533	4.77021e-07	2.85275e-06	1.95077	0.644115	1.30713	1.12355	0.0437628	0.121101	Shared with ACE DEG
1217	PCDH15	517.067	3.70789	0.176797	20.9725	1.16847e-97	1.62557e-95	16.0484	8.81098	8.7652	8.7914	1.83295	2.45353	Shared with ACE DEG
1218	GADD45G	334.5	3.78109	0.210271	17.9819	2.69842e-72	2.46849e-70	37.5274	28.3092	28.7874	28.4946	1.98339	2.61062	Shared with ACE DEG
1219	TCAP	174.499	3.81537	0.447775	8.52073	1.58547e-17	2.4823e-16	16.2017	9.9342	19.2683	18.9784	1.66501	1.3179	Shared with ACE DEG
1220	SCRT2	30.1092	3.86224	0.704187	5.48469	4.14205e-08	2.84143e-07	0.384469	0.620452	0.909211	0.654616	0.0689118	0.0408616	Shared with ACE DEG
1221	MSC	2310.75	3.88148	0.110559	35.1077	5.15138e-270	2.85035e-267	174.797	119.287	107.909	98.6106	7.93169	8.49017	Shared with ACE DEG
1222	PITX3	764.149	4.03802	0.175769	22.9735	8.58418e-117	1.4217e-114	49.9634	45.5529	48.0604	43.7801	2.75568	3.22963	Shared with ACE DEG
1223	POU3F4	19.0158	4.04172	0.925485	4.36713	1.25889e-05	6.15686e-05	0	0.43211	0.234398	0.496557	0.0142261	0.0337409	Shared with ACE DEG
1224	SLC15A3	1038.87	4.12732	0.141722	29.1226	1.85651e-186	6.10793e-184	70.3747	55.7743	50.21	53.0535	4.06871	4.30691	Shared with ACE DEG
1225	ZIC1	5274.91	4.20365	0.275594	15.2531	1.57117e-52	9.88416e-51	148.861	113.988	196.938	187.49	10.115	11.4002	Shared with ACE DEG
1226	ENSG00000262152	1105.52	4.35626	0.144997	30.0439	2.62676e-198	9.68957e-196	#N/A	#N/A	#N/A	#N/A	#N/A	#N/A	Shared with ACE DEG
1227	PRL	317.769	4.39565	0.252482	17.4098	6.95705e-68	5.90161e-66	18.6018	31.6644	33.0123	31.483	1.96801	1.49293	Shared with ACE DEG
1228	NEB	41459.7	4.43532	0.0509068	87.1262	0	0	107.058	179.333	158.711	152.299	19.2743	16.0387	Shared with ACE DEG
1229	CASS4	682.883	4.46084	0.208595	21.3852	1.83681e-101	2.69391e-99	6.84235	18.4007	15.2276	13.1433	0.68126	0.951657	Shared with ACE DEG
1230	TMEM59L	248.069	4.61964	0.603867	7.65009	2.00838e-14	2.53347e-13	10.7357	5.66832	15.8387	16.8686	0.678083	0.741349	Shared with ACE DEG
1231	CYP2J2	72.511	4.64898	0.551712	8.42646	3.56291e-17	5.45894e-16	1.89209	2.56838	2.84444	3.6864	0.152977	0.120957	Shared with ACE DEG
1232	DMRT2	793.474	4.68951	0.434557	10.7915	3.77663e-27	1.04365e-25	28.7531	14.213	35.1905	35.6318	1.40033	1.11837	Shared with ACE DEG
1233	MYH2	30.5177	4.74159	0.829977	5.71292	1.11053e-08	8.14364e-08	0.491617	0.736377	0.495636	0.339335	0.0251264	0.037515	Shared with ACE DEG
1234	PITX1	1004.87	4.76299	0.684567	6.95767	3.45937e-12	3.62869e-11	20.6393	18.4665	54.6211	60.8481	1.66907	1.9286	Shared with ACE DEG
1235	DES	12008.5	4.8771	0.133427	36.5525	1.62944e-292	1.13344e-289	559.099	463.475	504.482	543.511	21.2856	18.822	Shared with ACE DEG
1236	RGS8	62.3221	4.95921	0.618837	8.01376	1.11256e-15	1.54691e-14	1.32902	2.13881	2.50658	1.51841	0.0829765	0.244396	Shared with ACE DEG
1237	GSC	3.33388	5.0035	1.92338	2.60141	0.00928424	0.0259184	0.205924	0.297646	0.139442	0.365429	0	0	Shared with ACE DEG
1238	KLHL31	2441.33	5.01723	0.14936	33.5916	2.22313e-247	1.02121e-244	22.7152	34.9753	31.0506	32.9283	0.883728	1.26288	Shared with ACE DEG
1239	EN2	56.337	5.03422	0.689103	7.30547	2.76291e-13	3.19857e-12	2.72828	1.78731	1.06619	1.14527	0.0485525	0.0383856	Shared with ACE DEG
1240	CAPN6	6890.16	5.16303	0.18189	28.3855	3.05083e-177	9.16981e-175	72.9874	130.554	162.545	170.266	4.59492	4.63909	Shared with ACE DEG
1241	EBF2	2265.32	5.20385	0.305868	17.0134	6.53632e-65	5.34004e-63	31.8002	26.0558	42.9547	46.2889	1.14161	1.41633	Shared with ACE DEG
1242	CACNG6	581.251	5.3168	0.251167	21.1684	1.86658e-99	2.65753e-97	16.4136	17.7224	19.4281	19.9719	0.560214	0.460644	Shared with ACE DEG
1243	CDH15	5158.03	5.3311	0.102891	51.8129	0	0	156.354	174.242	150.062	153.65	4.3493	5.00475	Shared with ACE DEG
1244	TRIM63	186.964	5.4392	0.430551	12.6331	1.38675e-36	5.52567e-35	8.65726	8.17266	9.23628	9.37562	0.35065	0.129233	Shared with ACE DEG
1245	SHD	2223.53	5.54945	0.139055	39.9084	0	0	114.373	116.483	103.368	119.752	2.82425	2.25708	Shared with ACE DEG
1246	PGA4	88.8883	5.71008	0.656696	8.69517	3.46304e-18	5.65848e-17	3.30462	6.82986	3.83987	4.06834	0.0766018	0.0524354	Shared with ACE DEG
1247	INSM1	60.8024	5.73108	0.784657	7.30393	2.7948e-13	3.23114e-12	0.660272	1.52599	1.80849	1.83414	0.0585376	0.015427	Shared with ACE DEG
1248	NEUROD4	30.6196	5.74863	1.10705	5.19273	2.07231e-07	1.30571e-06	0.149766	0.511354	0.590198	0.754118	0.0138885	0.01098	Shared with ACE DEG
1249	LMOD3	1681.17	5.76141	0.158724	36.2984	1.71776e-288	1.16168e-285	39.0216	47.0721	41.2784	40.6167	0.576416	0.48475	Shared with ACE DEG
1250	CNGA3	125.678	5.7852	0.556425	10.3971	2.55613e-25	6.49599e-24	1.40602	3.90517	3.02961	2.8336	0.0866099	0.0366543	Shared with ACE DEG
1251	ASB5	291.411	6.19212	0.456179	13.5739	5.71952e-42	2.725e-40	23.3045	11.6818	12.9155	10.4327	0.249816	0.0865623	Shared with ACE DEG
1252	XIRP1	1713.58	6.28605	0.21701	28.9667	1.73025e-184	5.54273e-182	45.6785	20.8163	22.9599	24.6184	0.344459	0.329946	Shared with ACE DEG
1253	KERA	22.0242	6.29081	1.72366	3.64968	0.000262564	0.00102491	0.276275	0.165464	1.00057	1.26952	0	0.0203229	Shared with ACE DEG
1254	RPS26P19	9.11001	6.45184	1.74565	3.69595	0.000219068	0.000868777	5.5102	1.81715	3.03234	6.1644	0	0	Shared with ACE DEG
1255	MYOT	1426.85	6.77928	0.262262	25.8493	2.48062e-147	5.75172e-145	46.1219	55.1358	60.0262	63.0877	1.16297	1.08316	Shared with ACE DEG
1256	TNNC2	4194.92	6.98363	0.204762	34.1061	5.98449e-255	2.97344e-252	696.887	603.846	694.014	582.241	5.70876	4.61172	Shared with ACE DEG
1257	MYH7	1600.97	7.25403	0.355048	20.4311	8.84916e-93	1.15829e-90	10.1813	15.3457	24.2813	22.8094	0.173506	0.128778	Shared with ACE DEG
1258	TNNI2	833.301	7.72551	0.451747	17.1014	1.44892e-65	1.19578e-63	77.0368	92.0104	129.772	118.457	0.528396	0.537922	Shared with ACE DEG
1259	ENSG00000288219	833.301	7.72551	0.451747	17.1014	1.44892e-65	1.19578e-63	77.0368	92.0104	129.772	118.457	0.528396	0.537922	Shared with ACE DEG
1260	MYL1	14801.5	8.02959	0.221604	36.2339	1.78009e-287	1.1713e-284	1271.9	1075.81	1393.49	1458.17	4.89907	6.00411	Shared with ACE DEG
1261	NEUROG2	35.2717	8.4073	1.52482	5.51365	3.51476e-08	2.43029e-07	0.151062	0.881915	1.44666	1.47648	0	0	Shared with ACE DEG
1262	TTC4P1	113.385	8.65381	1.42533	6.07143	1.26778e-09	1.03022e-08	12.4363	8.7663	9.60058	8.11353	0	0.0419694	Shared with ACE DEG
1263	CHCHD2	1382.18	9.26419	0.525405	17.6325	1.38786e-69	1.21981e-67	91.0142	162.971	165.433	180.717	0.390255	0.279314	Shared with ACE DEG
1264	MYH8	20150.6	9.4711	0.301522	31.411	1.43112e-216	5.53048e-214	120.211	184.245	307.965	293.834	0.405738	0.386196	Shared with ACE DEG
1265	ENSG00000274538	56.163	-9.52867	1.29722	-7.34546	2.05057e-13	2.40247e-12	1.82847	0	0	0	5.95301	11.7634	Unique ATGR
1266	CARTPT	124.087	-6.79695	0.563036	-12.072	1.48517e-33	5.38065e-32	0.0631309	0.305924	0.214124	0.0804141	25.4197	22.6902	Unique ATGR
1267	ENSG00000223687	5.51396	-6.18014	1.70096	-3.63333	0.000279785	0.0010876	0.178366	2.90886e-08	2.46488e-06	0.000428607	0.193374	0.278415	Unique ATGR
1268	ENSG00000250376	4.58832	-5.91513	1.8001	-3.28599	0.00101623	0.00352941	0.145934	0.0443104	0	0	0.871987	1.22662	Unique ATGR
1269	LOC100422376	3.9515	-5.69685	1.8685	-3.04889	0.00229689	0.00739586	#N/A	#N/A	#N/A	#N/A	#N/A	#N/A	Unique ATGR
1270	RPS2P19	3.9515	-5.69685	1.8685	-3.04889	0.00229689	0.00739586	#N/A	#N/A	#N/A	#N/A	#N/A	#N/A	Unique ATGR
1271	FFAR3	7.3025	-5.58251	1.48274	-3.76499	0.000166555	0.000674924	0	0.0475439	0	0	0.534882	0.594966	Unique ATGR
1272	ENSG00000233263	6.92427	-5.5037	1.49676	-3.67708	0.000235923	0.000929866	#N/A	#N/A	#N/A	#N/A	#N/A	#N/A	Unique ATGR
1273	SLC26A7	351.556	-5.49905	0.333704	-16.4788	5.20881e-61	3.914e-59	0.166659	0.52044	0.137035	0.17293	11.6908	10.3913	Unique ATGR
1274	ENSG00000224103	6.80462	-5.4805	1.52006	-3.60545	0.000311613	0.00120097	0.429543	0.0153763	0.0412037	0.00359417	0.481849	0.652795	Unique ATGR
1275	CYP4F30P	3.32433	-5.44954	1.98976	-2.73879	0.00616666	0.0179607	0.42698	0	0	0	0.179915	0.214933	Unique ATGR
1276	ENSG00000275018	3.31469	-5.44006	2.06993	-2.62813	0.00858552	0.0241841	0	0	0	0	0.111162	0.0509879	Unique ATGR
1277	MYH11	1784.63	-5.29364	0.184231	-28.7337	1.44975e-181	4.41195e-179	2.09792	2.75244	2.08258	2.74468	36.4089	32.8806	Unique ATGR
1278	B3GNTL1P1	2.9461	-5.27558	2.08072	-2.53546	0.0112301	0.0306994	0.294491	0	0	0	2.40075	3.19057	Unique ATGR
1279	UTF1	37.2709	-5.22389	0.745895	-7.00352	2.49602e-12	2.66293e-11	0.114863	0.230416	0	0.0969996	3.81564	4.68498	Unique ATGR
1280	NAT8B	2.81681	-5.20874	2.10163	-2.47842	0.0131964	0.0354184	0.133591	0	0	0	0.619449	0.560124	Unique ATGR
1281	OR7E28P	2.73704	-5.1703	2.15502	-2.39919	0.0164315	0.0428999	0.0511705	0	0	0	0.330179	0.533506	Unique ATGR
1282	ENSG00000254798	4.8144	-4.95655	1.64435	-3.0143	0.00257574	0.00819083	#N/A	#N/A	#N/A	#N/A	#N/A	#N/A	Unique ATGR
1283	C5orf46	4.74428	-4.93384	1.61793	-3.04947	0.00229246	0.00738451	0	0	0.12481	0	1.62832	1.30919	Unique ATGR
1284	ENSG00000224367	4.64523	-4.90208	1.67088	-2.93382	0.00334813	0.0103536	#N/A	#N/A	#N/A	#N/A	#N/A	#N/A	Unique ATGR
1285	TLX1	17.1915	-4.89927	0.982249	-4.9878	6.10693e-07	3.59215e-06	0.275895	0.0742787	0	0.0303434	3.6043	3.28145	Unique ATGR
1286	ENSG00000206513	4.19687	-4.74761	1.66762	-2.84694	0.00441411	0.013274	0	0	0.0483096	0	0.67271	0.4987	Unique ATGR
1287	ENSG00000224654	4.19687	-4.74761	1.66762	-2.84694	0.00441411	0.013274	0	0	0.0483096	0	0.67271	0.4987	Unique ATGR
1288	ENSG00000226898	4.19687	-4.74761	1.66762	-2.84694	0.00441411	0.013274	0	0	0.0483096	0	0.67271	0.4987	Unique ATGR
1289	MYOCD	169.087	-4.68886	0.300713	-15.5925	8.18623e-55	5.43057e-53	0.316709	0.16576	0.0834644	0.320823	3.85482	5.01813	Unique ATGR
1290	HHEX	39.7158	-4.62974	0.571724	-8.09785	5.59386e-16	7.89954e-15	0.195525	0.201265	0.211898	0.0705484	3.21066	3.35031	Unique ATGR
1291	CCL8	13.9707	-4.59852	1.0329	-4.45205	8.50543e-06	4.27572e-05	0	0.208824	0.065024	0	1.89943	2.82481	Unique ATGR
1292	HMGCS2	45.0688	-4.57826	0.582567	-7.85877	3.87925e-15	5.17219e-14	0.0886764	0.191711	0.19328	0.0288382	2.50386	2.49682	Unique ATGR
1293	CCRL2	3.60958	-4.53064	1.78944	-2.53187	0.0113455	0.0309938	0	0.0337882	0	0	0.17095	0.537647	Unique ATGR
1294	LRRC61	40.7263	-4.43346	0.76445	-5.79954	6.64972e-09	4.99981e-08	2.0522	0.302861	0.035102	0.0787297	3.19703	2.6021	Unique ATGR
1295	GPAA1P1	3.31111	-4.38252	1.80709	-2.42518	0.015301	0.0403245	0	0	0.0775554	0	0.665544	0.303413	Unique ATGR
1296	GATA3	985.264	-4.37071	0.63745	-6.85654	7.05471e-12	7.18636e-11	4.52583	4.17931	1.59382	1.36368	48.6483	47.8586	Unique ATGR
1297	CCL1	24.1694	-4.35621	0.687541	-6.33593	2.35907e-10	2.07492e-09	0	0.455209	0.211286	0.239115	6.98345	6.31739	Unique ATGR
1298	AIF1	207.701	-4.34134	0.624155	-6.95556	3.51172e-12	3.68043e-11	0.65254	4.45943	2.162	0.725233	49.5826	50.6505	Unique ATGR
1299	FCMR	42.3043	-4.33724	0.675689	-6.419	1.37173e-10	1.23735e-09	0.469684	0.166842	0.112729	0.364139	4.96214	2.39388	Unique ATGR
1300	GIMAP8	118.898	-4.32464	0.690922	-6.25923	3.86894e-10	3.3272e-09	0.0400459	0.358856	0.056359	0.0756049	3.92436	2.88679	Unique ATGR
1301	ENSG00000277808	47.0665	-4.31173	1.19373	-3.612	0.000303846	0.00117377	0.226925	0.450101	0.197998	0.373409	0.463043	13.4623	Unique ATGR
1302	NOTCH4	537.82	-4.30906	0.446612	-9.64832	4.99694e-22	1.03098e-20	0.344936	0.895039	0.8704	0.575861	10.3909	10.2745	Unique ATGR
1303	PLVAP	1480.02	-4.28954	0.550508	-7.79198	6.59682e-15	8.62084e-14	0.615567	6.75421	2.78907	2.53026	87.0297	80.2892	Unique ATGR
1304	EDN1	80.0621	-4.26799	0.375555	-11.3645	6.28371e-30	1.98422e-28	0.537602	0.283469	0.19386	0.244226	4.76463	5.07473	Unique ATGR
1305	S100A3	11.4229	-4.25975	1.02079	-4.173	3.00612e-05	0.000139165	0.0694444	0.235974	0	0.247905	3.30147	2.51957	Unique ATGR
1306	ENSG00000241929	3.02229	-4.24667	1.79103	-2.37107	0.0177365	0.0458547	0	0	0.0530055	0	0.432268	0.390712	Unique ATGR
1307	TRAJ35	2.97276	-4.22859	1.80241	-2.34607	0.0189723	0.0485438	0	3.45402	0	0	20.9626	31.2971	Unique ATGR
1308	NPPB	5.54669	-4.22439	1.54021	-2.74273	0.00609305	0.0177676	0.73769	0	0.166933	0	0.979809	1.39554	Unique ATGR
1309	SLAMF8	28.8106	-4.13658	0.782176	-5.28855	1.23291e-07	7.97674e-07	0	0.126395	0.299081	0.0852961	1.18891	2.09639	Unique ATGR
1310	ENSG00000206485	18.1985	-4.13157	1.35848	-3.04132	0.00235547	0.00756346	0.326865	0.0795648	0.0975204	0.0491161	1.3199	0.156458	Unique ATGR
1311	ACTA2	10843.7	-4.12909	0.429808	-9.60682	7.4826e-22	1.52063e-20	70.809	96.9551	45.577	49.6825	1112.83	1025.44	Unique ATGR
1312	TNFSF18	64.8116	-4.12035	0.514316	-8.01133	1.13472e-15	1.57593e-14	0.156372	0.261413	0.0528614	0.158201	3.09091	2.65186	Unique ATGR
1313	ENSG00000213886	24.8158	-4.08947	1.11401	-3.67094	0.000241661	0.000951403	0.0591506	0.59777	0	0.0880626	3.98611	3.85155	Unique ATGR
1314	CLEC14A	37.7314	-4.06858	0.515535	-7.89196	2.97484e-15	4.00361e-14	0.250168	0.149872	0.117457	0.105214	2.28185	2.16932	Unique ATGR
1315	ENSG00000227141	58.7637	-4.06832	0.827802	-4.91461	8.89601e-07	5.11773e-06	0.0348868	0.396752	0.0589515	0.0439836	2.61068	3.17693	Unique ATGR
1316	PIK3R6	14.5618	-4.06702	1.39556	-2.91426	0.0035653	0.0109556	0.0278634	0.089449	0	0	0.470818	0.661964	Unique ATGR
1317	SLCO1C1	7.25546	-4.01801	1.20797	-3.32625	0.000880237	0.00309507	0.310405	0.0750461	0.0335284	0	0.795206	0.447837	Unique ATGR
1318	RXFP1	40.0752	-3.99111	0.684504	-5.83066	5.52085e-09	4.1964e-08	0.110412	0.447773	0.252452	0.16254	1.65233	1.69549	Unique ATGR
1319	FLT1	2319.46	-3.97468	0.289161	-13.7456	5.41568e-43	2.67988e-41	1.40962	5.21062	2.34714	2.65291	47.3589	49.5231	Unique ATGR
1320	CD93	3679.22	-3.96695	0.671123	-5.91091	3.40217e-09	2.63955e-08	0.354879	7.21673	2.25247	2.24912	63.7869	63.3184	Unique ATGR
1321	IQCJ	56.4231	-3.96665	0.43958	-9.02374	1.81778e-19	3.21626e-18	0.36282	0.472843	0.214744	0.247784	4.98938	5.02903	Unique ATGR
1322	ENSG00000278843	4.61141	-3.94848	1.45171	-2.71989	0.00653042	0.0188911	0.0680015	0.0257976	0.0931898	0.00896512	0.210792	0.442985	Unique ATGR
1323	CASP12	4.65651	-3.93527	1.46767	-2.68131	0.0073334	0.0209651	0	0.0375408	0	0.0395187	0.752082	0.363565	Unique ATGR
1324	MAG	42.272	-3.8828	0.54652	-7.10459	1.20677e-12	1.32045e-11	0.232285	1.02944	0.250373	0.313344	6.8099	7.95436	Unique ATGR
1325	C19orf33	39.6614	-3.8356	1.18452	-3.23812	0.0012032	0.00411882	0	3.55636	0.360342	0	18.0035	20.3868	Unique ATGR
1326	PRND	2153.64	-3.80395	0.60023	-6.33749	2.33539e-10	2.05484e-09	0.524281	7.61595	2.49394	2.85323	63.7056	62.1971	Unique ATGR
1327	GIMAP4	133.959	-3.7912	0.415592	-9.1224	7.34768e-20	1.33997e-18	0.0677687	1.12022	0.330953	0.441772	9.25372	8.38799	Unique ATGR
1328	RPL31P36	8.35192	-3.78098	1.04126	-3.63117	0.00028214	0.00109623	#N/A	#N/A	#N/A	#N/A	#N/A	#N/A	Unique ATGR
1329	LCP2	68.9191	-3.77984	0.394291	-9.58643	9.11866e-22	1.84388e-20	0.0393138	0.189174	0.270069	0.14925	4.26903	4.06446	Unique ATGR
1330	ENSG00000223757	34.8378	-3.76975	0.718666	-5.24548	1.55877e-07	9.95534e-07	0.140315	0.799505	0.377056	0.246295	2.46911	3.65823	Unique ATGR
1331	ENSG00000230048	34.8378	-3.76975	0.718666	-5.24548	1.55877e-07	9.95534e-07	0.140315	0.799505	0.377056	0.246295	2.46911	3.65823	Unique ATGR
1332	ENSG00000234433	34.8378	-3.76975	0.718666	-5.24548	1.55877e-07	9.95534e-07	0.140315	0.799505	0.377056	0.246295	2.46911	3.65823	Unique ATGR
1333	ENSG00000238203	34.8378	-3.76975	0.718666	-5.24548	1.55877e-07	9.95534e-07	0.140315	0.799505	0.377056	0.246295	2.46911	3.65823	Unique ATGR
1334	BCL6B	513.572	-3.7302	0.373973	-9.97453	1.97025e-23	4.51249e-22	0.213649	2.86022	0.999356	1.29756	25.0851	28.1958	Unique ATGR
1335	TINAGL1	941.436	-3.71628	0.260165	-14.2843	2.7413e-46	1.49977e-44	1.67803	5.72236	2.60391	4.06686	54.7384	53.1311	Unique ATGR
1336	G0S2	247.607	-3.71152	0.586092	-6.33266	2.40974e-10	2.11567e-09	0.112822	5.79893	1.33861	1.43497	40.9557	37.3418	Unique ATGR
1337	GJA4	676.868	-3.70829	0.348417	-10.6433	1.87448e-26	5.05382e-25	0.276063	6.37195	2.94282	2.68069	52.9093	55.2559	Unique ATGR
1338	SERPIND1	489.187	-3.70727	0.870947	-4.25659	2.07568e-05	9.8681e-05	0.416979	4.16841	1.17844	0.785983	28.3045	25.4031	Unique ATGR
1339	HOXC11	34.1806	-3.6996	0.576978	-6.41203	1.43597e-10	1.29195e-09	0.665205	0.077144	0.15786	0.162469	1.90176	1.32677	Unique ATGR
1340	ITGA1	3968.93	-3.69528	0.770965	-4.79306	1.64258e-06	9.13019e-06	4.37204	17.804	6.00734	3.70677	106.568	103.512	Unique ATGR
1341	GSTA3	5.91692	-3.69213	1.28389	-2.87574	0.00403076	0.012233	0	0.397316	0	0.0837427	0.712075	1.14812	Unique ATGR
1342	PTPRO	19282.8	-3.67775	1.00377	-3.66396	0.000248346	0.00097504	3.37321	83.1852	17.4892	19.0142	548.377	514.968	Unique ATGR
1343	IL13RA2	7.78523	-3.67308	1.16063	-3.16475	0.00155218	0.00519443	0.0342501	0.123541	0	0.0433457	0.807226	0.673799	Unique ATGR
1344	SQOR	467.794	-3.67179	0.736843	-4.98314	6.25614e-07	3.67371e-06	1.38812	6.35732	1.65413	2.27734	42.1717	41.6994	Unique ATGR
1345	AADACP1	5.90728	-3.66663	1.26263	-2.90397	0.00368462	0.011288	0.0739044	0.0431422	0.0836206	0.0943674	1.03522	0.344827	Unique ATGR
1346	CAV1	286.645	-3.66285	0.383937	-9.54022	1.42525e-21	2.84653e-20	1.9769	1.99706	0.643619	1.30281	15.115	15.6456	Unique ATGR
1347	NPW	468.644	-3.6601	0.356249	-10.274	9.22821e-25	2.29021e-23	5.07547	11.5913	6.89141	5.06221	89.6595	91.2956	Unique ATGR
1348	ADGRL4	507.735	-3.65149	0.330327	-11.0542	2.0925e-28	6.072e-27	1.34034	3.6586	1.77296	2.62519	21.8111	19.3259	Unique ATGR
1349	MMP9	352.913	-3.65089	0.85263	-4.28192	1.85289e-05	8.87301e-05	0.16674	2.86182	0.605304	0.677533	18.187	17.7742	Unique ATGR
1350	SLITRK1	311.788	-3.6417	0.400817	-9.08568	1.03049e-19	1.86115e-18	0.204313	0.880241	0.315671	0.372944	7.30941	6.45721	Unique ATGR
1351	EPAS1	1541.14	-3.64095	0.70737	-5.14717	2.64448e-07	1.63948e-06	1.75961	6.47361	2.17616	2.20886	40.6001	37.863	Unique ATGR
1352	MYO1A	17.1087	-3.63342	0.750005	-4.84452	1.26917e-06	7.16254e-06	0.0137135	0.142314	0.026132	0.129991	0.805576	1.82561	Unique ATGR
1353	KLK5	7.52143	-3.63129	1.16226	-3.12433	0.00178208	0.00588452	0.315887	0.107414	0.0377643	0	0.685982	0.66731	Unique ATGR
1354	ARHGDIB	466.03	-3.62968	0.369211	-9.83089	8.2879e-23	1.81945e-21	1.76133	6.46969	3.05758	3.31875	57.2266	53.4981	Unique ATGR
1355	TCF21	8472.19	-3.62832	1.03114	-3.51875	0.000433592	0.00162437	1.35741	89.1483	17.251	20.1228	534.545	529.289	Unique ATGR
1356	RNASE1	194.804	-3.62551	0.512716	-7.07118	1.53618e-12	1.66517e-11	0.408475	4.36949	1.20773	1.77662	29.1239	33.0297	Unique ATGR
1357	CACNG5	1384.89	-3.61696	0.757901	-4.77234	1.82098e-06	1.00507e-05	0.294093	2.48414	0.60747	0.59523	17.9303	20.5578	Unique ATGR
1358	LRRC26	17.0579	-3.61214	0.822205	-4.39324	1.11673e-05	5.49919e-05	0.129685	0.0642124	0.260449	0.0974669	1.67185	1.97349	Unique ATGR
1359	ARHGEF15	256.747	-3.60288	0.447102	-8.05828	7.73732e-16	1.08385e-14	0.4385	1.9491	1.06803	0.460943	10.3264	10.0393	Unique ATGR
1360	ENSG00000232339	125.41	-3.59972	0.278202	-12.9393	2.70213e-38	1.1481e-36	0.248303	0.539037	0.546575	0.54782	2.79143	2.76699	Unique ATGR
1361	ENSG00000234836	28.5929	-3.57052	1.1766	-3.0346	0.00240854	0.00771659	0	1.31495	0.00311661	0.163777	6.03724	7.00544	Unique ATGR
1362	ENSG00000235985	28.5929	-3.57052	1.1766	-3.0346	0.00240854	0.00771659	0	1.31495	0.00311661	0.163777	6.03724	7.00544	Unique ATGR
1363	GSTA1	16.358	-3.56956	0.805572	-4.43109	9.37601e-06	4.67476e-05	0.82178	0.547206	0.152341	0.0858754	2.11821	2.97848	Unique ATGR
1364	CLEC3B	19.9382	-3.56597	0.903262	-3.94789	7.88445e-05	0.000339383	0.448202	0.298318	0.487339	0	3.04715	3.80127	Unique ATGR
1365	AQP3	908.942	-3.55697	0.599059	-5.93759	2.89239e-09	2.25772e-08	3.70595	8.53369	2.7855	3.79232	63.6617	59.6068	Unique ATGR
1366	PLN	248.879	-3.55586	0.23393	-15.2006	3.50629e-52	2.18883e-50	0.669613	0.647569	0.930659	0.717963	9.94547	9.38586	Unique ATGR
1367	SBSPON	1262.16	-3.54954	0.280621	-12.6489	1.13499e-36	4.54482e-35	2.42232	6.36561	3.17519	3.5512	42.9898	42.0887	Unique ATGR
1368	ACAN	1034.85	-3.54463	0.385538	-9.19398	3.78578e-20	7.01435e-19	0.470676	2.42116	1.12869	1.23864	18.3871	16.1766	Unique ATGR
1369	SOX18	340.671	-3.52973	0.19841	-17.7901	8.43702e-71	7.5241e-69	0.18954	2.3011	1.44197	1.6452	21.7255	22.334	Unique ATGR
1370	AXDND1	368.506	-3.51338	0.841096	-4.17715	2.95184e-05	0.000136913	0.57302	4.59216	1.30114	1.46558	25.8979	25.0328	Unique ATGR
1371	PLPPR4	115.593	-3.50502	0.303425	-11.5515	7.25178e-31	2.37301e-29	0.190063	0.226488	0.168474	0.282439	2.9111	2.52714	Unique ATGR
1372	DCSTAMP	5.235	-3.49682	1.29954	-2.69081	0.00712791	0.0204304	0.204712	0.0618093	0.136154	0	0.565663	0.989266	Unique ATGR
1373	RPS4XP22	5.235	-3.49682	1.29954	-2.69081	0.00712791	0.0204304	0.260716	0.0790029	0.147416	0	0.862937	1.02426	Unique ATGR
1374	ACTG2	1282	-3.49484	0.100813	-34.6666	2.51322e-263	1.35971e-260	10.6877	11.2054	11.3638	10.6246	120.141	120.157	Unique ATGR
1375	ECSCR	76.3115	-3.48149	0.379675	-9.16967	4.7445e-20	8.7177e-19	0.20858	1.22993	0.654151	0.58822	9.57036	9.85895	Unique ATGR
1376	ENSG00000288297	76.3115	-3.48149	0.379675	-9.16967	4.7445e-20	8.7177e-19	0.20858	1.22993	0.654151	0.58822	9.57036	9.85895	Unique ATGR
1377	PODXL	62621.5	-3.48016	0.954455	-3.64623	0.000266116	0.00103828	8.11014	267.151	58.4318	60.6154	1516.92	1474.36	Unique ATGR
1378	KLRB1	206.98	-3.47766	0.463652	-7.50059	6.35329e-14	7.71457e-13	0.214244	2.61027	1.03541	0.774044	17.4496	17.0895	Unique ATGR
1379	HPGD	238.931	-3.46581	0.889537	-3.8962	9.77141e-05	0.000413012	1.15103	2.6388	0.822028	0.627371	15.621	13.5099	Unique ATGR
1380	AADAC	19.9578	-3.46535	1.27839	-2.71071	0.006714	0.0193557	0.23975	0.589012	0.0818089	0	2.83358	1.92328	Unique ATGR
1381	PECAM1	1486.76	-3.45997	0.355752	-9.72579	2.34075e-22	4.94686e-21	1.10536	5.75791	4.18954	2.34569	45.6632	47.2011	Unique ATGR
1382	FOXN1	16.9417	-3.45293	0.760452	-4.54063	5.60858e-06	2.88804e-05	0	0.088243	0.0415589	0.0154916	0.559321	0.568541	Unique ATGR
1383	NTNG1	2651.83	-3.45171	0.795378	-4.33971	1.42668e-05	6.9274e-05	1.29105	20.5529	4.86786	4.39639	110.723	102.218	Unique ATGR
1384	GFRA3	845.549	-3.44371	0.766774	-4.49117	7.0832e-06	3.60166e-05	1.85155	8.87659	2.33659	2.29579	52.4845	48.7683	Unique ATGR
1385	MSLN	109.067	-3.42824	1.26932	-2.70086	0.00691611	0.019896	0.0357064	1.27224	0.150562	0.332441	6.35237	6.04888	Unique ATGR
1386	TRPV6	208.894	-3.42308	0.219618	-15.5865	8.99444e-55	5.95051e-53	0.257611	0.327088	1.19996	0.772824	6.00918	6.52726	Unique ATGR
1387	BGN	8530.58	-3.42084	0.515441	-6.63672	3.20733e-11	3.06338e-10	18.3771	63.0633	25.2667	28.9494	444.234	421.045	Unique ATGR
1388	GJA3	585.341	-3.41524	0.76977	-4.43669	9.13506e-06	4.5621e-05	0.231196	2.21825	0.502572	0.682013	12.3979	12.687	Unique ATGR
1389	CSPG4P13	49.9318	-3.40808	0.435667	-7.82268	5.17116e-15	6.81261e-14	0.16442	0.194681	0.27811	0.0663284	2.46232	1.94763	Unique ATGR
1390	FOXH1	31.5522	-3.40439	0.520196	-6.54443	5.97228e-11	5.55178e-10	0.0623911	0.224541	0.121186	0.13637	2.56702	2.37192	Unique ATGR
1391	KDR	1653.01	-3.40239	0.270674	-12.5701	3.0849e-36	1.21726e-34	0.687396	4.59636	2.26335	2.31694	34.5217	32.1467	Unique ATGR
1392	ANAPC1P4	51.9585	-3.39767	0.678867	-5.00491	5.58874e-07	3.30894e-06	0.262478	0.480388	0.273055	0.0589877	3.05828	2.86821	Unique ATGR
1393	SUCNR1	580.42	-3.39278	0.325751	-10.4152	2.11283e-25	5.40893e-24	1.36301	2.20347	0.981624	1.05952	16.3765	14.8819	Unique ATGR
1394	FAM124B	155.619	-3.38826	0.465801	-7.27406	3.48829e-13	4.00783e-12	0.315605	1.22327	0.607661	0.398888	6.9698	7.46592	Unique ATGR
1395	MYCT1	216.796	-3.38655	0.33772	-10.0277	1.15194e-23	2.67097e-22	0.575897	1.31787	0.814051	0.84671	9.02442	7.93918	Unique ATGR
1396	S1PR5	458.759	-3.38297	0.360692	-9.37913	6.65212e-21	1.28432e-19	0.783926	3.47572	1.51569	1.44862	26.9275	25.548	Unique ATGR
1397	PPP1R16B	192.61	-3.36968	0.227136	-14.8355	8.634e-50	5.15204e-48	0.1206	0.326905	0.273777	0.342367	3.78973	3.6075	Unique ATGR
1398	GATA5	111.647	-3.36108	0.292619	-11.4862	1.54772e-30	4.97766e-29	0.114702	0.549093	0.387614	0.413074	4.51926	5.29219	Unique ATGR
1399	ESM1	1184.33	-3.35895	0.20156	-16.6648	2.36199e-62	1.81403e-60	0.657462	9.22893	5.96936	5.52149	76.9189	75.4496	Unique ATGR
1400	A2M	6673.45	-3.35645	0.26081	-12.8693	6.69731e-38	2.81611e-36	11.2171	34.8514	19.9721	18.1176	208.337	195.183	Unique ATGR
1401	ENSG00000236993	17.5898	-3.35251	0.705414	-4.75254	2.0088e-06	1.10423e-05	#N/A	#N/A	#N/A	#N/A	#N/A	#N/A	Unique ATGR
1402	NPR1	2423.28	-3.3503	0.648918	-5.1629	2.43159e-07	1.51561e-06	1.19067	12.0819	4.12025	3.95132	66.9224	69.0874	Unique ATGR
1403	PLA2R1	4670.28	-3.34123	0.846822	-3.9456	7.95991e-05	0.000342207	1.47478	15.2195	4.1896	2.92291	96.5073	92.6402	Unique ATGR
1404	THSD7A	10848.8	-3.34093	0.561722	-5.94765	2.72013e-09	2.13283e-08	6.03139	23.3531	7.38776	10.5947	128.32	123.218	Unique ATGR
1405	ZNF804A	107.48	-3.34062	0.289459	-11.5409	8.20346e-31	2.67365e-29	1.09802	0.286582	0.186984	0.267063	2.81367	2.48945	Unique ATGR
1406	FA2H	32.7859	-3.32155	0.679036	-4.89157	1.00037e-06	5.71713e-06	0.0292929	0.300986	0.0660588	0.124257	2.81145	1.56994	Unique ATGR
1407	LMX1B	2050.54	-3.31923	0.726661	-4.56778	4.92921e-06	2.55877e-05	1.57716	6.6188	1.80107	1.9681	35.2131	36.5068	Unique ATGR
1408	WDR49	231.443	-3.31818	0.586778	-5.65491	1.55926e-08	1.12446e-07	0.772034	2.8091	0.499288	0.968518	17.1097	14.6264	Unique ATGR
1409	TIE1	689.158	-3.31119	0.238217	-13.8998	6.34747e-44	3.27406e-42	0.683831	4.89916	1.77464	2.42904	30.2168	26.969	Unique ATGR
1410	VNN2	22.5755	-3.30661	1.33644	-2.47418	0.0133541	0.0357943	0.0815572	0.867848	0.0919996	0	2.02288	1.66287	Unique ATGR
1411	IL1R2	7.83118	-3.30644	0.980918	-3.37076	0.000749624	0.00267013	0.16339	0.154937	0.156528	0.040992	1.58022	1.39736	Unique ATGR
1412	FOXC2	2764.74	-3.30073	0.515622	-6.40146	1.53898e-10	1.38105e-09	5.44278	17.4742	6.92543	7.13577	110.317	106.694	Unique ATGR
1413	DAPL1	32.2875	-3.29228	0.810084	-4.06412	4.82135e-05	0.000215615	0.117169	1.75551	0.1169	0.668866	8.17023	9.49272	Unique ATGR
1414	ROBO4	357.18	-3.27721	0.316529	-10.3536	4.03122e-25	1.0138e-23	0.149746	1.59652	1.25728	1.18916	14.8924	15.7951	Unique ATGR
1415	MME	13433.9	-3.26853	0.96111	-3.40079	0.000671914	0.00242024	7.41995	86.4704	17.5215	18.7482	399.106	394.366	Unique ATGR
1416	MATN4	6.1224	-3.26082	1.10039	-2.96334	0.00304316	0.00951466	0.0443337	0.0265687	0.0499614	0.0279768	0.373874	0.29704	Unique ATGR
1417	KLK6	1093.51	-3.2575	0.77777	-4.18826	2.81104e-05	0.000130944	1.01754	16.2704	4.26638	4.01774	82.9256	79.4261	Unique ATGR
1418	FOXL1	629.028	-3.2549	0.38478	-8.45912	2.69408e-17	4.15653e-16	0.959889	4.67694	1.98677	2.5947	28.4063	25.868	Unique ATGR
1419	ENSG00000276725	88.2205	-3.24322	0.358471	-9.04737	1.46447e-19	2.61202e-18	1.72598	0.910593	0.62303	1.23009	2.26437	1.93212	Unique ATGR
1420	TM4SF1	823.101	-3.23869	0.635338	-5.09759	3.43996e-07	2.09583e-06	1.24559	12.8199	3.50921	5.21414	74.942	68.7501	Unique ATGR
1421	DSP	9196.85	-3.23765	0.531435	-6.09228	1.11312e-09	9.09093e-09	7.38708	20.5763	9.59381	9.00563	120.848	116.302	Unique ATGR
1422	FAM81A	147.823	-3.229	0.437539	-7.37993	1.58379e-13	1.87088e-12	0.619424	1.95785	0.948917	0.566016	13.6734	11.2229	Unique ATGR
1423	CD34	850.02	-3.22823	0.366225	-8.8149	1.19797e-18	2.02963e-17	0.314227	4.70798	1.54959	1.59065	28.8039	27.2307	Unique ATGR
1424	HTRA1	3463.69	-3.22177	0.652152	-4.94021	7.80402e-07	4.52373e-06	6.14853	46.4518	14.0836	12.9957	238.556	236.817	Unique ATGR
1425	GIPC3	72.9664	-3.21547	0.334381	-9.6162	6.83051e-22	1.39393e-20	0.124309	0.158574	0.202812	0.190911	1.78407	1.8785	Unique ATGR
1426	SPOCK2	9214.62	-3.19667	0.818541	-3.90533	9.40984e-05	0.000398837	10.8406	67.1588	23.8273	20.3611	291.799	304.34	Unique ATGR
1427	ESAM	1107.79	-3.19606	0.258969	-12.3415	5.41441e-35	2.05968e-33	2.56816	10.3595	5.48736	6.09201	72.8883	69.274	Unique ATGR
1428	FOXS1	401.827	-3.194	0.258867	-12.3384	5.6281e-35	2.13762e-33	3.1092	5.52408	3.10885	3.04134	36.7928	38.7571	Unique ATGR
1429	TSPAN2	1543.36	-3.18576	0.189768	-16.7877	3.00348e-63	2.39747e-61	4.95339	9.93933	5.84621	8.69345	72.2292	70.1673	Unique ATGR
1430	PDLIM1	1312.04	-3.18245	0.348095	-9.14247	6.10401e-20	1.11651e-18	7.29544	19.731	8.3053	8.90704	120.684	116.081	Unique ATGR
1431	TGFBR3	10209.7	-3.17978	0.603979	-5.26471	1.40409e-07	9.02427e-07	8.37331	41.7961	18.2088	15.5404	218.13	199.94	Unique ATGR
1432	CPNE4	81.8324	-3.17177	0.398974	-7.9498	1.86806e-15	2.55648e-14	0.425714	0.824978	0.772602	0.529819	4.35789	3.01075	Unique ATGR
1433	ENG	1270.64	-3.15292	0.192381	-16.3889	2.29513e-60	1.68813e-58	3.87567	8.16346	5.62133	6.12071	52.2154	51.0916	Unique ATGR
1434	CD7	43.4024	-3.14626	0.637091	-4.93849	7.87309e-07	4.5616e-06	0.202344	0.86362	0.283488	0.386005	4.62255	3.89373	Unique ATGR
1435	SYTL5	336.379	-3.14489	0.464567	-6.76951	1.29222e-11	1.2841e-10	0.239422	1.50583	0.454507	0.563221	8.38803	7.12202	Unique ATGR
1436	ENSG00000235396	128.804	-3.14414	0.450929	-6.97258	3.11183e-12	3.27968e-11	0.560746	0.460328	0.551937	1.04214	3.11729	3.29801	Unique ATGR
1437	ADGRF5	1686.86	-3.13478	0.321389	-9.75386	1.77586e-22	3.80927e-21	0.709547	6.08676	2.81269	3.02311	36.522	34.7903	Unique ATGR
1438	SIGLEC9	47.596	-3.1321	0.484142	-6.46938	9.84045e-11	8.97623e-10	0.206109	0.490934	0.302942	0.14137	3.35198	3.5278	Unique ATGR
1439	CMKLR1	169.02	-3.13056	0.250192	-12.5126	6.36703e-36	2.48416e-34	0.130238	0.674981	0.499031	0.321973	5.03839	4.35999	Unique ATGR
1440	OLFM3	1472.76	-3.11296	0.60062	-5.18291	2.18448e-07	1.37071e-06	2.81671	13.0499	4.14488	4.86295	65.4993	64.7906	Unique ATGR
1441	A4GNT	6.99052	-3.11253	1.17171	-2.65639	0.00789818	0.0224087	0.0498174	0.0896288	0	0.0629137	0.585082	0.334118	Unique ATGR
1442	TAGLN	6214.63	-3.11128	0.101111	-30.7709	6.42449e-208	2.40632e-205	59.9001	58.2586	44.9501	47.6334	487.874	477.078	Unique ATGR
1443	ANO1	557.241	-3.10889	0.431978	-7.19687	6.16127e-13	6.93491e-12	0.88375	4.89839	1.76126	1.28064	19.3412	19.2588	Unique ATGR
1444	PRDM1	256.087	-3.09903	0.264022	-11.7377	8.16365e-32	2.7528e-30	0.16064	0.924715	1.10949	0.436992	7.23846	7.07651	Unique ATGR
1445	CSF2RB	214.458	-3.09045	0.432227	-7.15007	8.67356e-13	9.60721e-12	0.10316	1.08463	0.448156	0.443751	5.36581	5.75863	Unique ATGR
1446	ENSG00000228964	282.126	-3.08924	0.340277	-9.07858	1.09999e-19	1.97495e-18	1.33617	3.81647	1.83116	2.01497	21.8735	21.002	Unique ATGR
1447	MRGPRF	1052.43	-3.08903	0.73511	-4.20213	2.64413e-05	0.000123844	0.654246	12.6027	3.76935	3.16366	54.5501	59.0967	Unique ATGR
1448	PSKH2	12.1331	-3.08875	1.00212	-3.0822	0.00205477	0.00669236	0	0.120772	0.0568319	0	0.568916	0.60542	Unique ATGR
1449	LAPTM5	121.829	-3.08691	0.309275	-9.9811	1.84411e-23	4.23954e-22	0.152311	1.00566	0.585576	0.529519	6.78574	6.10546	Unique ATGR
1450	CYP17A1	16.4607	-3.08145	0.672852	-4.57969	4.65667e-06	2.43443e-05	0.0684189	0.11278	0.135172	0.110055	0.921702	1.30161	Unique ATGR
1451	GIMAP6	101.478	-3.07293	0.400999	-7.66319	1.81372e-14	2.29744e-13	0.169232	0.558188	0.235213	0.268471	3.66662	3.56389	Unique ATGR
1452	CD22	135.046	-3.06781	0.515688	-5.94896	2.69851e-09	2.11656e-08	1.50857	2.23946	0.78055	1.125	8.03957	9.66939	Unique ATGR
1453	COL15A1	1483.33	-3.06106	0.215674	-14.193	1.01186e-45	5.45017e-44	1.84714	6.616	4.22957	5.03266	37.9294	37.4028	Unique ATGR
1454	TBXA2R	150.723	-3.05607	0.289559	-10.5542	4.857e-26	1.27836e-24	0.386669	1.08122	0.701629	0.91985	6.10659	6.95569	Unique ATGR
1455	CASP4LP	39.9956	-3.05075	0.576544	-5.29144	1.21359e-07	7.86006e-07	0.360268	1.11226	0.190338	0.416907	7.19562	8.25745	Unique ATGR
1456	PCDH12	767.724	-3.04909	0.346533	-8.79883	1.38251e-18	2.33253e-17	2.84312	5.84683	2.13114	2.09118	19.6855	18.3945	Unique ATGR
1457	CA10	1183.52	-3.04719	0.544235	-5.59903	2.15555e-08	1.52688e-07	2.23745	11.0317	4.41958	3.82156	47.6202	46.6395	Unique ATGR
1458	ST6GALNAC3	6726.92	-3.04425	0.540645	-5.63077	1.79402e-08	1.28274e-07	12.8981	37.3202	14.6634	17.393	210.653	196.158	Unique ATGR
1459	CBLN1	106.815	-3.04318	0.514549	-5.91427	3.33343e-09	2.59035e-08	0.217326	1.85703	0.358214	0.684485	6.63837	6.0605	Unique ATGR
1460	SPATA31B1P	16.004	-3.04199	0.788452	-3.85818	0.000114233	0.000476708	0	0.0930095	0.0117665	0.0526187	0.40387	0.460577	Unique ATGR
1461	LOC102723475	11.9634	-3.03832	0.795929	-3.81733	0.000134905	0.000555736	#N/A	#N/A	#N/A	#N/A	#N/A	#N/A	Unique ATGR
1462	LIMS4	41.8715	-3.0371	0.521894	-5.81939	5.90636e-09	4.47127e-08	0.296444	0.35675	0.17855	0.679979	5.39999	3.67114	Unique ATGR
1463	CST5	44.6752	-3.03531	0.746406	-4.06657	4.77108e-05	0.000213563	0.135844	1.89484	0.230448	0.692886	7.02173	9.04578	Unique ATGR
1464	PCED1B	126.827	-3.03012	0.498209	-6.08203	1.18672e-09	9.66932e-09	0.367881	1.66791	1.06272	1.00132	12.1323	10.9517	Unique ATGR
1465	ENSG00000270343	27.4705	-3.02969	0.69037	-4.38851	1.14129e-05	5.61219e-05	#N/A	#N/A	#N/A	#N/A	#N/A	#N/A	Unique ATGR
1466	RNASE13	10.4843	-3.02666	1.10776	-2.73224	0.00629051	0.0182842	0.0274184	0.197447	0	0.0692919	0.823676	0.679616	Unique ATGR
1467	PDE3A	2439.97	-3.01476	0.306124	-9.84818	6.97955e-23	1.54056e-21	4.66592	5.86291	3.11037	3.01201	35.0392	33.9072	Unique ATGR
1468	ENSG00000226285	9.16336	-3.00819	0.913257	-3.29391	0.00098804	0.00343837	#N/A	#N/A	#N/A	#N/A	#N/A	#N/A	Unique ATGR
1469	LAMB3	50.5008	-2.98912	0.442817	-6.75023	1.4761e-11	1.45968e-10	0.220499	0.22785	0.249481	0.131615	1.82806	1.22079	Unique ATGR
1470	TRAC	72.8998	-2.98301	0.524557	-5.68673	1.29493e-08	9.42773e-08	0.049362	2.02586	0.557444	0.814917	9.22837	9.61171	Unique ATGR
1471	RSPO4	57.6561	-2.97676	0.417691	-7.1267	1.02801e-12	1.13402e-11	0.263855	0.633412	0.535532	0.367193	2.3617	3.04889	Unique ATGR
1472	TPPP2	35.2862	-2.97653	0.769245	-3.86942	0.000109093	0.000456668	0	1.13226	0.505304	0.285231	6.27284	4.96277	Unique ATGR
1473	ENSG00000234745	268.288	-2.97075	0.283309	-10.4859	1.00281e-25	2.61117e-24	3.13674	3.92121	2.16548	2.23735	22.0199	20.7976	Unique ATGR
1474	TDRD5	217.099	-2.97042	0.422579	-7.02928	2.07598e-12	2.22946e-11	0.0980581	1.33195	0.52584	0.714795	7.51095	7.65582	Unique ATGR
1475	RPE65	23.0892	-2.96603	0.586378	-5.05823	4.23162e-07	2.54504e-06	0.0824329	0.098657	0.167141	0.083124	1.051	0.915743	Unique ATGR
1476	MYLK	5067.14	-2.96487	0.448803	-6.60617	3.94403e-11	3.74206e-10	8.0063	33.4008	15.8144	10.8334	188.532	196.991	Unique ATGR
1477	HAPLN2	27.9927	-2.96354	0.568541	-5.21254	1.86267e-07	1.1807e-06	0.201015	0.702486	0.335	0.276368	2.48906	3.43281	Unique ATGR
1478	INHBB	62.7474	-2.96025	0.533551	-5.54821	2.88609e-08	2.01505e-07	0.145546	0.363912	0.0894047	0.333313	2.18362	2.09341	Unique ATGR
1479	IGFBP7	7290.25	-2.9552	0.649519	-4.54983	5.36895e-06	2.77051e-05	27.913	132.203	47.3122	45.3724	607.871	606.219	Unique ATGR
1480	SOX7	211.485	-2.94971	0.266643	-11.0624	1.90895e-28	5.55262e-27	0.29009	1.20022	0.603859	0.828297	7.27821	7.06836	Unique ATGR
1481	HAND2	13.7838	-2.94911	1.08089	-2.72841	0.00636407	0.0184716	0.0153845	0.269849	0	0.0945438	0.824254	0.771387	Unique ATGR
1482	HOXD11	69.105	-2.94365	0.414545	-7.10093	1.23922e-12	1.35292e-11	2.30678	0.743328	0.680413	0.314556	4.36992	5.66949	Unique ATGR
1483	ST3GAL6	1815.31	-2.93984	0.499199	-5.88911	3.88289e-09	2.99439e-08	6.58427	27.6504	12.7241	11.3591	125.53	120.171	Unique ATGR
1484	HTR1E	13.7882	-2.93874	0.75215	-3.90711	9.34055e-05	0.000396245	0.0242051	0.174162	0.0818459	0.0611269	0.978931	0.749067	Unique ATGR
1485	NEBL	3250.66	-2.93744	0.521346	-5.63435	1.7572e-08	1.25752e-07	3.42379	16.6113	7.24304	7.85616	81.1997	81.0147	Unique ATGR
1486	ADRA1D	98.894	-2.92527	0.449465	-6.50833	7.59907e-11	6.99989e-10	0.610664	0.779871	0.310031	0.292057	3.55985	4.23435	Unique ATGR
1487	LOC100421387	37.9283	-2.92414	0.747833	-3.91015	9.22395e-05	0.000391913	#N/A	#N/A	#N/A	#N/A	#N/A	#N/A	Unique ATGR
1488	SCARF1	37.5735	-2.91946	0.575986	-5.06863	4.00689e-07	2.41584e-06	0.191698	0.330061	0.0796702	0.396789	1.11381	1.73039	Unique ATGR
1489	NAT8	21.3009	-2.91446	0.616461	-4.72773	2.2704e-06	1.23852e-05	0.359821	0.315586	0.161999	0.442769	2.38871	2.40268	Unique ATGR
1490	FLT4	1416.6	-2.9077	0.298073	-9.755	1.75593e-22	3.76983e-21	3.91497	9.00994	6.16125	6.02475	36.3573	35.7857	Unique ATGR
1491	DSC1	557.8	-2.9031	0.713569	-4.06843	4.73317e-05	0.000212022	0.618131	3.43656	0.96644	1.02196	14.1999	13.9219	Unique ATGR
1492	IGFBP1	12.3375	-2.9019	0.83951	-3.45666	0.000546924	0.00200503	0.0947309	0.200568	0.0376388	0.150659	0.778894	1.10863	Unique ATGR
1493	CD40	111.952	-2.90174	0.285093	-10.1782	2.48007e-24	6.01992e-23	0.729391	1.77079	1.40236	1.43838	9.053	8.87668	Unique ATGR
1494	ENSG00000285243	483.339	-2.90141	0.796711	-3.64174	0.000270805	0.00105471	1.22577	8.85817	2.79943	2.18424	31.1938	28.1512	Unique ATGR
1495	MARCHF4	63.7139	-2.89497	0.380089	-7.61657	2.6051e-14	3.24584e-13	0.0849544	0.243511	0.153036	0.128265	1.53186	1.23718	Unique ATGR
1496	ENSG00000206428	38.9239	-2.89433	0.565858	-5.11494	3.13835e-07	1.92556e-06	0.169171	1.88324	0.671032	0.889011	8.18488	8.53073	Unique ATGR
1497	ENSG00000235588	38.9239	-2.89433	0.565858	-5.11494	3.13835e-07	1.92556e-06	0.169171	1.88324	0.671032	0.889011	8.18488	8.53073	Unique ATGR
1498	ENSG00000237727	38.9239	-2.89433	0.565858	-5.11494	3.13835e-07	1.92556e-06	0.169171	1.88324	0.671032	0.889011	8.18488	8.53073	Unique ATGR
1499	TMEM266	870.688	-2.88978	0.330776	-8.73637	2.40731e-18	3.98696e-17	2.85998	8.90416	4.38093	4.03764	42.2352	43.0624	Unique ATGR
1500	TGFB1	1575.07	-2.88914	0.247982	-11.6506	2.27865e-31	7.52728e-30	7.25298	13.3927	7.06366	7.65689	68.401	65.6897	Unique ATGR
1501	TPBGL	15.7971	-2.88132	0.715516	-4.02691	5.65152e-05	0.000249713	0.101819	0.121797	0.049147	0.0549789	0.699685	0.478428	Unique ATGR
1502	CNN1	483.402	-2.88064	0.14089	-20.446	6.52393e-93	8.58549e-91	3.40473	7.31846	6.9725	7.0522	41.3356	42.752	Unique ATGR
1503	STON2	3789.92	-2.87698	0.622507	-4.62161	3.8078e-06	2.0127e-05	5.98566	32.6721	13.1136	12.2852	146.032	143.881	Unique ATGR
1504	GADD45A	3194.43	-2.87631	0.530482	-5.42207	5.89126e-08	3.95993e-07	25.7428	65.2591	29.4974	28.8629	301.918	310.197	Unique ATGR
1505	NRIP2	1867.64	-2.86609	0.530688	-5.40071	6.63771e-08	4.43473e-07	2.65417	16.9234	6.84917	6.69066	74.6796	74.1302	Unique ATGR
1506	PRR35	33.5913	-2.86424	0.496963	-5.76349	8.23901e-09	6.1304e-08	0.19336	0.301064	0.217858	0.121942	1.58646	1.73219	Unique ATGR
1507	PLAC1	521.77	-2.85653	0.351061	-8.13686	4.05674e-16	5.76563e-15	2.64383	12.3428	5.17978	5.40285	59.1568	55.0496	Unique ATGR
1508	CNTN1	616.766	-2.85161	0.289437	-9.85227	6.70144e-23	1.48321e-21	1.86948	3.1955	1.78042	2.11934	14.633	15.7555	Unique ATGR
1509	AGTR1	182.754	-2.84031	0.235408	-12.0655	1.60701e-33	5.7962e-32	3.72675	1.3812	1.62597	1.44972	9.30522	9.35341	Unique ATGR
1510	CALB1	353.118	-2.82317	0.175073	-16.1257	1.6827e-58	1.17722e-56	7.15016	6.77647	4.8333	6.14687	21.5096	19.793	Unique ATGR
1511	CFAP45	60.5293	-2.81247	0.496708	-5.66222	1.49428e-08	1.0792e-07	0.143677	1.91714	0.743072	1.01162	8.80676	9.45557	Unique ATGR
1512	SECTM1	132.24	-2.81213	0.249326	-11.2789	1.66768e-29	5.159e-28	0.464158	1.59987	2.27428	0.997733	11.7137	10.1484	Unique ATGR
1513	RASL11A	393.564	-2.79887	0.369222	-7.58045	3.44354e-14	4.25134e-13	5.60661	9.68636	2.33956	3.07627	33.0774	27.8259	Unique ATGR
1514	LPAR5	12.7622	-2.79814	0.734918	-3.80741	0.000140427	0.00057658	0.0796808	0.123622	0.131027	0.0402705	0.540312	0.661398	Unique ATGR
1515	ENSG00000227992	11.5224	-2.7945	0.830587	-3.36449	0.000766864	0.00272277	0	1.58223	0.483624	0.552874	7.55849	5.53028	Unique ATGR
1516	SHE	209.339	-2.7835	0.294429	-9.45391	3.264e-21	6.41885e-20	0.36866	0.893221	0.293925	0.517369	4.47755	4.13683	Unique ATGR
1517	CRB2	2133.67	-2.78134	0.504724	-5.51061	3.57585e-08	2.47042e-07	2.4463	9.36116	3.78871	3.98859	41.1857	41.5478	Unique ATGR
1518	CCDC187	69.8014	-2.77154	0.37908	-7.31123	2.64706e-13	3.0737e-12	0.0377132	0.257226	0.0868592	0.133909	1.46657	2.24584	Unique ATGR
1519	CSPG4BP	16.0367	-2.77142	0.639972	-4.33054	1.48746e-05	7.20527e-05	0.0294672	0.0422046	0.0265331	0.0296433	0.252061	0.22342	Unique ATGR
1520	CD69	19.5383	-2.76949	0.619399	-4.47125	7.77642e-06	3.93279e-05	0.467088	0.127692	0.412025	0.232004	1.31456	1.61753	Unique ATGR
1521	CAVIN2	429.849	-2.76738	0.386662	-7.1571	8.24009e-13	9.1479e-12	1.46232	3.49794	1.36458	1.47373	15.3325	14.8269	Unique ATGR
1522	BST2	1388.37	-2.76416	0.552382	-5.00408	5.61299e-07	3.32168e-06	5.78999	40.8715	15.3509	16.0919	174.288	169.354	Unique ATGR
1523	ZBTB7C	1370.4	-2.75493	0.529273	-5.20511	1.93877e-07	1.22569e-06	4.75687	13.719	4.27411	5.83606	47.529	48.4753	Unique ATGR
1524	SPTA1	12.4194	-2.75224	0.767982	-3.58373	0.000338727	0.00129664	0.0524442	0.232548	0.163428	0.117886	0.849106	0.39534	Unique ATGR
1525	C2CD4B	43.836	-2.74989	0.456522	-6.02357	1.70612e-09	1.36951e-08	0.454153	0.68152	0.320029	0.322872	3.00404	3.28448	Unique ATGR
1526	SLC48A1	1951.49	-2.74964	0.246798	-11.1412	7.90237e-29	2.34022e-27	6.91207	17.877	11.9566	10.9224	87.0368	87.4943	Unique ATGR
1527	GPR4	200.293	-2.74737	0.212577	-12.9241	3.29127e-38	1.39598e-36	0.347401	0.998893	1.07121	0.851715	9.59901	7.15844	Unique ATGR
1528	ANKRD34C	125.583	-2.74624	0.689972	-3.98023	6.88496e-05	0.000299859	0.02261	0.728933	0.135741	0.161171	2.23817	2.50344	Unique ATGR
1529	ADGRG6	1785.26	-2.74204	0.646056	-4.24427	2.19302e-05	0.000103833	3.18896	11.0579	2.81192	2.97713	39.3859	36.4898	Unique ATGR
1530	MMRN2	876.966	-2.73252	0.198716	-13.7509	5.03175e-43	2.50006e-41	3.29167	8.07867	4.77712	5.09305	27.3064	27.7983	Unique ATGR
1531	IL6R	915.806	-2.73245	0.35218	-7.75868	8.58177e-15	1.11311e-13	2.74046	6.00866	2.94533	3.20729	22.6007	21.1213	Unique ATGR
1532	ANGPT1	1587.32	-2.73099	0.53484	-5.10618	3.28728e-07	2.01136e-06	5.27784	11.5053	4.16345	4.29174	44.1613	43.7536	Unique ATGR
1533	VSIG2	35.6136	-2.73089	0.476115	-5.73578	9.7065e-09	7.17191e-08	0.63612	0.715576	0.494156	0.301878	3.74225	3.41118	Unique ATGR
1534	ITIH5	2868	-2.73028	0.502904	-5.42902	5.66637e-08	3.81508e-07	3.15365	14.9537	6.24091	6.71894	65.4864	63.9801	Unique ATGR
1535	ARHGEF3	4951.25	-2.72897	0.27919	-9.7746	1.44731e-22	3.13212e-21	13.4011	41.0543	25.5486	25.6328	156.41	153.314	Unique ATGR
1536	NPAS1	80.4397	-2.72726	0.318821	-8.55419	1.18698e-17	1.87408e-16	2.03368	1.6645	0.636583	1.10576	5.53719	5.33939	Unique ATGR
1537	ENSG00000276825	106.03	-2.72601	0.48158	-5.66056	1.50882e-08	1.08905e-07	0.51655	2.03005	0.874547	1.72652	7.91679	10.9946	Unique ATGR
1538	VSIG8	66.7651	-2.72492	0.591114	-4.60981	4.03029e-06	2.1243e-05	0.21429	1.04261	0.503732	0.210632	3.91842	4.27405	Unique ATGR
1539	BMX	18.9322	-2.72449	0.592493	-4.59835	4.25854e-06	2.23638e-05	0.0689376	0.251359	0.135903	0.132027	1.10323	1.02162	Unique ATGR
1540	CXCL1	37.1567	-2.72234	0.698436	-3.89776	9.70866e-05	0.000410573	0.770196	1.19443	0.269485	0.376471	4.05659	4.05795	Unique ATGR
1541	VTN	164.069	-2.72214	0.509652	-5.34118	9.23451e-08	6.06647e-07	1.65236	4.11163	1.88099	1.82712	13.1786	13.2726	Unique ATGR
1542	PIK3CG	194.248	-2.7176	0.302981	-8.96953	2.9779e-19	5.23465e-18	0.194114	0.629004	0.320253	0.305618	3.57304	3.45212	Unique ATGR
1543	SYNGR4	7.69473	-2.71286	0.935845	-2.89884	0.00374547	0.0114499	0.390901	0.165596	0.155027	0.058079	0.89315	1.15053	Unique ATGR
1544	PLTP	6507.85	-2.70796	0.461203	-5.87152	4.31823e-09	3.31124e-08	20.3605	88.7446	39.503	43.754	400.231	384.156	Unique ATGR
1545	BCAM	14641.9	-2.70767	0.661778	-4.09151	4.28567e-05	0.000193256	25.6076	179.246	65.2008	66.4585	680.636	670.721	Unique ATGR
1546	TDO2	221.348	-2.703	0.453159	-5.96481	2.44924e-09	1.93037e-08	0.366005	4.47363	1.61101	1.8077	17.3086	14.7608	Unique ATGR
1547	CBLN4	147.1	-2.69912	0.408448	-6.60824	3.88919e-11	3.69147e-10	0.48461	1.17517	0.424481	0.576511	4.95083	4.93766	Unique ATGR
1548	ENSG00000231608	10.8431	-2.6789	1.06961	-2.50456	0.0122605	0.0331808	0.0946604	0.351301	1.42405	0.210084	0.378023	0.285765	Unique ATGR
1549	TM4SF4	50.0481	-2.67873	0.669502	-4.00108	6.30548e-05	0.000276153	0.716204	1.68299	0.350482	0.399434	6.33716	5.51177	Unique ATGR
1550	ITGA3	5002.82	-2.67649	0.446116	-5.99955	1.97866e-09	1.57633e-08	11.4704	35.9842	16.1023	16.667	134.606	127.329	Unique ATGR
1551	WNT8B	19.5019	-2.67409	0.582055	-4.59421	4.34384e-06	2.27921e-05	0.2845	0.194761	0.114489	0.128185	1.05898	0.921028	Unique ATGR
1552	IL15RA	5.38296	-2.6726	1.11355	-2.40007	0.0163918	0.0428147	0.337948	0.208529	0.118614	0.0904844	0.557586	0.592671	Unique ATGR
1553	ENSG00000266027	9.70883	-2.66958	0.877221	-3.04322	0.00234062	0.00751975	0.0615097	0.316904	0.0834679	0.211168	1.31183	1.21036	Unique ATGR
1554	ENSG00000266442	9.70883	-2.66958	0.877221	-3.04322	0.00234062	0.00751975	0.0615097	0.316903	0.0834679	0.211168	1.31183	1.21036	Unique ATGR
1555	TNFSF15	540.744	-2.65294	0.713865	-3.7163	0.000202161	0.000806457	0.248023	2.64793	0.729226	0.830433	9.49666	8.9093	Unique ATGR
1556	S100A6	1070.79	-2.65198	0.271766	-9.75832	1.69946e-22	3.65827e-21	24.5306	83.4036	35.7987	47.0181	397.474	403.966	Unique ATGR
1557	HKDC1	130.294	-2.65051	0.634062	-4.1802	2.91249e-05	0.000135242	0.713316	1.1308	0.207858	0.47682	4.68543	3.21014	Unique ATGR
1558	FGB	345.845	-2.64795	0.947445	-2.79483	0.00519271	0.0154041	0.320139	10.1686	1.81988	1.44976	29.6466	33.0472	Unique ATGR
1559	HEPACAM	447.961	-2.64705	0.356162	-7.43216	1.06835e-13	1.27877e-12	0.406088	6.33403	1.9889	2.64346	26.6121	23.1357	Unique ATGR
1560	MXRA8	8137.99	-2.62722	0.246966	-10.638	1.98381e-26	5.33678e-25	34.0575	104.76	60.5762	65.0722	454.041	465.436	Unique ATGR
1561	LRRN2	910.555	-2.61436	0.359746	-7.26723	3.66933e-13	4.20591e-12	2.41699	7.00573	2.81829	2.98507	29.7901	29.6468	Unique ATGR
1562	FGF1	1350.3	-2.61344	0.31963	-8.17648	2.92252e-16	4.18786e-15	5.84067	14.557	7.01132	7.35321	53.4853	48.5855	Unique ATGR
1563	KRT7	12.5407	-2.61292	0.859833	-3.03886	0.00237472	0.00762128	0.371689	0.231307	0.0696199	0.260933	1.40709	0.999826	Unique ATGR
1564	PRDM6	200.254	-2.612	0.186062	-14.0383	9.08346e-45	4.76608e-43	0.698678	0.449282	0.509242	0.949524	3.18391	2.97074	Unique ATGR
1565	AKIRIN1P1	14.4949	-2.60656	0.861664	-3.02503	0.00248604	0.00793149	0	1.16123	0.119553	0.542233	4.10795	3.69857	Unique ATGR
1566	CNFN	17.4803	-2.60634	0.730972	-3.56557	0.00036306	0.00138305	0.542728	1.32937	0.615572	0.279303	4.39945	5.3542	Unique ATGR
1567	TENM2	803.963	-2.59903	0.346879	-7.49259	6.75256e-14	8.1783e-13	2.04683	2.48172	1.67188	1.43038	11.1038	11.1914	Unique ATGR
1568	RNASE6	13.4878	-2.59679	0.761139	-3.41171	0.000645569	0.00233364	0.0590577	0.428842	0.266993	0.225481	2.65287	1.35793	Unique ATGR
1569	NTN4	668.364	-2.59395	0.393885	-6.58556	4.53167e-11	4.26306e-10	2.813	5.81454	2.43268	2.14848	21.3812	21.8888	Unique ATGR
1570	PHLDA2	37.8905	-2.59124	0.844537	-3.06824	0.00215325	0.00697394	0	1.34835	0.480222	0.540297	8.47898	1.64625	Unique ATGR
1571	ASPG	111.955	-2.58829	0.476217	-5.4351	5.47643e-08	3.69538e-07	0.069285	1.637	2.40805	2.05594	10.4942	9.9145	Unique ATGR
1572	LEFTY2	80.6226	-2.58625	0.327822	-7.88919	3.0415e-15	4.09107e-14	0.67791	0.666811	1.01441	0.537128	5.3218	4.04899	Unique ATGR
1573	ENSG00000228247	6.1906	-2.58218	1.02491	-2.51943	0.0117545	0.0319712	#N/A	#N/A	#N/A	#N/A	#N/A	#N/A	Unique ATGR
1574	ITGB3	1408.01	-2.58084	0.622155	-4.14823	3.35048e-05	0.000154082	1.65845	7.40659	2.44817	2.89161	25.9871	25.0863	Unique ATGR
1575	PTPRB	368.124	-2.57937	0.197903	-13.0335	7.89146e-39	3.40648e-37	0.352442	1.24677	0.897743	0.897144	5.58841	5.64234	Unique ATGR
1576	CRYGN	94.1984	-2.57714	0.323841	-7.95806	1.74754e-15	2.39424e-14	0.174831	2.55297	0.74043	1.16952	10.1204	8.99671	Unique ATGR
1577	PLGLA	5.10378	-2.574	1.08032	-2.38263	0.0171897	0.0446591	0.150645	0.219832	0.196828	0.107625	0.850163	1.06171	Unique ATGR
1578	TGM2	1170.34	-2.56539	0.296075	-8.66466	4.52871e-18	7.32111e-17	3.55684	9.33345	4.69766	5.21256	36.6828	35.8185	Unique ATGR
1579	INHBA	1455.2	-2.56453	0.113731	-22.5491	1.37109e-112	2.19609e-110	3.92818	6.10063	5.3731	5.29283	33.8087	32.5443	Unique ATGR
1580	SLC39A4	262.701	-2.5611	0.87249	-2.93539	0.0033313	0.0103094	1.56275	9.30449	2.35735	2.25806	23.6719	22.2794	Unique ATGR
1581	CPZ	204.001	-2.55116	0.307965	-8.28391	1.19198e-16	1.76628e-15	0.630486	3.04295	1.62703	1.60995	14.012	10.1846	Unique ATGR
1582	SLC5A7	192.618	-2.55103	0.345292	-7.38804	1.49004e-13	1.76443e-12	0.469074	1.10989	0.588966	0.66472	5.58616	4.64025	Unique ATGR
1583	TM4SF18	233.384	-2.54896	0.195504	-13.0379	7.4491e-39	3.22124e-37	0.130198	3.65998	1.93641	2.38402	11.1876	12.2224	Unique ATGR
1584	CPXM1	20501	-2.54595	0.458956	-5.54728	2.90153e-08	2.02467e-07	60.8337	231.847	104.073	110.522	910.077	916.153	Unique ATGR
1585	ENSG00000262635	111.36	-2.54591	0.5072	-5.01953	5.17976e-07	3.08028e-06	0.184615	2.83924	0.873017	1.26145	9.06567	8.19831	Unique ATGR
1586	TPPP3	3498.61	-2.54287	0.23481	-10.8295	2.49597e-27	6.95274e-26	29.8505	90.617	49.5696	52.4085	398.952	400.486	Unique ATGR
1587	DNAJC22	605.194	-2.54244	0.699308	-3.63565	0.000277286	0.00107858	1.23766	7.96024	1.99914	1.60627	28.9143	26.8229	Unique ATGR
1588	ENSG00000278548	16.7496	-2.53246	0.851227	-2.97507	0.00292921	0.00919477	0.647896	1.12072	0.106391	0.303783	2.88618	2.61706	Unique ATGR
1589	ENSG00000275718	7.94009	-2.5277	0.916844	-2.75696	0.00583413	0.01708	0.0373046	0.276103	0.417548	0.0463222	1.68332	1.90287	Unique ATGR
1590	RNASE7	9.86921	-2.52274	0.844013	-2.98899	0.00279906	0.00883519	0	0.26427	0.113577	0.0849443	0.76047	1.48707	Unique ATGR
1591	THSD1	193.958	-2.52228	0.21537	-11.7114	1.11426e-31	3.73662e-30	1.03083	1.36704	0.920286	0.917063	6.58917	6.59598	Unique ATGR
1592	PRSS42P	15.5239	-2.51414	0.924838	-2.71846	0.0065586	0.0189616	0.142962	0.655573	0.0812872	0.142286	1.6915	1.64872	Unique ATGR
1593	KLHDC7A	93.2443	-2.51157	0.388765	-6.46039	1.04435e-10	9.50491e-10	0.296936	0.472829	0.259989	0.197177	1.99011	1.75089	Unique ATGR
1594	BMPER	175.006	-2.50968	0.266765	-9.40781	5.06562e-21	9.83473e-20	3.58187	3.95416	1.8138	2.0073	9.3484	9.80343	Unique ATGR
1595	SYNPO	11630.5	-2.50269	0.269156	-9.2983	1.42706e-20	2.70165e-19	14.9545	55.1797	27.3735	29.0698	231.762	229.813	Unique ATGR
1596	COL4A1	33461.4	-2.49825	0.216763	-11.5252	9.84312e-31	3.19521e-29	54.5298	138.098	85.0746	77.4923	549.21	576.015	Unique ATGR
1597	ADH1B	121.811	-2.49797	0.268245	-9.31225	1.25155e-20	2.38235e-19	0.306951	0.695499	0.397423	0.625877	4.3183	5.34773	Unique ATGR
1598	SEMA7A	238.258	-2.49465	0.187907	-13.276	3.19003e-40	1.42243e-38	1.16517	1.53675	1.25435	1.285	7.51598	8.00217	Unique ATGR
1599	ENSG00000288455	238.258	-2.49465	0.187907	-13.276	3.19003e-40	1.42243e-38	1.16517	1.53675	1.25435	1.285	7.51598	8.00217	Unique ATGR
1600	CPED1	1971.19	-2.49461	0.274262	-9.09571	9.39662e-20	1.70343e-18	10.5093	15.0281	7.84479	8.3762	59.2472	56.3899	Unique ATGR
1601	ATP8B1	802.111	-2.49137	0.296104	-8.41383	3.96828e-17	6.04958e-16	3.59801	6.45147	4.69235	6.5707	20.2691	22.9348	Unique ATGR
1602	MSH5-SAPCD1	9.7355	-2.48965	0.895916	-2.77889	0.00545453	0.0161004	0	0	0	0	0	0	Unique ATGR
1603	NRGN	536.567	-2.48844	0.36307	-6.85389	7.18697e-12	7.30886e-11	3.57433	14.2688	5.697	6.42144	51.2689	52.9727	Unique ATGR
1604	TESC	136.339	-2.48343	0.261089	-9.51182	1.87356e-21	3.73271e-20	2.022	3.3123	3.4418	2.80172	14.6416	19.8945	Unique ATGR
1605	ENSG00000273808	48.9247	-2.48284	1.02281	-2.42746	0.0152048	0.040097	3.97114e-07	0.665612	0.353942	3.76754	10.1165	8.2747	Unique ATGR
1606	ENSG00000249741	19.3764	-2.48098	0.640238	-3.87509	0.000106585	0.000447708	1.33953	1.4732	0.458417	0.698541	5.79182	4.66131	Unique ATGR
1607	DNAI2	5.822	-2.48055	1.04104	-2.38276	0.0171835	0.0446478	0.0945467	0.140379	0.0247894	0.0476958	0.446541	0.320315	Unique ATGR
1608	CD55	479.177	-2.47947	0.203942	-12.1577	5.21893e-34	1.91934e-32	3.53289	7.04919	4.27532	5.22132	28.85	28.9297	Unique ATGR
1609	ENSG00000278292	9.79414	-2.47848	0.899137	-2.75651	0.00584215	0.0171015	#N/A	#N/A	#N/A	#N/A	#N/A	#N/A	Unique ATGR
1610	RAPGEF3	730.777	-2.47816	0.164986	-15.0204	5.39528e-51	3.28383e-49	2.72715	5.7801	4.69714	4.97285	25.6038	27.346	Unique ATGR
1611	TRIM4	313.214	-2.47482	0.186896	-13.2417	5.04065e-40	2.23533e-38	8.03048	1.92747	1.61849	1.37566	13.2155	11.0348	Unique ATGR
1612	PDLIM1P4	31.7886	-2.47	0.506197	-4.87952	1.06345e-06	6.06482e-06	0.190897	0.99131	0.431105	0.484668	4.01019	3.44605	Unique ATGR
1613	SCNN1B	7.76076	-2.46954	0.877403	-2.8146	0.00488377	0.0145818	0.0671839	0.0832416	0.0545929	0.0917457	0.2841	0.345569	Unique ATGR
1614	ROPN1L	14.5942	-2.46784	0.64962	-3.79889	0.000145344	0.000595713	0.99837	0.289612	0.241479	0.259795	1.59645	1.40012	Unique ATGR
1615	TNFRSF8	24.9841	-2.46561	0.535026	-4.6084	4.05788e-06	2.13699e-05	0.0117389	0.197345	0.115894	0.115377	0.809977	0.656972	Unique ATGR
1616	TRADD	86.9558	-2.46428	0.396966	-6.20779	5.37363e-10	4.55683e-09	0.274414	1.64859	1.06395	0.781457	6.28598	7.21122	Unique ATGR
1617	SLC38A4	365.433	-2.4627	0.264941	-9.29528	1.4682e-20	2.77738e-19	1.49737	3.42497	1.64077	1.5563	11.2853	11.2942	Unique ATGR
1618	PKP3	43.9726	-2.46025	0.49169	-5.00367	5.62485e-07	3.32789e-06	0.280676	0.459544	0.310835	0.210275	2.20151	2.19407	Unique ATGR
1619	THRAP3P3	68.0275	-2.45966	0.363359	-6.76925	1.29455e-11	1.28589e-10	1.0366	2.02703	1.05914	1.12988	8.06834	8.38219	Unique ATGR
1620	CFAP161	14.5841	-2.45761	0.671958	-3.65739	0.0002548	0.000998286	0.935307	0.391671	0.284799	0.517508	2.51558	2.3639	Unique ATGR
1621	SH3RF2	317.768	-2.45316	0.242315	-10.1238	4.33082e-24	1.03068e-22	1.76539	2.46132	2.51143	1.91789	13.6276	12.1837	Unique ATGR
1622	IL1R1	2360.59	-2.44787	0.247716	-9.88177	4.99439e-23	1.11247e-21	6.28423	15.7067	8.32039	9.16566	71.1046	66.8471	Unique ATGR
1623	TCEAL2	99.0778	-2.44339	0.426286	-5.7318	9.93705e-09	7.33781e-08	0.997695	3.12948	1.4776	1.36591	10.1517	10.7152	Unique ATGR
1624	GFRAL	11.4801	-2.44315	0.843257	-2.89728	0.00376418	0.0115028	0.138912	0.166262	0.0268094	0.146236	0.669133	0.627591	Unique ATGR
1625	VEGFC	115.686	-2.44263	0.373302	-6.5433	6.01743e-11	5.58948e-10	1.42689	1.47965	0.497723	1.11828	5.49814	5.47333	Unique ATGR
1626	BTC	49.0535	-2.44137	0.528786	-4.61694	3.89436e-06	2.05488e-05	0.0808444	0.580488	0.296238	0.244549	2.05827	2.29098	Unique ATGR
1627	NPR3	366.856	-2.43581	0.245112	-9.93756	2.85745e-23	6.42952e-22	3.7848	3.39172	2.6209	2.77831	8.36771	7.97283	Unique ATGR
1628	S100A4	263.405	-2.43567	0.275551	-8.83926	9.63508e-19	1.63924e-17	4.79267	16.0202	7.89449	11.37	68.425	69.2297	Unique ATGR
1629	PTH1R	2817.99	-2.43562	0.24796	-9.82263	8.99616e-23	1.96961e-21	12.795	44.6899	25.856	23.0468	177.073	184.768	Unique ATGR
1630	SOX21	135.967	-2.43353	0.294091	-8.27475	1.28726e-16	1.90282e-15	0.0583295	1.15129	0.689804	0.663055	4.45527	5.08127	Unique ATGR
1631	NRG3	806.519	-2.43061	0.364502	-6.6683	2.58775e-11	2.49412e-10	2.27079	8.62567	3.98843	3.4419	30.5068	27.9365	Unique ATGR
1632	SLC6A6	2266.39	-2.41919	0.268849	-8.99832	2.292e-19	4.04942e-18	13.2031	19.2329	10.0438	8.90564	56.8083	58.3826	Unique ATGR
1633	RIPK3	8.3901	-2.41259	0.873296	-2.76263	0.00573373	0.0168185	0	0.21668	0.04267	0.153552	0.501828	0.736235	Unique ATGR
1634	ENSG00000285379	8.3901	-2.41259	0.873296	-2.76263	0.00573373	0.0168185	0	0.21668	0.04267	0.153552	0.501828	0.736235	Unique ATGR
1635	RPS13P7	11.296	-2.40983	0.763501	-3.15629	0.00159789	0.00533565	#N/A	#N/A	#N/A	#N/A	#N/A	#N/A	Unique ATGR
1636	WFIKKN1	339.986	-2.4092	0.208698	-11.5439	7.92188e-31	2.58534e-29	1.22893	3.47517	1.67976	1.83654	16.2225	17.3382	Unique ATGR
1637	ELSPBP1	37.1105	-2.40392	0.535794	-4.48665	7.2352e-06	3.67588e-05	0.2345	1.85913	0.465839	0.722272	5.50526	4.49008	Unique ATGR
1638	KLKB1	18.8034	-2.39735	0.705273	-3.39918	0.000675879	0.00243165	0.144365	0.241896	0.181106	0.397689	1.23151	0.58663	Unique ATGR
1639	KIRREL1	15247.5	-2.39693	0.255873	-9.36764	7.41712e-21	1.42749e-19	25.9709	54.3032	28.6944	31.102	213.324	205.576	Unique ATGR
1640	DPP3P2	13.9626	-2.3957	0.746918	-3.20745	0.00133917	0.00454212	0	0.220527	0.0591976	0.199015	0.754162	1.00291	Unique ATGR
1641	ENSG00000278216	1322.06	-2.39562	0.981135	-2.44168	0.0146191	0.038737	0.258295	18.9103	3.09554	3.63881	48.024	44.0549	Unique ATGR
1642	DUSP23	748.045	-2.39067	0.24248	-9.85925	6.2516e-23	1.38491e-21	11.1971	31.8907	18.6921	18.1943	121.823	125.898	Unique ATGR
1643	NRP1	6239.59	-2.38938	0.271054	-8.81515	1.19527e-18	2.02646e-17	24.4952	52.5615	25.0902	27.4179	185.319	178.929	Unique ATGR
1644	DIPK2B	461.604	-2.38905	0.228326	-10.4633	1.27295e-25	3.28646e-24	0.893388	3.18139	1.75766	1.5719	11.7631	11.9716	Unique ATGR
1645	LRRC31	20.1056	-2.38897	0.669703	-3.56721	0.000360808	0.00137554	0.028647	0.241907	0.161495	0.108626	0.837966	0.998876	Unique ATGR
1646	SERPINB9	1078.94	-2.38843	0.252355	-9.46454	2.94845e-21	5.81711e-20	2.6571	6.68905	3.47627	3.99396	26.1872	25.8965	Unique ATGR
1647	DLX2	13.9131	-2.3867	0.729255	-3.2728	0.00106489	0.0036837	1.43903	0.147261	0.0395929	0.150453	0.591264	0.613037	Unique ATGR
1648	NEDD9	1515.26	-2.38646	0.307546	-7.75968	8.51411e-15	1.10493e-13	8.85324	10.6741	6.55393	5.96418	38.9113	34.1856	Unique ATGR
1649	PLEK2	20.5568	-2.38625	0.587592	-4.06106	4.88494e-05	0.000218098	0.667671	0.459214	0.451794	0.827686	1.80786	1.60582	Unique ATGR
1650	RASSF10	950.89	-2.38609	0.566178	-4.21438	2.5047e-05	0.000117539	2.69832	10.8889	3.96645	4.14942	32.6905	36.5196	Unique ATGR
1651	HGF	213.652	-2.38434	0.395133	-6.03428	1.59674e-09	1.28467e-08	1.6713	2.30005	0.915661	1.05917	7.50813	7.15313	Unique ATGR
1652	FNDC1	472.95	-2.38242	0.205609	-11.5872	4.78695e-31	1.57066e-29	0.624383	1.69388	1.05063	1.22768	7.38609	7.34639	Unique ATGR
1653	ZNF185	904.314	-2.3763	0.270257	-8.79276	1.45936e-18	2.45201e-17	3.80091	6.21907	2.998	3.553	21.695	24.4239	Unique ATGR
1654	BMP5	822.722	-2.37495	0.173838	-13.6619	1.7153e-42	8.35216e-41	4.72872	4.75315	3.04208	3.52758	21.4405	20.0132	Unique ATGR
1655	VWF	41.8426	-2.37298	0.499553	-4.75022	2.03198e-06	1.11596e-05	0.24039	0.1386	0.244898	0.0525704	0.521771	0.962945	Unique ATGR
1656	ENSG00000263163	386.629	-2.36872	0.4745	-4.99203	5.97493e-07	3.52012e-06	1.03052	5.13321	3.24187	2.52254	18.3804	19.7798	Unique ATGR
1657	LOC100128317	7.20423	-2.36216	0.979991	-2.41039	0.0159357	0.041771	#N/A	#N/A	#N/A	#N/A	#N/A	#N/A	Unique ATGR
1658	C2	46.1268	-2.36159	0.516821	-4.56945	4.89008e-06	2.54009e-05	1.036	0.899976	0.730413	0.457457	2.17297	2.88845	Unique ATGR
1659	NDNF	542.052	-2.3598	0.13936	-16.9331	2.56485e-64	2.08842e-62	2.58635	4.74895	3.40243	3.67445	20.4791	19.1293	Unique ATGR
1660	DLC1	4696.65	-2.35959	0.216591	-10.8942	1.22844e-27	3.45753e-26	39.9506	37.0728	24.4682	24.427	142.734	145.008	Unique ATGR
1661	MCF2	48.4298	-2.35712	0.55425	-4.25282	2.11098e-05	0.000100202	0.918047	0.439369	0.414947	0.192085	1.87844	1.90756	Unique ATGR
1662	CARD6	128.105	-2.35621	0.36827	-6.39806	1.57365e-10	1.41009e-09	0.771185	1.47544	0.731877	1.10641	4.38728	3.44255	Unique ATGR
1663	LINGO1	1307.6	-2.35596	0.0989369	-23.8127	2.46455e-125	4.51143e-123	5.34675	10.5699	9.07502	9.23438	48.4789	44.3512	Unique ATGR
1664	ANGPTL6	95.9808	-2.355	0.262864	-8.95899	3.27661e-19	5.74729e-18	0.230195	1.08505	1.11037	2.10768	6.129	5.55526	Unique ATGR
1665	TNFSF11	20.8973	-2.35289	0.533736	-4.40835	1.04163e-05	5.15018e-05	0.267461	0.272116	0.161016	0.187485	1.061	1.34603	Unique ATGR
1666	AOC1	85.5349	-2.35171	0.38567	-6.09773	1.07582e-09	8.80402e-09	0.270267	1.18253	0.763861	0.754029	4.04276	3.53599	Unique ATGR
1667	CAPSL	43.2348	-2.35129	0.53683	-4.37994	1.1871e-05	5.82922e-05	0.489178	1.62348	0.634527	1.03779	6.06585	4.64412	Unique ATGR
1668	IL2RB	113.16	-2.34222	0.422009	-5.55016	2.85407e-08	1.99498e-07	2.17656	3.88323	1.4765	1.88588	5.58326	4.80426	Unique ATGR
1669	PAPPA	1324.4	-2.34151	0.235111	-9.95914	2.30038e-23	5.21949e-22	2.10802	3.83831	3.82611	2.39314	14.86	12.8988	Unique ATGR
1670	VN1R48P	7.21909	-2.34087	0.945198	-2.47659	0.0132644	0.0355813	0.046086	0.222329	0.104063	0.116964	1.03025	0.575153	Unique ATGR
1671	PPT2	17.1035	-2.33697	0.61591	-3.79433	0.000148043	0.000606064	1.24787	1.25464	0.666761	0.645696	2.03172	1.85209	Unique ATGR
1672	SMCO3	126.201	-2.33608	0.331131	-7.05485	1.72793e-12	1.86472e-11	0.37332	1.7146	0.864695	0.915863	6.48574	5.96138	Unique ATGR
1673	ADRB3	110.95	-2.33551	0.603156	-3.87214	0.000107884	0.000451994	0.209019	1.60719	0.520256	0.369998	4.35685	4.65604	Unique ATGR
1674	CRTAC1	233.027	-2.333	0.316022	-7.38241	1.55444e-13	1.83889e-12	0.820357	2.58657	1.18773	1.68061	8.60295	9.68849	Unique ATGR
1675	ENSG00000227144	8.04211	-2.32823	0.954143	-2.44012	0.0146822	0.0388874	0.103274	0.5824	0.255328	0.208268	1.5161	1.2967	Unique ATGR
1676	ENSG00000234876	138.094	-2.32548	0.792399	-2.93473	0.00333839	0.0103274	0.289835	1.18164	0.44667	0.531677	2.77299	2.73966	Unique ATGR
1677	ENSG00000222024	103.978	-2.32401	0.64104	-3.62538	0.000288541	0.00111949	1.12841	4.67811	1.38509	0.934497	12.4004	12.055	Unique ATGR
1678	CDH10	443.56	-2.32384	0.322933	-7.19605	6.19803e-13	6.96985e-12	3.25447	4.02161	1.61204	2.69931	13.8631	13.1551	Unique ATGR
1679	ENSG00000283559	35.7102	-2.32354	0.429418	-5.4109	6.27079e-08	4.19996e-07	0.351464	1.07469	0.39756	0.627775	2.23701	2.39493	Unique ATGR
1680	TRIM9	279.028	-2.32197	0.198288	-11.71	1.13213e-31	3.79131e-30	0.832958	2.43575	1.95401	1.01486	7.57094	9.90949	Unique ATGR
1681	S100A2	14.2619	-2.32177	0.742561	-3.12671	0.00176775	0.00584036	0.276297	0.718533	0.654554	0.892736	2.08635	4.67468	Unique ATGR
1682	ITGA11	2033.37	-2.3206	0.0954967	-24.3003	1.94581e-130	3.78981e-128	3.21135	9.26279	6.92537	5.77495	44.5596	46.9029	Unique ATGR
1683	HOXD1	682.967	-2.31946	0.398461	-5.82106	5.84739e-09	4.42801e-08	7.61624	12.1846	5.00284	4.4831	37.4477	38.2105	Unique ATGR
1684	CSGALNACT1	140.314	-2.31745	0.265869	-8.7165	2.86926e-18	4.71993e-17	2.87576	2.39637	1.46719	2.30112	6.40618	7.11331	Unique ATGR
1685	ACKR3	969.655	-2.31447	0.197323	-11.7294	9.01072e-32	3.03004e-30	8.06191	14.6274	10.9997	10.041	62.7747	55.118	Unique ATGR
1686	SSTR1	139.352	-2.30096	0.525042	-4.38242	1.17366e-05	5.76785e-05	0.171469	1.1039	0.300296	0.419598	3.39965	2.85383	Unique ATGR
1687	MAGI2	4953.35	-2.29273	0.501155	-4.57489	4.7647e-06	2.4861e-05	21.0438	112.449	35.2611	57.5807	327.947	341.212	Unique ATGR
1688	MYH9	33112.6	-2.2918	0.232141	-9.87241	5.48294e-23	1.21795e-21	60.8528	134.986	75.8718	76.4696	474.96	486.153	Unique ATGR
1689	FAM151A	141.355	-2.29116	0.489739	-4.67834	2.89213e-06	1.55675e-05	0.313955	2.76241	0.785198	1.05462	7.46797	7.63912	Unique ATGR
1690	ITGAV	6312.16	-2.28981	0.15585	-14.6924	7.20969e-49	4.18919e-47	19.2768	26.6668	18.7544	18.6691	107.27	98.2238	Unique ATGR
1691	KITLG	864.081	-2.28945	0.273138	-8.38205	5.20133e-17	7.89474e-16	4.07896	5.24297	3.30748	2.56483	17.7211	15.9081	Unique ATGR
1692	TMEM150C	563.182	-2.28881	0.154228	-14.8404	8.02334e-50	4.79942e-48	2.44729	4.58147	4.81793	3.26368	19.1647	18.027	Unique ATGR
1693	DSG1	12.854	-2.28728	0.941036	-2.43059	0.0150741	0.039817	0	0.170957	0.0267821	0.00720496	0.133666	0.26959	Unique ATGR
1694	TMEM88B	163.54	-2.28268	0.362818	-6.29154	3.14333e-10	2.72631e-09	0.461105	1.49919	0.601885	0.863566	4.88154	5.24674	Unique ATGR
1695	IRX4	113.997	-2.26858	0.265225	-8.55342	1.19493e-17	1.8854e-16	0.538407	0.927185	1.0746	0.83684	6.09538	6.03191	Unique ATGR
1696	CDH17	97.3926	-2.26644	0.385526	-5.87882	4.13196e-09	3.17841e-08	1.08713	1.51759	1.01749	1.33433	3.83132	3.84256	Unique ATGR
1697	KISS1R	43.0975	-2.26558	0.450843	-5.02522	5.02844e-07	2.99834e-06	0.520372	1.1457	0.496954	0.382902	3.431	3.82748	Unique ATGR
1698	GMNC	189.362	-2.2635	0.637218	-3.55215	0.000382091	0.00144874	0.347214	2.99325	0.585293	0.481578	6.04223	5.70937	Unique ATGR
1699	XKR4	1069.26	-2.26217	0.313512	-7.21558	5.37031e-13	6.08402e-12	0.408677	3.69576	1.52095	1.17228	14.118	14.0443	Unique ATGR
1700	KRT18	1678.95	-2.26184	0.159703	-14.1628	1.55739e-45	8.31493e-44	24.9623	31.9783	21.1183	22.6224	129.776	128.01	Unique ATGR
1701	SPINT2	4696.65	-2.26175	0.277101	-8.16219	3.29012e-16	4.69802e-15	32.7129	94.1887	48.7377	49.5022	324.05	315.034	Unique ATGR
1702	DSC2	3856.35	-2.26101	0.253883	-8.90574	5.30326e-19	9.20921e-18	7.14749	18.4158	9.92801	9.7138	65.5498	62.8334	Unique ATGR
1703	PDGFB	610.646	-2.2607	0.277554	-8.14509	3.78992e-16	5.39271e-15	2.47742	8.14108	4.81481	5.16471	26.0263	24.7201	Unique ATGR
1704	EML3	847.691	-2.25857	0.211068	-10.7007	1.01025e-26	2.75736e-25	4.24392	12.1406	9.37238	7.84841	38.2278	40.918	Unique ATGR
1705	DNAJC6	409.163	-2.25702	0.301333	-7.49012	6.88122e-14	8.32241e-13	1.19778	3.76131	1.46919	1.75286	11.3061	10.6671	Unique ATGR
1706	MUC12	20.4722	-2.2551	0.623539	-3.61661	0.000298489	0.00115478	0.472738	1.338	0.537426	0.152625	2.59447	2.32078	Unique ATGR
1707	EMCN	1432.67	-2.25493	0.167786	-13.4393	3.55836e-41	1.6628e-39	11.1567	20.7348	15.6691	13.0907	80.2531	63.1879	Unique ATGR
1708	GRAP	86.6648	-2.25485	0.273542	-8.24314	1.67746e-16	2.44841e-15	1.47095	0.782833	0.883503	1.04709	4.70505	4.50466	Unique ATGR
1709	CAPN8	30.8768	-2.25221	0.467928	-4.81317	1.48557e-06	8.30104e-06	2.31718	2.48357	2.00048	1.04454	6.19383	6.16243	Unique ATGR
1710	MFNG	108.815	-2.25136	0.317574	-7.08927	1.34825e-12	1.46733e-11	0.776055	2.69994	1.95055	1.91797	9.66102	7.50462	Unique ATGR
1711	HACD2	2996.96	-2.24902	0.222799	-10.0944	5.8503e-24	1.38283e-22	12.5581	22.0381	15.0384	13.6967	82.1875	73.1683	Unique ATGR
1712	VAMP5	436.61	-2.24854	0.200296	-11.2261	3.03609e-29	9.25114e-28	5.46485	21.097	16.1174	13.0907	84.6816	87.0234	Unique ATGR
1713	KCTD16	429.373	-2.24535	0.205969	-10.9014	1.1354e-27	3.20306e-26	0.260472	0.756828	0.454043	0.559662	3.04761	2.8174	Unique ATGR
1714	PEBP4	11.7982	-2.24441	0.947229	-2.36945	0.0178146	0.046032	0.218009	0.931455	0.145931	0.13859	2.15975	1.7184	Unique ATGR
1715	S1PR1	304.831	-2.24098	0.233096	-9.61396	6.98094e-22	1.42224e-20	3.12016	3.70006	1.9267	2.41627	15.2857	12.2911	Unique ATGR
1716	SELENOP	5168.95	-2.2375	0.177472	-12.6076	1.91747e-36	7.60304e-35	28.3185	70.3635	44.861	49.5106	273.599	266.373	Unique ATGR
1717	VWA3A	39.5207	-2.23474	0.573813	-3.89455	9.83814e-05	0.000415544	0.465242	0.799061	0.197566	0.143728	1.81605	2.63458	Unique ATGR
1718	CCDC68	159.451	-2.23321	0.491621	-4.54255	5.55781e-06	2.8625e-05	0.357417	2.75583	1.20642	0.77535	6.91849	8.2134	Unique ATGR
1719	PHYHIP	129.747	-2.23265	0.31348	-7.12213	1.06271e-12	1.16965e-11	0.442563	1.6495	0.706794	0.893618	4.91156	4.81259	Unique ATGR
1720	VEGFA	9441.65	-2.23072	0.164304	-13.5767	5.50221e-42	2.6266e-40	23.7329	82.3743	52.3993	59.7394	301.029	301.913	Unique ATGR
1721	FAM81B	83.367	-2.22933	0.41478	-5.37473	7.66982e-08	5.08661e-07	1.15254	2.93248	1.89933	1.13762	8.61099	9.93596	Unique ATGR
1722	CCM2L	45.9269	-2.22588	0.375533	-5.92727	3.08012e-09	2.40271e-08	0.413179	0.395604	0.297873	0.374982	1.59504	1.93803	Unique ATGR
1723	ENSG00000227816	10.0325	-2.2251	0.900937	-2.46976	0.0135202	0.0361757	0.0549114	0.151654	0.0330735	0.0344374	0.334345	0.360459	Unique ATGR
1724	ENSG00000230705	10.0325	-2.2251	0.900937	-2.46976	0.0135202	0.0361757	0.0549114	0.151654	0.0330735	0.0344374	0.334345	0.360459	Unique ATGR
1725	NPNT	12099.5	-2.22483	0.255231	-8.71691	2.85889e-18	4.70605e-17	55.9677	102.517	51.8181	62.8494	353.728	332.329	Unique ATGR
1726	NAT2	51.8957	-2.2227	0.349345	-6.36247	1.98531e-10	1.7621e-09	0.3228	0.905986	0.890167	0.928089	4.83997	3.90172	Unique ATGR
1727	RAPGEF5	782.153	-2.21867	0.109461	-20.269	2.4152e-91	3.07856e-89	2.92139	4.38178	4.29049	3.62125	29.9224	26.6373	Unique ATGR
1728	PARD3B	3383.45	-2.21725	0.482274	-4.59749	4.27605e-06	2.24509e-05	8.92925	21.5465	8.31368	8.42429	54.4445	53.0939	Unique ATGR
1729	ENSG00000263238	352.253	-2.21546	0.324104	-6.83563	8.16457e-12	8.25476e-11	1.57512	3.66538	1.8341	1.75167	12.5241	11.0984	Unique ATGR
1730	KIRREL2	793.338	-2.21261	0.2247	-9.84691	7.06804e-23	1.55727e-21	1.8512	7.41463	4.75956	4.61601	26.5609	28.0087	Unique ATGR
1731	FABP1	45.8734	-2.21091	0.82068	-2.69399	0.00706014	0.0202624	0.0240175	5.55159	0.791808	0.636532	13.4285	12.1886	Unique ATGR
1732	MMP10	9.2244	-2.20878	0.834091	-2.64812	0.00809399	0.0229176	0.100883	0.234831	0.0568577	0.123348	0.772262	0.4945	Unique ATGR
1733	DEUP1	35.835	-2.20842	0.499647	-4.41997	9.87141e-06	4.90168e-05	0.469408	0.676967	0.410606	0.508397	2.03373	2.17026	Unique ATGR
1734	AIF1L	6987.51	-2.19556	0.259806	-8.45078	2.89366e-17	4.4588e-16	32.8557	73.7463	42.2824	41.7112	246.327	233.572	Unique ATGR
1735	GPX3	1682.22	-2.1947	0.579516	-3.78714	0.000152394	0.000622724	11.1959	45.3512	18.6093	17.8183	119.763	113.285	Unique ATGR
1736	TYRO3	6528.81	-2.19219	0.220126	-9.9588	2.30835e-23	5.22783e-22	22.1916	58.4791	39.3705	38.704	207.262	209.34	Unique ATGR
1737	DNAJB13	78.4598	-2.19169	0.442921	-4.94826	7.48798e-07	4.34364e-06	1.49692	2.39298	1.29075	1.22451	9.15329	6.92589	Unique ATGR
1738	ANOS1	3287.1	-2.18783	0.116314	-18.8097	6.29008e-79	6.51653e-77	6.8876	10.5152	10.6871	11.972	56.576	51.8685	Unique ATGR
1739	SP6	211.496	-2.1854	0.191205	-11.4296	2.97344e-30	9.46292e-29	0.527925	1.05649	1.03034	1.25046	5.26273	5.51147	Unique ATGR
1740	ID4	5910.24	-2.18417	0.292872	-7.45776	8.8007e-14	1.05861e-12	40.6995	47.1214	22.7053	23.1448	148.889	147.165	Unique ATGR
1741	TBXAS1	274.543	-2.18344	0.252103	-8.66091	4.6803e-18	7.55614e-17	6.29057	9.28107	6.75728	6.44581	25.9914	25.2333	Unique ATGR
1742	MLN	9.12403	-2.18221	0.778581	-2.8028	0.00506606	0.015067	0.508497	0.497533	0.461199	0.425988	2.04687	2.39672	Unique ATGR
1743	RASSF5	453.568	-2.17104	0.256401	-8.46736	2.51011e-17	3.87761e-16	1.17309	3.79472	2.16695	2.79182	11.9709	12.7225	Unique ATGR
1744	SAMSN1	38.9339	-2.16921	0.38437	-5.64356	1.66568e-08	1.19602e-07	0.0330148	0.373303	0.586434	0.397021	2.3834	2.14602	Unique ATGR
1745	PLXND1	7809.68	-2.16883	0.140128	-15.4775	4.92047e-54	3.186e-52	16.7102	53.0221	34.4331	42.5292	197.547	185.33	Unique ATGR
1746	MYO1E	2304.29	-2.16819	0.206255	-10.5122	7.59309e-26	1.98776e-24	18.94	31.9911	21.4931	11.6641	131.237	126.141	Unique ATGR
1747	LCP1	49.1847	-2.16613	0.431179	-5.02374	5.06746e-07	3.01939e-06	0.289258	0.900822	0.194297	0.418339	2.49692	2.03037	Unique ATGR
1748	ROM1	63.3177	-2.1651	0.316175	-6.84777	7.50079e-12	7.60259e-11	0.512737	1.58817	0.873676	1.27071	9.33451	11.1886	Unique ATGR
1749	HOXD10	145.841	-2.16503	0.365113	-5.92976	3.03384e-09	2.36736e-08	5.18759	3.17227	1.56453	1.30961	11.6708	10.0192	Unique ATGR
1750	NOS3	412.299	-2.16383	0.26137	-8.27883	1.2439e-16	1.83985e-15	2.28466	7.26222	3.37218	4.9341	21.4271	17.0325	Unique ATGR
1751	CCBE1	2537.75	-2.16209	0.273535	-7.90424	2.69583e-15	3.64424e-14	8.9673	16.0641	9.81987	10.2472	55.2583	56.3477	Unique ATGR
1752	IL16	105.474	-2.15844	0.262678	-8.21704	2.0859e-16	3.03003e-15	2.91252	2.98107	2.58862	2.77462	5.74547	7.04318	Unique ATGR
1753	MAEL	19.7682	-2.15731	0.553809	-3.8954	9.80376e-05	0.000414235	0.163146	0.17831	0.213921	0.219971	1.01417	1.18203	Unique ATGR
1754	STEAP1B	112.898	-2.15578	0.256172	-8.41535	3.91714e-17	5.97536e-16	1.8078	1.85387	2.18427	2.34987	9.91755	9.15326	Unique ATGR
1755	ICAM2	137.001	-2.15303	0.289347	-7.44099	9.99356e-14	1.19854e-12	1.87406	5.06466	2.3193	2.9856	13.5448	13.1911	Unique ATGR
1756	VASN	1500.18	-2.15202	0.215953	-9.96522	2.16384e-23	4.91885e-22	14.7756	14.7639	8.09787	10.5751	52.9389	51.715	Unique ATGR
1757	AKAP5	515.638	-2.15093	0.301683	-7.12978	1.00527e-12	1.10995e-11	3.65528	2.92792	1.40898	1.48062	7.7902	7.9829	Unique ATGR
1758	ENSG00000197254	9.68898	-2.15008	0.896985	-2.39701	0.0165294	0.0431232	0	0.506477	0.393417	0.0887381	1.93734	1.2409	Unique ATGR
1759	PTGER2	152.965	-2.14835	0.315318	-6.81327	9.5408e-12	9.59043e-11	2.58363	2.11692	1.78816	0.884672	6.87699	7.02416	Unique ATGR
1760	LPCAT2	227.752	-2.14812	0.236667	-9.07657	1.12048e-19	2.00879e-18	1.94566	1.88424	1.06661	1.62631	6.52145	4.37392	Unique ATGR
1761	RERG	805.52	-2.14774	0.136736	-15.7072	1.35039e-55	9.10708e-54	7.5072	14.2636	10.1848	9.01788	50.9968	51.9135	Unique ATGR
1762	SYT9	117.171	-2.14716	0.334913	-6.41109	1.4448e-10	1.29941e-09	0.352547	0.839743	0.402508	0.729549	2.9203	2.87535	Unique ATGR
1763	PDE6B	1149.09	-2.14702	0.231382	-9.27911	1.70901e-20	3.21543e-19	12.3094	20.7393	16.6362	16.003	54.4283	52.3009	Unique ATGR
1764	ECM1	470.521	-2.1433	0.307515	-6.96974	3.17531e-12	3.34514e-11	2.46298	8.13139	3.77742	3.59105	25.3128	21.8107	Unique ATGR
1765	ENSG00000256029	114.9	-2.14278	0.314997	-6.80254	1.02788e-11	1.0311e-10	0.23829	1.31246	1.78373	1.9467	5.75587	6.90393	Unique ATGR
1766	ENSG00000257207	24.0394	-2.1379	0.69198	-3.08954	0.00200465	0.006544	0	0.0942705	0.0910607	0.284573	0.63223	0.813102	Unique ATGR
1767	PCP4	165.273	-2.1318	0.496717	-4.29178	1.77249e-05	8.50978e-05	4.10089	15.6963	6.3846	4.6477	44.9565	38.4939	Unique ATGR
1768	SOWAHA	154.046	-2.12923	0.591394	-3.60035	0.000317785	0.00122263	0.290891	1.84018	0.532292	0.442614	4.23511	4.3067	Unique ATGR
1769	AMIGO2	1254.47	-2.12809	0.135341	-15.7239	1.03748e-55	7.01625e-54	3.78667	9.35449	6.79353	7.14536	36.627	36.0861	Unique ATGR
1770	ADRA2B	149.835	-2.12183	0.281173	-7.54635	4.47616e-14	5.49554e-13	0.285223	1.17184	0.654919	0.717576	3.83382	3.96758	Unique ATGR
1771	ZBED6CL	49.2642	-2.12045	0.430644	-4.9239	8.48343e-07	4.89194e-06	1.64786	0.16485	0.24278	0.217079	0.772183	2.59737	Unique ATGR
1772	SERINC5	6225.84	-2.11648	0.20902	-10.1257	4.24963e-24	1.01234e-22	9.94845	33.2458	19.5827	21.8905	104.706	99.0682	Unique ATGR
1773	KRT17	21.1948	-2.11543	0.785127	-2.69439	0.00705185	0.0202433	0.771609	1.69383	0.52183	0.295796	2.92486	3.17344	Unique ATGR
1774	KCNQ4	146.151	-2.11357	0.275176	-7.6808	1.58104e-14	2.01107e-13	0.723508	1.0472	0.725279	0.623493	3.97167	4.08873	Unique ATGR
1775	TAC3	9.4992	-2.11174	0.878281	-2.4044	0.0161992	0.0423751	0.314665	0.429619	0.481083	0.0903228	1.22686	1.38634	Unique ATGR
1776	ENSG00000224963	24.5095	-2.10836	0.58196	-3.62287	0.000291355	0.00112881	#N/A	#N/A	#N/A	#N/A	#N/A	#N/A	Unique ATGR
1777	TTC29	23.6524	-2.10632	0.614562	-3.42735	0.000609499	0.00221807	0.399033	0.476182	0.198721	0.15748	1.60436	1.22286	Unique ATGR
1778	ENSG00000276336	206.557	-2.09238	0.223919	-9.34436	9.2444e-21	1.77356e-19	0.579968	1.19978	1.40365	1.5191	6.16138	5.84626	Unique ATGR
1779	AQP6	286.618	-2.09084	0.882524	-2.36916	0.0178286	0.0460585	0.314283	6.27373	1.38303	1.27438	12.9213	13.9387	Unique ATGR
1780	CFAP57	73.9304	-2.0885	0.527712	-3.95766	7.56887e-05	0.000327013	0.259614	1.0343	0.571124	0.210033	2.73527	2.80784	Unique ATGR
1781	IRF8	7.96266	-2.08524	0.874194	-2.38533	0.017064	0.0443846	0.802603	0.101889	0.229912	0.143042	0.433849	0.365907	Unique ATGR
1782	EXOC3L2	199.715	-2.08368	0.297111	-7.01313	2.33037e-12	2.49605e-11	0.453664	1.91694	1.12567	0.981557	6.05027	6.00522	Unique ATGR
1783	MMP11	524.642	-2.0836	0.405139	-5.14293	2.70489e-07	1.67263e-06	3.98108	9.22066	4.35813	9.04929	27.274	24.658	Unique ATGR
1784	ENSG00000248635	11.8134	-2.0815	0.711706	-2.92467	0.00344821	0.0106333	0.0684995	0.581682	0.348627	0.349435	2.13396	1.61658	Unique ATGR
1785	ENSG00000281154	11.8134	-2.0815	0.711706	-2.92467	0.00344821	0.0106333	0.0684995	0.581682	0.348627	0.349435	2.13396	1.61658	Unique ATGR
1786	PPM1H	1500.97	-2.07849	0.512729	-4.05377	5.03983e-05	0.000224601	4.02105	9.18158	3.79319	4.27576	26.4779	26.0666	Unique ATGR
1787	GBP2	57.5561	-2.06821	0.378428	-5.46526	4.62228e-08	3.1478e-07	0.293337	0.527154	0.36964	0.421542	1.76151	2.59161	Unique ATGR
1788	GPRC5A	1408.93	-2.06742	0.254249	-8.1315	4.24023e-16	6.01939e-15	2.57105	6.86401	3.68806	4.2192	22.5475	20.5068	Unique ATGR
1789	RETREG1	948.842	-2.06238	0.16092	-12.8162	1.33092e-37	5.52003e-36	3.50343	8.71455	5.71667	6.49907	33.5176	31.4785	Unique ATGR
1790	C1QL4	186.082	-2.06015	0.321724	-6.40347	1.51889e-10	1.36353e-09	1.22243	2.95479	1.37749	1.72861	9.36579	8.42591	Unique ATGR
1791	PNOC	22.2184	-2.06003	0.822884	-2.50342	0.0122998	0.033276	0.524345	1.15027	0.161472	0.326962	2.07644	2.2987	Unique ATGR
1792	SLC5A10	10.0837	-2.05932	0.802251	-2.56692	0.0102606	0.0283096	0.022106	0.0862164	0.0324652	0.0359683	0.271812	0.173625	Unique ATGR
1793	ST6GALNAC2	111.305	-2.05734	0.249301	-8.25244	1.55197e-16	2.27206e-15	1.50534	4.66812	4.21969	3.64326	12.5632	12.2062	Unique ATGR
1794	SUSD2	117.842	-2.0567	0.309524	-6.64472	3.03792e-11	2.90842e-10	1.11617	1.07127	0.570439	0.627691	3.7142	3.32044	Unique ATGR
1795	LPL	41.1143	-2.05377	0.403125	-5.09463	3.49419e-07	2.1278e-06	0.769209	0.325403	0.23	0.363359	1.01457	1.6778	Unique ATGR
1796	NTRK3	344.693	-2.05355	0.267927	-7.66458	1.79421e-14	2.27391e-13	2.89143	2.43833	0.716908	0.664819	4.82098	8.31371	Unique ATGR
1797	ADRA1B	84.7013	-2.04733	0.653387	-3.13341	0.00172789	0.00572576	0.395039	1.84793	0.770695	0.281487	4.63876	3.88954	Unique ATGR
1798	PRODH2	172.512	-2.04694	0.590006	-3.46936	0.000521696	0.00192268	0.213487	6.79176	2.12124	1.28103	14.8802	15.5047	Unique ATGR
1799	ERP27	46.115	-2.0435	0.479616	-4.2607	2.03786e-05	9.70726e-05	0.400138	1.35417	0.505694	0.627939	4.05174	3.34949	Unique ATGR
1800	CRACDL	101.877	-2.03931	0.309728	-6.5842	4.5733e-11	4.29891e-10	0.369307	0.89669	0.494416	0.797333	3.41306	3.07729	Unique ATGR
1801	WNT9B	41.3326	-2.03457	0.484856	-4.19624	2.71385e-05	0.000126865	0.258875	0.488807	0.189454	0.236443	0.985609	0.752211	Unique ATGR
1802	EPS8L1	360.116	-2.03148	0.36118	-5.62456	1.85982e-08	1.32706e-07	2.55174	8.58425	3.64502	5.16883	19.7197	25.1817	Unique ATGR
1803	PPP2R2B	424.725	-2.03031	0.300998	-6.74525	1.52762e-11	1.50756e-10	3.63191	7.63673	4.15774	5.32292	18.5633	18.8878	Unique ATGR
1804	SH3TC1	621.459	-2.02945	0.424088	-4.78546	1.70596e-06	9.448e-06	2.3897	12.8535	3.54109	3.93633	25.1699	24.4889	Unique ATGR
1805	C7	2766.51	-2.02859	0.311133	-6.52002	7.02988e-11	6.49277e-10	36.6911	36.2705	18.0495	18.2679	101.092	94.7787	Unique ATGR
1806	SLC17A9	29.0981	-2.02566	0.478656	-4.23199	2.31636e-05	0.000109312	0.15994	0.213037	0.452808	0.144296	0.996734	1.13209	Unique ATGR
1807	PTPRQ	2532.56	-2.02478	0.197778	-10.2377	1.34437e-24	3.31612e-23	3.6474	20.7648	8.10754	9.21752	92.3493	86.8235	Unique ATGR
1808	SHROOM1	109.125	-2.02367	0.375057	-5.39565	6.82777e-08	4.55172e-07	0.615301	1.82393	1.12598	1.69774	5.53072	7.68372	Unique ATGR
1809	AQP7	209.841	-2.02046	0.320958	-6.29507	3.07263e-10	2.66594e-09	2.92308	6.80341	3.47465	5.21022	16.1599	13.6131	Unique ATGR
1810	EDNRB	951.412	-2.0182	0.277164	-7.28161	3.29849e-13	3.79514e-12	3.33748	8.24468	3.85462	4.34298	23.0749	21.881	Unique ATGR
1811	FBP1	56.194	-2.01813	0.648435	-3.1123	0.00185634	0.00610406	0.309498	1.91875	0.449199	0.543912	3.85484	3.9436	Unique ATGR
1812	ENSG00000233483	19.4912	-2.01726	0.752814	-2.67962	0.0073706	0.021064	#N/A	#N/A	#N/A	#N/A	#N/A	#N/A	Unique ATGR
1813	HSPA12A	2015.74	-2.01725	0.255095	-7.90783	2.61912e-15	3.54645e-14	6.59163	15.6281	8.3695	9.86548	42.9783	41.3039	Unique ATGR
1814	CD2AP	3504.51	-2.01458	0.246461	-8.17401	2.98305e-16	4.26957e-15	12.9852	24.9559	14.9114	14.1826	67.1071	67.2456	Unique ATGR
1815	TDRD10	12.1385	-2.01362	0.704152	-2.85964	0.00424124	0.0128	0.0202877	0.179593	0.0836829	0.101768	0.580182	0.679642	Unique ATGR
1816	GMFG	57.7512	-2.0128	0.327602	-6.14404	8.0448e-10	6.69373e-09	1.27778	2.99631	1.74077	1.66904	9.52329	11.7112	Unique ATGR
1817	VEPH1	386.764	-2.01218	0.254865	-7.89509	2.90109e-15	3.90869e-14	4.76543	6.57026	3.60326	3.92413	15.9418	15.1689	Unique ATGR
1818	AVP	12.7035	-2.01049	0.847876	-2.37121	0.0177301	0.0458527	0	1.18195	0.399316	0.225811	2.94171	2.2353	Unique ATGR
1819	ROBO2	6914.05	-2.01016	0.246783	-8.14547	3.77819e-16	5.37917e-15	27.4717	57.0886	34.3067	35.2616	162.119	156.788	Unique ATGR
1820	CTTNBP2	1392.59	-2.00897	0.242853	-8.27234	1.31359e-16	1.93823e-15	6.31775	10.836	7.7066	7.4	39.986	37.5753	Unique ATGR
1821	NR0B1	32.6744	-2.00867	0.45078	-4.45598	8.35108e-06	4.20421e-05	1.72264	0.7208	0.302469	0.400471	2.54164	1.92273	Unique ATGR
1822	NOS2	51.45	-2.00595	0.353623	-5.67258	1.40665e-08	1.01923e-07	0.0995949	0.356555	0.260282	0.224858	1.24847	1.14792	Unique ATGR
1823	SEMA3B	3176.7	-2.00245	0.220482	-9.08214	1.06458e-19	1.91845e-18	14.7081	41.0525	24.4303	25.2543	114.515	122.772	Unique ATGR
1824	TMEM191A	29.7793	-1.99831	0.479046	-4.17143	3.027e-05	0.000140052	1.18541	0.680108	0.873425	1.3694	5.26324	4.22731	Unique ATGR
1825	CHST13	56.5807	-1.99752	0.768241	-2.60012	0.00931903	0.0260065	0.06885	1.45819	0.600552	0.202792	2.45405	3.36017	Unique ATGR
1826	CORO2B	2501.9	-1.9968	0.1424	-14.0224	1.1368e-44	5.95196e-43	4.90105	19.4734	13.8908	14.4727	68.0803	66.8554	Unique ATGR
1827	GRIN1	15.8626	-1.99607	0.58633	-3.40435	0.000663225	0.00239178	0.126789	0.520567	0.200245	0.208814	0.53645	0.678841	Unique ATGR
1828	GABRA2	352.488	-1.99123	0.274946	-7.24228	4.41218e-13	5.02427e-12	1.00037	2.87207	1.87619	1.73624	6.52277	8.33889	Unique ATGR
1829	ANXA2R	24.731	-1.98205	0.509983	-3.88651	0.000101696	0.000428874	0.155509	0.494475	0.175213	0.390116	2.35999	1.65323	Unique ATGR
1830	APOC1	123.003	-1.98144	0.294815	-6.72097	1.80522e-11	1.76648e-10	6.49851	10.4174	6.87925	6.08359	34.9953	34.3267	Unique ATGR
1831	PLAT	3814.39	-1.97374	0.285414	-6.91535	4.66721e-12	4.83112e-11	13.3184	53.1374	27.2012	23.8156	151.292	159.354	Unique ATGR
1832	GUCY1A1	1628.53	-1.97185	0.2852	-6.91393	4.71409e-12	4.87757e-11	3.33547	13.9457	7.06633	7.05852	33.6825	35.4157	Unique ATGR
1833	PLA2G12B	108.319	-1.97081	0.662939	-2.97283	0.00295068	0.00925261	0.143644	3.48372	0.939364	0.689938	7.5458	6.3823	Unique ATGR
1834	CAV2	424.422	-1.96667	0.322669	-6.09502	1.09424e-09	8.94272e-09	3.82574	7.24944	3.84887	3.81538	17.8142	17.4167	Unique ATGR
1835	TRABD2B	923.538	-1.96418	0.324499	-6.05297	1.42197e-09	1.15053e-08	2.20326	5.75652	1.94572	2.00169	15.9497	16.9899	Unique ATGR
1836	ELF4	856.088	-1.96404	0.254521	-7.71662	1.19459e-14	1.53475e-13	1.93135	5.32886	2.75726	3.23442	17.3785	15.2957	Unique ATGR
1837	ATP2A3	167.752	-1.96212	0.200687	-9.77701	1.41327e-22	3.06661e-21	1.05651	1.13155	1.60593	1.67033	5.22908	5.10339	Unique ATGR
1838	RASAL1	51.2126	-1.9597	0.365101	-5.36755	7.98134e-08	5.28457e-07	0.29865	0.431577	0.223338	0.447753	1.79507	1.89354	Unique ATGR
1839	APLNR	428.243	-1.95677	0.74778	-2.61677	0.00887674	0.024915	0.721718	6.71525	1.73938	1.88836	12.5292	14.3144	Unique ATGR
1840	TMEM26	636.582	-1.95372	0.31918	-6.12106	9.29567e-10	7.68202e-09	2.24301	5.69589	2.44758	2.5967	13.5752	13.4479	Unique ATGR
1841	RET	127.035	-1.95205	0.227309	-8.58766	8.87597e-18	1.41238e-16	0.686391	0.94622	0.753398	0.606293	2.30944	2.74176	Unique ATGR
1842	VWA1	2212.34	-1.94839	0.148963	-13.0797	4.30274e-39	1.87396e-37	8.68605	28.8233	20.8744	20.1371	98.4215	101.988	Unique ATGR
1843	IL18R1	35.6996	-1.9469	0.528782	-3.68186	0.000231542	0.000914376	0.490047	0.265543	0.538703	0.125438	0.794993	1.199	Unique ATGR
1844	LOC440895	45.9819	-1.94644	0.803596	-2.42216	0.0154286	0.0406125	#N/A	#N/A	#N/A	#N/A	#N/A	#N/A	Unique ATGR
1845	PRR29	105.882	-1.94557	0.264633	-7.35195	1.95332e-13	2.29515e-12	0.691745	1.28528	0.890353	1.08278	5.41237	4.47391	Unique ATGR
1846	HLA-C	1360.84	-1.94435	0.341748	-5.68941	1.27477e-08	9.28372e-08	9.12631	35.5488	16.2039	14.9934	93.6209	87.4643	Unique ATGR
1847	CABCOCO1	29.6775	-1.94215	0.513394	-3.78296	0.000154977	0.000632185	0.211292	1.37853	0.424559	0.56717	2.06834	1.41752	Unique ATGR
1848	TRPC4	234.422	-1.94209	0.273264	-7.10702	1.18576e-12	1.29862e-11	1.35054	1.81836	0.928746	1.18756	5.07581	4.73956	Unique ATGR
1849	ENSG00000281758	21.9387	-1.93894	0.615461	-3.15039	0.00163054	0.00543572	3.07436	3.99943	5.64579	1.35291	19.1948	13.0488	Unique ATGR
1850	LXN	376.532	-1.93841	0.15346	-12.6314	1.41791e-36	5.64059e-35	7.15961	10.9407	9.46199	8.59509	37.3606	38.1098	Unique ATGR
1851	SPINK1	22.0331	-1.93827	0.657803	-2.94658	0.00321305	0.00997893	0.857984	1.54231	0.322307	1.37959	5.09832	7.37797	Unique ATGR
1852	BMP7	2582.86	-1.93558	0.171299	-11.2994	1.32155e-29	4.11438e-28	17.2015	32.5523	16.7512	19.5927	89.601	87.6264	Unique ATGR
1853	RARRES2	460.136	-1.93504	0.313928	-6.16397	7.09425e-10	5.94549e-09	7.88742	27.8955	15.0512	13.4439	78.1649	80.7542	Unique ATGR
1854	PCDH1	1891.51	-1.93428	0.144262	-13.4081	5.4216e-41	2.51418e-39	5.54969	12.1124	9.01866	8.84645	41.5036	42.0216	Unique ATGR
1855	CNNM1	152.188	-1.93189	0.254067	-7.60386	2.8742e-14	3.56472e-13	0.233663	0.802917	0.626263	0.489674	3.14257	2.38547	Unique ATGR
1856	C2orf73	13.7508	-1.92883	0.678889	-2.84116	0.00449497	0.0135071	0.321513	0.560207	0.441491	0.338583	1.31034	1.42578	Unique ATGR
1857	ALDH1A1	2531.01	-1.9283	0.670275	-2.87689	0.00401622	0.0121949	10.7669	56.2814	18.2976	17.5483	119.975	117.425	Unique ATGR
1858	NACC2	1053.54	-1.92794	0.2416	-7.97991	1.46437e-15	2.02107e-14	1.63848	4.96157	2.56888	3.35297	13.5749	14.829	Unique ATGR
1859	F3	530.795	-1.92726	0.30001	-6.42399	1.3275e-10	1.19835e-09	8.65529	10.8443	5.47924	6.32481	29.5645	26.4625	Unique ATGR
1860	KRT8	3532.7	-1.92697	0.141282	-13.6391	2.343e-42	1.1318e-40	33.3573	54.0529	41.5971	38.7996	181.839	184.312	Unique ATGR
1861	TRIM47	152.951	-1.92681	0.467804	-4.11884	3.80784e-05	0.000173444	0.748794	3.88551	1.23546	1.60351	8.09452	8.04253	Unique ATGR
1862	FCAMR	10.7835	-1.92483	0.816998	-2.35598	0.0184737	0.0474414	0.0288729	0.176639	0.0651096	0.11015	0.37876	0.496195	Unique ATGR
1863	CPEB1	208.329	-1.92339	0.176008	-10.9278	8.48526e-28	2.41053e-26	0.286631	1.15838	1.07614	1.11132	7.54155	7.58523	Unique ATGR
1864	ENSG00000267561	34.7134	-1.92317	0.468581	-4.10424	4.0564e-05	0.00018394	0.446509	0.597127	0.358892	0.262591	1.84634	1.49589	Unique ATGR
1865	CARD10	1488.41	-1.92217	0.20763	-9.25768	2.08921e-20	3.92166e-19	4.61624	13.9975	9.93198	11.6827	41.3928	46.0266	Unique ATGR
1866	ALCAM	6414.05	-1.92171	0.52584	-3.65455	0.000257634	0.00100792	17.6982	57.5626	23.4884	24.6763	138.141	132.853	Unique ATGR
1867	TNFSF10	95.8345	-1.91921	0.289426	-6.63109	3.33221e-11	3.17767e-10	1.06688	1.95203	0.969897	1.3802	6.4162	6.56599	Unique ATGR
1868	ENSG00000236417	20.7388	-1.91583	0.64897	-2.95212	0.00315602	0.00982941	#N/A	#N/A	#N/A	#N/A	#N/A	#N/A	Unique ATGR
1869	NFE2L3	1167.64	-1.91508	0.21453	-8.92683	4.38383e-19	7.63985e-18	18.8386	13.4666	9.21005	10.4426	41.4532	39.0307	Unique ATGR
1870	ENSG00000283162	18.8661	-1.91314	0.546369	-3.50156	0.00046255	0.00172243	0.699778	0.84276	0.573493	0.501167	2.37195	1.75307	Unique ATGR
1871	SLC22A18AS	42.6118	-1.90968	0.407399	-4.68748	2.76586e-06	1.49208e-05	0.273375	0.710045	0.35944	0.546368	2.25093	2.57196	Unique ATGR
1872	PDE1A	218.581	-1.90446	0.167692	-11.3569	6.85571e-30	2.15924e-28	2.3219	1.96375	2.00921	2.50207	7.80371	7.63285	Unique ATGR
1873	IMPG1	25.7705	-1.90396	0.507366	-3.75264	0.000174985	0.000706614	0.299238	0.507112	0.563002	0.228538	1.53017	1.43199	Unique ATGR
1874	RFPL2	31.6062	-1.90097	0.474728	-4.00433	6.21923e-05	0.00027262	0.0646668	0.487493	0.207716	0.36897	1.98253	1.64626	Unique ATGR
1875	IQSEC3	180.872	-1.9008	0.359109	-5.29312	1.20249e-07	7.80063e-07	1.20102	1.86054	1.67832	0.461091	4.3052	3.7604	Unique ATGR
1876	KCP	1057.57	-1.90032	0.191424	-9.9273	3.1673e-23	7.107e-22	5.24092	10.3252	6.98333	6.8689	29.3686	31.1235	Unique ATGR
1877	IL1A	13.6113	-1.8982	0.714015	-2.65849	0.00784911	0.0222861	0.195415	0.260214	0.0734042	0.164405	0.650931	0.648938	Unique ATGR
1878	SLC6A17	83.7202	-1.89745	0.31549	-6.0143	1.8066e-09	1.44445e-08	0.318783	0.40805	0.241002	0.251569	1.13481	1.35601	Unique ATGR
1879	SLC41A2	190.667	-1.89507	0.311443	-6.0848	1.16637e-09	9.50664e-09	1.46121	3.97027	2.01525	1.29573	6.42541	7.3366	Unique ATGR
1880	TMEM139	153.103	-1.89475	0.310625	-6.0998	1.06205e-09	8.69853e-09	1.7644	2.57843	2.66594	2.54933	15.3763	13.4942	Unique ATGR
1881	DBNDD2	216.511	-1.89462	0.237171	-7.98841	1.36686e-15	1.89077e-14	5.59111	3.82305	4.82545	5.99637	20.4513	18.3137	Unique ATGR
1882	DUSP2	127.387	-1.89372	0.230552	-8.21385	2.14215e-16	3.10618e-15	1.98346	1.96745	1.58009	2.07143	7.63463	8.5134	Unique ATGR
1883	LOC100288570	23.6179	-1.89258	0.680969	-2.77924	0.00544868	0.0160851	#N/A	#N/A	#N/A	#N/A	#N/A	#N/A	Unique ATGR
1884	GNAO1	953.706	-1.89128	0.119158	-15.8721	9.89324e-57	6.80398e-55	3.66312	7.31462	7.45682	7.89184	25.9195	27.4924	Unique ATGR
1885	UNC5B	5324.19	-1.88784	0.0696857	-27.0908	1.26253e-161	3.37775e-159	10.5041	18.1959	17.639	18.3316	71.8882	70.733	Unique ATGR
1886	CCR10	163.786	-1.88659	0.209037	-9.02518	1.79408e-19	3.17894e-18	2.02142	2.81365	2.11975	3.17675	10.9961	9.87704	Unique ATGR
1887	WNT4	387.326	-1.88276	0.307868	-6.11549	9.6261e-10	7.92818e-09	4.07986	5.54833	2.45205	2.83329	13.6565	13.273	Unique ATGR
1888	ENSG00000206331	12.0907	-1.88071	0.764309	-2.46067	0.0138679	0.0369719	0.286475	0.571402	0.186322	0.345275	2.02695	0.772106	Unique ATGR
1889	KL	129.701	-1.87943	0.524026	-3.58652	0.000335115	0.00128443	0.197951	1.21971	0.376936	0.486674	2.62181	2.41328	Unique ATGR
1890	ANGPTL3	146.03	-1.87829	0.392486	-4.78561	1.7047e-06	9.44531e-06	4.41504	4.02853	3.70352	3.24133	8.11654	7.41423	Unique ATGR
1891	JAK3	457.128	-1.87691	0.136626	-13.7376	6.04821e-43	2.98681e-41	1.80908	2.52288	2.2958	2.57788	9.71718	9.76426	Unique ATGR
1892	SYTL1	425.172	-1.87568	0.249539	-7.51661	5.62139e-14	6.86351e-13	2.32888	7.97716	4.05948	5.53334	19.7712	25.1032	Unique ATGR
1893	LRRC36	51.5643	-1.87346	0.474472	-3.94851	7.86394e-05	0.00033856	0.541875	1.42004	0.549235	0.604111	4.00681	3.78449	Unique ATGR
1894	LAMA5	8658.4	-1.87345	0.23729	-7.89518	2.89896e-15	3.90798e-14	26.9698	55.6489	34.1823	38.7876	102.099	105.89	Unique ATGR
1895	LIMS3-LOC440895	49.0092	-1.87344	0.569311	-3.29071	0.000999343	0.00347472	#N/A	#N/A	#N/A	#N/A	#N/A	#N/A	Unique ATGR
1896	ABI3	66.2527	-1.87291	0.300932	-6.22369	4.85583e-10	4.13068e-09	0.528765	1.05187	0.946716	1.15659	4.46763	3.69848	Unique ATGR
1897	IRAG2	45.6798	-1.86936	0.52296	-3.57457	0.000350798	0.00133927	0.579838	1.72962	0.755458	1.33674	4.69222	3.53164	Unique ATGR
1898	DACH1	5387.99	-1.86766	0.239156	-7.80936	5.74806e-15	7.54405e-14	20.375	37.2381	20.3468	20.1472	102.373	97.9167	Unique ATGR
1899	CLCN1	21.8452	-1.8676	0.530583	-3.51991	0.000431699	0.00161819	0.682695	0.387572	0.179934	0.127035	0.553675	0.711327	Unique ATGR
1900	CPT1A	1157.37	-1.86564	0.301183	-6.19438	5.85143e-10	4.94306e-09	7.63588	12.3944	5.08148	6.34473	26.5679	27.0457	Unique ATGR
1901	PAQR7	1519.45	-1.86449	0.21464	-8.6866	3.73439e-18	6.08551e-17	5.55504	18.1969	11.6872	10.6343	53.4945	50.8949	Unique ATGR
1902	ME1	102.27	-1.8615	0.33741	-5.51703	3.44773e-08	2.38733e-07	1.29351	1.04621	0.642639	0.511072	2.81739	2.82663	Unique ATGR
1903	CLEC4M	33.3116	-1.85787	0.628512	-2.95599	0.00311672	0.00971945	0.276896	0.613036	0.280397	0.126037	1.95063	1.32458	Unique ATGR
1904	BAMBI	609.292	-1.8567	0.336662	-5.51503	3.48713e-08	2.41255e-07	11.528	13.8484	7.29424	5.87008	33.4766	35.2134	Unique ATGR
1905	COL6A6	241.148	-1.85559	0.291374	-6.36841	1.90997e-10	1.70019e-09	0.145384	0.841744	0.530161	0.532162	2.23764	2.22868	Unique ATGR
1906	ABCD2	22.4193	-1.85243	0.512471	-3.61471	0.000300685	0.0011629	0.0854417	0.0941505	0.0961724	0.0578612	0.315251	0.323316	Unique ATGR
1907	RASIP1	368.746	-1.85168	0.15114	-12.2514	1.65096e-34	6.19327e-33	1.86665	4.44965	4.42842	3.56605	12.6938	11.7799	Unique ATGR
1908	MAP3K19	16.1657	-1.84893	0.666636	-2.77352	0.0055454	0.016331	0.171903	0.923064	0.0467262	0.228051	0.904962	0.974972	Unique ATGR
1909	CLDN1	1619.65	-1.84757	0.350386	-5.27296	1.3424e-07	8.64378e-07	7.24903	19.4385	8.25341	8.40605	46.7576	42.8316	Unique ATGR
1910	CHSY3	271.662	-1.84104	0.247597	-7.43563	1.04069e-13	1.24627e-12	2.47981	2.20151	1.1905	1.68782	8.23661	6.67669	Unique ATGR
1911	TMEM233	18.5664	-1.84065	0.70956	-2.59408	0.00948447	0.0264138	0.112361	0.537874	0.157859	0.0627926	0.876789	0.60607	Unique ATGR
1912	RASD2	79.2147	-1.83974	0.27347	-6.7274	1.72722e-11	1.69568e-10	0.208432	0.52768	0.538455	0.586704	2.00678	2.19096	Unique ATGR
1913	CRIM1	2891.65	-1.83828	0.118587	-15.5015	3.38925e-54	2.21814e-52	21.1628	17.7237	14.3881	16.1986	51.3506	49.5409	Unique ATGR
1914	EOGT	430.579	-1.83722	0.157057	-11.6978	1.30803e-31	4.36238e-30	4.73915	3.82837	3.97777	4.10529	14.8197	12.5715	Unique ATGR
1915	SLC51B	339.966	-1.83709	0.453622	-4.04982	5.12575e-05	0.000228096	1.95572	18.3932	7.16535	5.91169	40.1376	38.8007	Unique ATGR
1916	TJP1	10729.6	-1.83574	0.176183	-10.4195	2.01936e-25	5.18053e-24	40.8562	70.6556	44.2656	49.2751	195.914	187.477	Unique ATGR
1917	CIDEB	92.6885	-1.83524	0.692509	-2.65013	0.00804604	0.0227884	0.832114	3.42859	0.725882	0.973694	5.25841	5.96873	Unique ATGR
1918	ENSG00000285199	92.6885	-1.83524	0.692509	-2.65013	0.00804604	0.0227884	0.832114	3.42859	0.725882	0.973694	5.25841	5.96873	Unique ATGR
1919	ENSG00000276971	21.8995	-1.82805	0.696325	-2.62529	0.00865759	0.0243533	0.0667155	0.342924	0.098219	0.361958	0.822508	0.656249	Unique ATGR
1920	TUBA4B	14.5438	-1.82534	0.61902	-2.94877	0.00319044	0.00992012	0.125348	0.309763	0.363565	0.219091	1.01736	1.10627	Unique ATGR
1921	GJB2	37.7164	-1.82497	0.53768	-3.39416	0.000688391	0.00247155	0.113563	0.702665	0.255893	0.286445	1.55268	1.53941	Unique ATGR
1922	ENSG00000262334	230.977	-1.82485	0.173817	-10.4987	8.75807e-26	2.28781e-24	2.13499	3.07434	3.46317	5.05934	17.5351	16.507	Unique ATGR
1923	COL4A2	43957.5	-1.82293	0.153153	-11.9026	1.14664e-32	3.97664e-31	106.185	240.17	173.321	180.557	680.709	729.277	Unique ATGR
1924	CRYBG1	428.535	-1.82174	0.430639	-4.23031	2.33369e-05	0.000110066	0.436442	1.93661	0.679533	0.70092	3.97954	4.93654	Unique ATGR
1925	ENSG00000273645	1654.09	-1.81951	0.747139	-2.43531	0.0148792	0.0393706	1.76787	11.3097	3.91486	2.65268	24.1001	19.7044	Unique ATGR
1926	S100A1	62.6579	-1.81771	0.325297	-5.58784	2.29907e-08	1.62382e-07	1.19006	3.28343	2.11101	1.97862	12.3227	12.5091	Unique ATGR
1927	ENSG00000263310	125.458	-1.81741	0.306984	-5.92019	3.21573e-09	2.50048e-08	1.13939	1.37438	1.18873	0.899633	7.46534	4.52924	Unique ATGR
1928	TC2N	55.1426	-1.81727	0.539503	-3.36841	0.000756029	0.00268939	0.834993	1.09472	0.336271	0.26566	1.97208	1.66768	Unique ATGR
1929	CHMP4C	242.862	-1.81704	0.419803	-4.32833	1.50245e-05	7.275e-05	1.54016	5.57195	2.61037	1.94393	12.3095	12.7253	Unique ATGR
1930	GATA6	413.168	-1.81593	0.271227	-6.69524	2.15324e-11	2.09105e-10	3.08769	4.72514	2.80675	2.3751	12.9124	11.5256	Unique ATGR
1931	ENSG00000262446	60.0217	-1.81343	0.343886	-5.27334	1.3396e-07	8.628e-07	1.30814	2.70037	1.82007	2.89726	4.45776	4.69403	Unique ATGR
1932	ABCG2	119.47	-1.81273	0.216682	-8.36583	5.96947e-17	9.03822e-16	1.13951	0.679334	0.685103	0.579207	3.52972	2.38581	Unique ATGR
1933	EPHX1	1803.87	-1.81173	0.157045	-11.5364	8.64975e-31	2.81157e-29	19.5216	37.3332	25.48	29.1671	108.88	109.766	Unique ATGR
1934	DPF3	491.633	-1.81103	0.192898	-9.38852	6.08506e-21	1.17577e-19	2.89538	4.78249	2.4693	3.08566	14.381	12.9052	Unique ATGR
1935	TSPAN8	60.2501	-1.80902	0.330112	-5.48003	4.25265e-08	2.90992e-07	0.809024	1.13025	1.41673	1.12186	5.99131	4.6573	Unique ATGR
1936	PNCK	102.919	-1.80627	0.34489	-5.23724	1.62995e-07	1.03909e-06	3.0587	3.84582	3.22458	2.2377	8.07326	8.44007	Unique ATGR
1937	SERPINI2	43.0573	-1.80605	0.434627	-4.15539	3.2473e-05	0.000149733	0.605212	1.43731	0.58638	0.982278	3.96219	3.52259	Unique ATGR
1938	MAP3K5	270.169	-1.80523	0.228362	-7.90516	2.67592e-15	3.61933e-14	1.06235	3.58218	2.65562	2.05134	6.78572	7.3198	Unique ATGR
1939	PPP2R2C	96.204	-1.80356	0.328116	-5.49672	3.86919e-08	2.66099e-07	0.294204	0.727998	0.601929	0.517044	2.24993	2.50899	Unique ATGR
1940	NIPAL2	151.233	-1.80188	0.399584	-4.5094	6.50113e-06	3.32513e-05	0.435699	2.35086	0.570178	1.0738	5.47105	4.45075	Unique ATGR
1941	GRM3	69.9718	-1.80173	0.366206	-4.92001	8.65416e-07	4.98566e-06	0.305824	0.697005	0.697723	0.73552	1.63492	2.06122	Unique ATGR
1942	KCNE3	477.897	-1.80004	0.306876	-5.86569	4.47265e-09	3.42532e-08	3.46796	8.77847	3.5152	4.99381	23.3035	22.2173	Unique ATGR
1943	ENSG00000273167	270.407	-1.79996	0.538027	-3.34547	0.000821422	0.00290462	0.514258	2.85618	0.717987	1.26463	4.34302	7.31103	Unique ATGR
1944	TAL1	69.5464	-1.79888	0.299124	-6.01383	1.81193e-09	1.44824e-08	0.189904	0.520285	0.493182	0.602498	2.53123	2.40698	Unique ATGR
1945	IRF5	112.878	-1.79877	0.360553	-4.98892	6.07167e-07	3.574e-06	1.4652	3.54848	1.67293	1.59612	7.54429	7.12574	Unique ATGR
1946	ANKRD63	34.8244	-1.79808	0.428021	-4.20092	2.6583e-05	0.00012446	0.062223	0.191117	0.200143	0.145407	0.57665	0.747648	Unique ATGR
1947	LACC1	140.701	-1.79636	0.295023	-6.08889	1.13697e-09	9.2764e-09	0.894695	1.15039	0.688305	1.05065	3.59631	2.93556	Unique ATGR
1948	GDF6	47.6495	-1.79417	0.43573	-4.11761	3.82819e-05	0.000174338	1.00294	0.272952	0.230444	0.443734	1.01846	1.29517	Unique ATGR
1949	CNTNAP2	1155.14	-1.79014	0.581533	-3.07831	0.00208177	0.00677034	29.4687	28.9041	11.9784	19.5513	106.354	84.1202	Unique ATGR
1950	AOC3	76.5965	-1.78806	0.272295	-6.56662	5.14695e-11	4.82137e-10	1.18071	0.759176	0.857645	0.578194	2.19028	2.44094	Unique ATGR
1951	LAYN	157.431	-1.78655	0.309125	-5.77938	7.49782e-09	5.59945e-08	2.77716	3.07011	1.62513	1.58826	9.24841	8.17978	Unique ATGR
1952	MAL2	874.632	-1.78625	0.216391	-8.25474	1.52239e-16	2.2301e-15	8.91691	11.2482	6.26872	6.72504	30.3316	27.398	Unique ATGR
1953	SOAT2	20.1987	-1.78534	0.643555	-2.77418	0.00553413	0.0162998	0.197417	0.482575	0.213749	0.13297	1.32306	0.942462	Unique ATGR
1954	PDE2A	31.4468	-1.78475	0.427578	-4.1741	2.99162e-05	0.000138626	0.884146	0.672824	0.286861	0.793399	0.903176	1.02203	Unique ATGR
1955	PNP	1172.61	-1.78438	0.292259	-6.10547	1.02498e-09	8.40776e-09	19.9535	33.1937	17.5058	17.102	84.1818	75.5915	Unique ATGR
1956	IRAG1	799.063	-1.78339	0.114434	-15.5844	9.29213e-55	6.13079e-53	2.6998	6.38677	5.41219	5.45649	18.4571	19.3444	Unique ATGR
1957	TMEM184A	164.358	-1.77808	0.450636	-3.94572	7.95617e-05	0.000342107	2.45921	4.71058	1.65286	3.17883	4.44892	5.31857	Unique ATGR
1958	SYTL4	528.888	-1.7769	0.231887	-7.66281	1.81904e-14	2.30298e-13	2.0204	10.0149	3.84072	3.15817	27.3757	31.6832	Unique ATGR
1959	CUX2	546.67	-1.77679	0.266031	-6.67889	2.40762e-11	2.33065e-10	1.76867	3.94178	1.79529	1.65889	8.793	9.47291	Unique ATGR
1960	ENSG00000284130	39.6857	-1.77532	0.441801	-4.01838	5.86002e-05	0.00025827	1.54778	2.61537	2.39775	1.24818	7.63356	7.68688	Unique ATGR
1961	FOXJ1	713.81	-1.77418	0.358418	-4.95003	7.42033e-07	4.3085e-06	3.5211	11.3307	5.10764	4.7315	24.5263	26.1569	Unique ATGR
1962	MAOA	483.116	-1.77002	0.26058	-6.79262	1.10119e-11	1.101e-10	1.19841	6.08827	2.89227	2.9555	11.9538	11.6116	Unique ATGR
1963	A1CF	572.849	-1.76924	0.700331	-2.52629	0.0115273	0.03142	0.263594	4.90462	1.16645	0.985416	7.45337	8.29115	Unique ATGR
1964	IGFBP4	7815.47	-1.76862	0.187062	-9.45474	3.23817e-21	6.3732e-20	43.5102	120.127	74.7467	79.1301	325.371	333.353	Unique ATGR
1965	UPP1	235.036	-1.76837	0.201053	-8.79553	1.42375e-18	2.39714e-17	3.14379	5.35978	3.71986	3.73143	19.1503	17.4661	Unique ATGR
1966	SFXN2	2302.51	-1.76771	0.226721	-7.79685	6.34716e-15	8.30349e-14	12.5317	38.3772	19.5366	23.5633	99.8305	88.8533	Unique ATGR
1967	ENSG00000276836	144.588	-1.76372	0.297809	-5.92231	3.1745e-09	2.47317e-08	0.713115	2.61043	1.46132	1.36052	4.822	5.09855	Unique ATGR
1968	OSMR	240.821	-1.76331	0.166979	-10.56	4.56476e-26	1.20274e-24	3.65979	3.99018	2.05339	3.99152	6.89345	5.58252	Unique ATGR
1969	RSPH10B	105.957	-1.76212	0.316332	-5.57048	2.54044e-08	1.78395e-07	1.20857	3.17862	2.13414	2.18862	5.8155	4.34381	Unique ATGR
1970	LYL1	47.6905	-1.76118	0.342992	-5.13475	2.82525e-07	1.74401e-06	0.38871	0.965918	0.788043	0.787356	2.92783	3.4021	Unique ATGR
1971	ENPP7	10.6699	-1.7602	0.729471	-2.41298	0.0158229	0.0415023	0.131173	0.182248	0.147168	0.0824568	0.453285	0.539179	Unique ATGR
1972	PRSS45P	23.3762	-1.75807	0.554478	-3.17068	0.00152084	0.00509936	0.144297	1.08326	0.439925	0.550894	2.75548	2.24529	Unique ATGR
1973	MYO3A	129.614	-1.75688	0.557566	-3.15098	0.00162725	0.00542698	0.624743	1.8659	0.418384	0.627408	2.78208	4.04507	Unique ATGR
1974	PIK3C2G	25.9539	-1.75462	0.560214	-3.13206	0.00173586	0.00574669	0.509071	0.270898	0.299421	0.120257	0.703672	0.694725	Unique ATGR
1975	GIMAP1	30.2216	-1.75215	0.421831	-4.15367	3.27184e-05	0.000150807	0.163857	0.156726	0.182012	0.165989	0.606415	0.717268	Unique ATGR
1976	HAS1	26.9633	-1.75211	0.47364	-3.69924	0.000216242	0.000859252	1.51277	0.418961	0.456303	0.36972	1.49471	1.7552	Unique ATGR
1977	RSPO1	61.8618	-1.75084	0.425226	-4.11742	3.83134e-05	0.000174449	0.332425	0.930804	0.346484	0.538265	2.0349	2.03585	Unique ATGR
1978	FAM71D	14.0415	-1.74952	0.603753	-2.89774	0.00375868	0.0114874	0.467771	0.784736	0.509607	0.739576	2.11771	1.8793	Unique ATGR
1979	MSX2	77.833	-1.74822	0.311235	-5.61703	1.94269e-08	1.38213e-07	2.31325	1.48401	1.19128	0.699745	3.32558	3.79864	Unique ATGR
1980	PLAAT4	14.6362	-1.7474	0.641882	-2.72231	0.00648271	0.0187712	0.283495	0.833557	0.426767	0.525793	2.26986	2.15488	Unique ATGR
1981	SERPINB8	109.981	-1.74731	0.251323	-6.95243	3.5904e-12	3.76126e-11	3.11224	3.43253	2.02998	2.29358	7.59112	6.56978	Unique ATGR
1982	ADAM15	1142.58	-1.7436	0.0899342	-19.3875	9.85001e-84	1.11022e-81	9.45637	16.9259	12.8381	15.1424	47.1796	47.9713	Unique ATGR
1983	HMGCLL1	76.9604	-1.74022	0.306813	-5.67191	1.41211e-08	1.02258e-07	0.623253	1.4748	0.76818	0.657389	3.04139	3.03779	Unique ATGR
1984	ENSG00000231543	29.2033	-1.73808	0.684426	-2.53948	0.0111018	0.0304033	0.531118	0.55078	0.436936	0.739211	2.39135	1.20025	Unique ATGR
1985	ENSG00000206281	1009.54	-1.73189	0.226054	-7.66142	1.83889e-14	2.3269e-13	2.75699	9.65652	6.09148	6.86586	25.5362	27.8484	Unique ATGR
1986	TCP11L2	580.559	-1.73033	0.237521	-7.28495	3.21799e-13	3.70777e-12	4.79941	12.6568	9.98027	7.67294	30.2449	35.9317	Unique ATGR
1987	SPX	119.579	-1.72408	0.2887	-5.97187	2.34549e-09	1.8528e-08	1.41165	1.94472	1.7163	0.904754	5.72386	5.42026	Unique ATGR
1988	SEMA5B	841.252	-1.72276	0.218182	-7.89597	2.88074e-15	3.88772e-14	2.55286	10.9088	4.5639	4.34053	20.5346	19.6001	Unique ATGR
1989	GLIPR1	801.891	-1.72117	0.0954439	-18.0333	1.06675e-72	9.80046e-71	5.24681	3.58684	3.56951	3.73931	23.4781	19.1803	Unique ATGR
1990	BEX5	45.2365	-1.72082	0.407256	-4.2254	2.38512e-05	0.000112252	2.81616	2.60021	1.40703	1.40163	6.217	6.48299	Unique ATGR
1991	TRAM2	3819.57	-1.71857	0.207459	-8.28392	1.19186e-16	1.76628e-15	9.37686	18.2492	11.3061	11.0467	47.4301	46.6241	Unique ATGR
1992	ABCC6	389.169	-1.71818	0.373754	-4.59708	4.2845e-06	2.24904e-05	2.75158	8.54633	3.78088	3.79438	15.093	16.8688	Unique ATGR
1993	MTNR1A	30.3046	-1.71778	0.711352	-2.41481	0.0157435	0.0413386	0.857745	1.24664	0.524136	0.226229	2.4347	2.17681	Unique ATGR
1994	GRM8	179.816	-1.71738	0.332133	-5.17076	2.33141e-07	1.45689e-06	1.89678	2.86848	1.50171	1.61206	6.24259	6.91956	Unique ATGR
1995	THBD	158.423	-1.71221	0.196309	-8.72201	2.73304e-18	4.51109e-17	0.706236	1.0797	1.00565	0.888969	3.58628	3.34688	Unique ATGR
1996	GGT6	46.2058	-1.71138	0.463602	-3.69149	0.000222947	0.00088258	0.466064	0.760415	0.329208	0.354912	1.56977	1.94954	Unique ATGR
1997	FAAH	293.334	-1.70897	0.279703	-6.10995	9.9663e-10	8.18899e-09	2.1893	8.37783	5.56567	5.64435	15.5787	18.0428	Unique ATGR
[truncated: 4,428 more rows]
