# Supplementary material for: RAAS-deficient organoids indicate delayed angiogenesis as a possible cause for autosomal recessive renal tubular dysgenesis
Source: Nat Commun. 2023 Dec 9;14:8159. doi: 10.1038/s41467-023-43795-x (PMC10710424; doi:10.1038/s41467-023-43795-x)
Supplement: Supplementary file 4 — Supplementary Data 2 [file 41467_2023_43795_MOESM4_ESM.xlsx]

## Sheet: ReadMe 
	Supplemental Data 2 combines differential gene expression analysis for RNA extracted from ACE mutants (ACE) and their matching isogenic NHKS controls (WT). Grown in multiple organoids differentiated in individual plates for 24 days.
Tab	Contains	Contains	Sort	CPM formatting	Cutoffs
Data S2	DEG WT Vs. ACE	Contains the statistical data (Column A-G) and abundance (CPM, Column H-L) for this pairwise comparison. Column "M" denotes shared/unique DEG	Column N then C	Each raw, Column H-L (high-magenta)	FDR<0.05, -0.5<FC>0.5

## Sheet: Data S2
Supplemental Data 2 contains differential gene expression analysis for RNA extracted from multiple ACE-/- organoids and their isogenic NHKS control (WT) , differentiated in individual plates for X days
								Abundence (CPM)
sort order	gene symbol	baseMean	log2FoldChange	lfcSE	stat	pvalue	padj	WT_D22_08	WT_D22_07	ACE_C9_04	ACE_C9_02	ACE_C9_06
1	COL22A1	221.961	-11.6633	1.21024	-9.63715	5.5712e-22	1.98882e-19	6.27054	8.48049	0	0	0	Shared with ATR DEG
2	H3C3	210.004	-5.59742	0.335287	-16.6944	1.43907e-62	2.7741e-58	99.6999	109.591	2.23017	1.8109	2.00127	Shared with ATR DEG
3	CXCL5	13.3949	-3.85486	1.05873	-3.64104	0.000271539	0.00301698	1.31708	0.489131	0	0.0752457	0.0969825	Shared with ATR DEG
4	CXCL8	11.6167	-3.59511	1.14697	-3.13443	0.00172187	0.0130115	2.11563	0.268619	0.0814865	0.0772367	0.175682	Shared with ATR DEG
5	CLDN8	20.5252	-3.43793	1.31741	-2.60962	0.00906425	0.0470795	3.17419	0.0411759	0.0312435	0.147807	0.228175	Shared with ATR DEG
6	ADM	118.589	-3.40502	0.331186	-10.2813	8.55627e-25	4.02291e-22	14.5261	10.663	1.21154	1.52384	0.858307	Shared with ATR DEG
7	FOSB	715.005	-3.37651	0.561105	-6.0176	1.77025e-09	1.0404e-07	41.8485	34.6134	2.6377	2.07991	6.80737	Shared with ATR DEG
8	MAFF	522.338	-3.35322	0.22519	-14.8906	3.79419e-50	1.46281e-46	39.5442	28.7676	2.65268	2.43409	3.58352	Shared with ATR DEG
9	ANXA1	151.307	-3.18804	1.13966	-2.79736	0.00515218	0.0306005	34.6342	2.66658	2.09274	1.6666	1.55189	Shared with ATR DEG
10	NPHS2	231.614	-3.14097	1.14465	-2.74405	0.00606868	0.034642	36.8042	3.8451	2.63905	2.53978	0.958308	Shared with ATR DEG
11	HBEGF	203.456	-3.0012	0.273905	-10.9571	6.14459e-28	4.23033e-25	15.317	12.3937	1.72991	1.1683	1.63006	Shared with ATR DEG
12	CXCL6	12.5174	-2.98152	0.921993	-3.23378	0.00122163	0.0100168	1.83165	0.751871	0.349104	0.0831833	0.532202	Shared with ATR DEG
13	CCN1	1463.98	-2.90093	0.250088	-11.5997	4.13728e-31	4.1976e-28	116.262	84.0308	9.0961	10.489	18.4707	Shared with ATR DEG
14	CCN2	2485.02	-2.90082	0.261146	-11.108	1.14651e-28	9.20889e-26	208.515	111.002	17.6835	15.4036	26.5087	Shared with ATR DEG
15	CLIC5	183.123	-2.78778	1.00487	-2.77425	0.00553285	0.0322927	10.386	1.29492	0.740485	0.984865	0.640242	Shared with ATR DEG
16	TCEAL5	18.4935	-2.78088	0.941768	-2.95283	0.00314877	0.0208731	3.38793	2.34211	0.826573	0.262279	0.0622759	Shared with ATR DEG
17	FOXD1	237.129	-2.72374	0.256582	-10.6155	2.52541e-26	1.43183e-23	18.3496	11.5048	2.16956	2.42268	1.82827	Shared with ATR DEG
18	ENSG00000282147	51.0217	-2.71917	0.489853	-5.551	2.84041e-08	1.23044e-06	19.0701	7.98212	5.53851	1.93133	4.46699	Shared with ATR DEG
19	H2BC3	26.289	-2.65681	0.585687	-4.53623	5.72691e-06	0.000121583	11.7167	10.0874	1.66749	1.98524	1.16389	Shared with ATR DEG
20	ISG15	315.578	-2.65135	0.347939	-7.62015	2.53376e-14	3.72849e-12	55.0235	120.985	13.5317	12.0986	13.1954	Shared with ATR DEG
21	GSC	9.60299	-2.62485	0.950408	-2.76181	0.00574812	0.0332453	1.32236	1.3023	0.18497	0.293355	0.112178	Shared with ATR DEG
22	CLDN5	95.4291	-2.60574	0.46701	-5.57963	2.41037e-08	1.07061e-06	14.8205	3.84074	1.33233	1.45227	1.39355	Shared with ATR DEG
23	DNAJC15	59.8831	-2.5492	0.548877	-4.64438	3.41092e-06	7.81835e-05	1.39787	1.29517	0.223505	0.561638	0.076402	Shared with ATR DEG
24	NPHS1	324.537	-2.52862	0.858664	-2.94483	0.00323127	0.0213173	18.5852	2.61804	2.35447	1.73513	1.24067	Shared with ATR DEG
25	SOCS3	857.564	-2.51612	0.204867	-12.2817	1.13588e-34	1.45976e-31	51.4223	36.8763	7.87742	5.604	7.96886	Shared with ATR DEG
26	GADD45B	402.019	-2.51207	0.240338	-10.4522	1.43117e-25	7.45642e-23	54.2742	58.0708	9.46295	5.42598	11.9688	Shared with ATR DEG
27	JUNB	983.751	-2.44751	0.298203	-8.20755	2.25755e-16	4.44069e-14	83.0545	71.1988	13.7332	7.32263	18.6538	Shared with ATR DEG
28	H1-1	50.2713	-2.43129	0.44698	-5.43936	5.34733e-08	2.16102e-06	9.62529	12.354	2.13184	1.36252	2.2063	Shared with ATR DEG
29	SOST	51.9125	-2.38648	0.822854	-2.90025	0.00372867	0.0238084	5.901	0.558503	0.734675	0.587852	0.335454	Shared with ATR DEG
30	ARC	134.82	-2.37836	0.370645	-6.41682	1.39154e-10	1.06027e-08	7.1682	7.77471	1.82118	0.612815	1.62082	Shared with ATR DEG
31	FGF8	24.5594	-2.34763	0.667957	-3.51465	0.000440342	0.00444656	2.14496	4.99297	0.419167	0.910309	0.51849	Shared with ATR DEG
32	NR4A1	514.279	-2.32289	0.202103	-11.4936	1.42056e-30	1.24473e-27	36.0327	31.4315	7.32329	5.32721	8.2349	Shared with ATR DEG
33	LY6H	123.99	-2.2997	0.319568	-7.19629	6.18738e-13	7.01612e-11	17.5974	22.1397	2.82249	3.17122	4.75802	Shared with ATR DEG
34	TNFRSF4	11.2604	-2.29702	0.884499	-2.59697	0.00940493	0.048398	1.39021	1.37661	0.41928	0.254632	0.180157	Shared with ATR DEG
35	DUSP5	164.207	-2.26752	0.25062	-9.04765	1.46073e-19	4.39978e-17	11.0032	8.7997	1.56285	1.66875	2.6626	Shared with ATR DEG
36	CDKN2B	31.4621	-2.22454	0.744944	-2.98619	0.00282481	0.019161	1.83	0.545657	0.39116	0.27136	0.21021	Shared with ATR DEG
37	ITIH3	30.8771	-2.22214	0.526931	-4.21714	2.4742e-05	0.000416552	5.75945	3.15827	0.290407	0.804994	0.676339	Shared with ATR DEG
38	CXCL2	17.5531	-2.21632	0.782683	-2.83169	0.00463022	0.0281745	4.73845	2.25714	0.696016	0.180685	0.667556	Shared with ATR DEG
39	NPIPB6	34.6827	-2.18149	0.534625	-4.0804	4.49575e-05	0.000687814	2.2771	2.38552	0.269156	0.621883	0.569715	Shared with ATR DEG
40	CSRNP1	742.509	-2.13583	0.174842	-12.2158	2.56102e-34	2.90404e-31	34.8283	27.045	7.07046	5.9354	6.48121	Shared with ATR DEG
41	DMRTA2	23.9186	-2.11912	0.641302	-3.3044	0.000951808	0.00824629	0.745688	1.36349	0.271154	0.170158	0.254374	Shared with ATR DEG
42	ANGPTL4	260.969	-2.09878	0.274046	-7.65848	1.88144e-14	2.83348e-12	27.561	17.2074	5.18146	5.12416	6.45011	Shared with ATR DEG
43	ICAM1	143.724	-2.08998	0.256455	-8.1495	3.65422e-16	6.90613e-14	9.72905	9.18581	1.85708	1.76015	1.95656	Shared with ATR DEG
44	PTGS2	27.8927	-2.07601	0.630827	-3.29094	0.000998545	0.00857415	2.07081	0.438567	0.13878	0.18515	0.392076	Shared with ATR DEG
45	SERTAD1	472.382	-2.07118	0.165627	-12.5051	7.00342e-36	9.6432e-33	32.0799	28.2416	6.98998	6.39465	6.58007	Shared with ATR DEG
46	C9orf64	73.0418	-2.04393	0.359638	-5.68331	1.32116e-08	6.31961e-07	4.1489	4.15269	0.940898	0.951551	1.23807	Shared with ATR DEG
47	IFI6	597.682	-2.04321	0.57104	-3.57805	0.000346161	0.00364642	58.8987	160.649	25.6745	20.9836	29.0475	Shared with ATR DEG
48	ENSG00000253330	20.9901	-2.00254	0.609192	-3.2872	0.00101189	0.00865787	2.95004	2.44054	0.637424	0.486499	0.754578	Shared with ATR DEG
49	MKX	22.4272	-1.93471	0.600825	-3.22009	0.00128149	0.0103795	1.96967	1.48403	0.446091	0.148582	0.391369	Shared with ATR DEG
50	TENT5C	69.9516	-1.92187	0.434728	-4.42085	9.8312e-06	0.000190468	2.02377	1.04418	0.395264	0.424876	0.292501	Shared with ATR DEG
51	C17orf107	44.1738	-1.91832	0.527399	-3.63732	0.000275492	0.00305562	2.91867	1.00975	0.512365	0.480538	0.552323	Shared with ATR DEG
52	ADM5	82.3959	-1.87963	0.336486	-5.58605	2.32298e-08	1.0414e-06	6.79098	5.79744	1.4259	1.26974	2.03992	Shared with ATR DEG
53	TRPM5	46.3367	-1.86908	0.492566	-3.79457	0.000147899	0.00183466	1.99107	1.07646	0.436201	0.386925	0.298422	Shared with ATR DEG
54	SERPINE1	72.519	-1.86765	0.529145	-3.52956	0.000416244	0.00425447	4.45511	1.36205	0.74127	0.523886	0.923518	Shared with ATR DEG
55	EPSTI1	99.0534	-1.86597	0.327162	-5.7035	1.17375e-08	5.69932e-07	6.3787	7.28578	1.85133	0.982755	1.68825	Shared with ATR DEG
56	ENSG00000288623	64.6141	-1.8412	0.461196	-3.99223	6.54543e-05	0.00094021	69.9219	65.1215	25.9941	11.6943	14.0655	Shared with ATR DEG
57	ACTN3	21.852	-1.83113	0.63689	-2.8751	0.00403895	0.0253199	1.09771	0.905266	0.155183	0.35598	0.383605	Shared with ATR DEG
58	C3	57.4557	-1.81963	0.635503	-2.86329	0.00419265	0.0260883	9.83337	3.00993	1.64767	4.23736	2.20972	Shared with ATR DEG
59	FRMD1	52.2137	-1.78192	0.493142	-3.61341	0.000302199	0.00328938	2.08976	0.64469	0.347767	0.372774	0.747433	Shared with ATR DEG
60	SHISA8	39.1219	-1.76501	0.498709	-3.53917	0.000401391	0.00412453	3.07353	3.70199	0.557543	0.584484	1.12614	Shared with ATR DEG
61	STAB1	29.885	-1.75138	0.634091	-2.76203	0.00574436	0.0332396	3.00435	1.96015	0.651761	0.484403	0.691766	Shared with ATR DEG
62	DDN	139.425	-1.73538	0.514652	-3.37195	0.000746388	0.00679968	7.2113	1.71722	1.41959	0.950093	1.29814	Shared with ATR DEG
63	CCL2	222.009	-1.73183	0.383778	-4.51258	6.40451e-06	0.000134195	41.6148	44.1748	7.65029	8.45143	20.086	Shared with ATR DEG
64	NLRC5	26.6182	-1.71609	0.542894	-3.161	0.00157228	0.0121383	2.22917	2.7497	0.924998	1.5838	1.47947	Shared with ATR DEG
65	EGR2	180.291	-1.71399	0.27798	-6.16587	7.00958e-10	4.48916e-08	7.87628	7.27805	1.89249	1.76531	2.81828	Shared with ATR DEG
66	MAFA	161.54	-1.67658	0.337504	-4.9676	6.77868e-07	1.99196e-05	8.33166	7.19283	1.6808	2.09902	3.43033	Shared with ATR DEG
67	RPS3AP6	64.522	-1.66762	0.386318	-4.31669	1.58386e-05	0.000284284	9.46978	13.5215	3.36731	3.59313	3.21576	Shared with ATR DEG
68	IL7R	42.6572	-1.65871	0.636705	-2.60515	0.00918353	0.0474232	10.3516	4.96188	2.12139	2.01623	2.80165	Shared with ATR DEG
69	EGR3	264.432	-1.62678	0.248156	-6.55548	5.54639e-11	4.58874e-09	12.514	9.64774	2.6139	2.24447	4.04764	Shared with ATR DEG
70	PKD1P5	391.128	-1.6245	0.25358	-6.40627	1.49121e-10	1.12289e-08	78.9221	57.8355	16.9138	13.6873	25.45	Shared with ATR DEG
71	ENSG00000288673	165.304	-1.62171	0.279095	-5.8106	6.22475e-09	3.29655e-07	5.71687	6.2733	1.32316	1.79459	2.3351	Shared with ATR DEG
72	NFKBIZ	335.998	-1.61732	0.197977	-8.16924	3.10346e-16	5.98253e-14	42.2012	28.2211	8.44167	8.26972	8.72791	Shared with ATR DEG
73	MGP	105.9	-1.61695	0.588882	-2.7458	0.00603628	0.0345151	28.0384	5.03065	6.76054	3.62118	8.17392	Shared with ATR DEG
74	LIF	81.6414	-1.60022	0.489359	-3.27004	0.00107534	0.00909585	3.78062	2.89154	0.634049	1.70766	1.52176	Shared with ATR DEG
75	CDH5	45.7014	-1.58066	0.539809	-2.92819	0.00340942	0.0222164	2.35379	0.857569	0.426492	0.314616	0.614317	Shared with ATR DEG
76	NUAK2	163.703	-1.56723	0.275255	-5.69374	1.24285e-08	5.98544e-07	6.01556	5.21793	1.63912	1.33938	2.3165	Shared with ATR DEG
77	TBCE	1753.17	-1.56499	0.214132	-7.30855	2.70034e-13	3.25341e-11	177.05	161.242	53.3189	38.9614	28.8891	Shared with ATR DEG
78	ENSG00000285053	1753.17	-1.56499	0.214132	-7.30855	2.70034e-13	3.25341e-11	177.05	161.242	53.3189	38.9614	28.8891	Shared with ATR DEG
79	IRF1	314.347	-1.55331	0.224159	-6.92948	4.22389e-12	4.17559e-10	47.6897	35.3397	9.55816	5.59634	19.2237	Shared with ATR DEG
80	TNFRSF12A	542.664	-1.54413	0.248205	-6.22119	4.93413e-10	3.23727e-08	79.2905	64.0547	31.3498	18.0312	22.3756	Shared with ATR DEG
81	TNFAIP6	23.105	-1.54349	0.579231	-2.66473	0.00770498	0.0415582	2.60826	1.76761	0.670001	0.726749	0.523259	Shared with ATR DEG
82	KANK3	53.009	-1.53108	0.455965	-3.35788	0.000785418	0.0070618	3.2798	2.7581	0.830678	0.932261	1.63958	Shared with ATR DEG
83	ENSG00000206290	279.21	-1.52263	0.217694	-6.99434	2.66504e-12	2.7182e-10	7.27436	4.66925	1.64291	1.92236	1.75099	Shared with ATR DEG
84	ENSG00000257524	120.352	-1.52253	0.433043	-3.51589	0.000438276	0.00443265	16.5273	7.38474	3.153	3.01503	4.38826	Shared with ATR DEG
85	ENSG00000282522	895.268	-1.51177	0.183274	-8.24865	1.60195e-16	3.25062e-14	30.3983	32.6828	9.47251	10.0172	13.2335	Shared with ATR DEG
86	AMOTL2	7678.96	-1.49933	0.161305	-9.295	1.47203e-20	4.80953e-18	297.339	254.652	72.9003	65.4515	113.311	Shared with ATR DEG
87	ARID5A	487.794	-1.47501	0.26895	-5.48433	4.15031e-08	1.73172e-06	27.9466	29.7542	12.4725	5.95779	9.53557	Shared with ATR DEG
88	DLL4	51.7717	-1.47073	0.484562	-3.03517	0.00240397	0.0168366	3.25476	2.05445	0.999446	0.581396	0.580232	Shared with ATR DEG
89	ENSG00000206478	252.099	-1.4707	0.255174	-5.76354	8.2368e-09	4.11349e-07	29.2201	20.8102	6.48301	8.16466	10.6271	Shared with ATR DEG
90	OAS3	235.885	-1.45963	0.282551	-5.1659	2.3928e-07	7.92542e-06	3.87526	6.6877	1.98014	1.32171	1.77442	Shared with ATR DEG
91	TENT5B	46.2028	-1.43823	0.539664	-2.66505	0.00769763	0.0415302	2.8822	1.61051	0.977835	0.385202	0.94269	Shared with ATR DEG
92	PLD6	87.9516	-1.43337	0.335213	-4.27599	1.90286e-05	0.000333164	3.53151	4.2568	1.38307	1.04944	1.61082	Shared with ATR DEG
93	NLRP1	43.4258	-1.41977	0.450183	-3.15377	0.00161176	0.0123686	1.50859	2.00935	0.593624	0.499874	0.671344	Shared with ATR DEG
94	ENSG00000258472	129.812	-1.40912	0.383757	-3.67192	0.000240736	0.00273524	7.16764	7.2309	2.23976	1.46882	3.87499	Shared with ATR DEG
95	PCDH10	890.062	-1.40856	0.209035	-6.73838	1.60163e-11	1.45635e-09	24.9232	16.1709	6.58973	6.36001	5.44847	Shared with ATR DEG
96	SCX	630.385	-1.39777	0.183428	-7.62027	2.53142e-14	3.72849e-12	67.8504	73.5406	27.3395	24.6278	22.6569	Shared with ATR DEG
97	ENSG00000227231	77.3166	-1.39609	0.32335	-4.31757	1.57754e-05	0.000283677	8.34861	6.68719	2.62132	2.35037	3.01101	Shared with ATR DEG
98	ENSG00000230128	77.3166	-1.39609	0.32335	-4.31757	1.57754e-05	0.000283677	8.34861	6.68719	2.62132	2.35037	3.01101	Shared with ATR DEG
99	ENSG00000235030	77.3166	-1.39609	0.32335	-4.31757	1.57754e-05	0.000283677	8.34861	6.68719	2.62132	2.35037	3.01101	Shared with ATR DEG
100	ENSG00000237155	77.3166	-1.39609	0.32335	-4.31757	1.57754e-05	0.000283677	8.34861	6.68719	2.62132	2.35037	3.01101	Shared with ATR DEG
101	ZFP36	240.066	-1.38704	0.239591	-5.78921	7.07199e-09	3.6451e-07	33.9084	28.6771	8.46699	7.62229	8.8428	Shared with ATR DEG
102	SNAI1	1029.2	-1.38462	0.161356	-8.5812	9.38922e-18	2.26245e-15	70.7592	70.1262	27.942	21.7736	25.4136	Shared with ATR DEG
103	HLX	93.8681	-1.37919	0.311904	-4.42185	9.78583e-06	0.000189971	4.262	4.95907	1.54607	1.68579	1.5165	Shared with ATR DEG
104	SOX17	33.8924	-1.37792	0.491723	-2.80224	0.00507495	0.0302411	2.05703	1.23691	0.579806	0.574324	0.605166	Shared with ATR DEG
105	RELB	324.854	-1.37248	0.261005	-5.25846	1.45266e-07	5.10678e-06	19.7137	21.3443	8.13557	4.80635	7.5062	Shared with ATR DEG
106	SEMA3G	153.626	-1.36614	0.365811	-3.73456	0.000188044	0.00224692	5.0265	5.74818	1.79629	0.923538	2.49364	Shared with ATR DEG
107	CYP26B1	193.509	-1.3499	0.299903	-4.50113	6.75934e-06	0.000139657	7.86275	8.10698	1.56164	2.69438	2.26814	Shared with ATR DEG
108	HAPLN3	65.4088	-1.34758	0.362015	-3.72245	0.000197296	0.00233329	6.33071	5.22293	1.66692	2.30095	2.57632	Shared with ATR DEG
109	ENSG00000198618	133.518	-1.34741	0.495497	-2.71931	0.00654186	0.0366662	49.4779	34.5491	7.32995	11.2118	28.0083	Shared with ATR DEG
110	OTUD1	723.301	-1.33735	0.169563	-7.88703	3.09454e-15	5.27906e-13	27.9125	20.3535	8.8693	8.77165	8.84503	Shared with ATR DEG
111	HSPA6	157.35	-1.33128	0.407021	-3.2708	0.00107245	0.00908328	7.5003	7.41533	4.12448	1.49766	2.60391	Shared with ATR DEG
112	XIRP1	2323.61	-1.3286	0.121229	-10.9594	5.98751e-28	4.23033e-25	39.5967	39.7723	15.991	14.0289	15.5713	Shared with ATR DEG
113	GALNTL6	78.8619	-1.32653	0.465005	-2.85273	0.0043346	0.0267814	3.21726	3.07806	1.41361	1.58368	0.666629	Shared with ATR DEG
114	FOXD2	415.314	-1.32224	0.207672	-6.36698	1.92787e-10	1.40239e-08	20.0579	14.7949	6.87547	6.57802	5.84012	Shared with ATR DEG
115	CDH18	42.8491	-1.32219	0.476018	-2.77761	0.00547602	0.032066	4.42604	2.98858	0.658352	1.80025	0.90078	Shared with ATR DEG
116	IER2	2187.65	-1.32089	0.115758	-11.4107	3.69719e-30	3.09873e-27	146.303	132.938	42.0701	38.9818	54.5642	Shared with ATR DEG
117	THBS1	3073.02	-1.31533	0.225306	-5.83799	5.28353e-09	2.83706e-07	107.242	71.83	32.2632	22.2152	37.8883	Shared with ATR DEG
118	SIX2	1604.5	-1.3018	0.129809	-10.0286	1.14081e-23	4.78073e-21	77.9594	84.1269	29.1764	28.35	34.4517	Shared with ATR DEG
119	ELL2	288.002	-1.26987	0.227067	-5.59251	2.23809e-08	1.01039e-06	12.1949	4.95511	3.08991	5.60078	2.86355	Shared with ATR DEG
120	FAM43A	1521.39	-1.26696	0.14709	-8.61353	7.08469e-18	1.72875e-15	51.1941	52.8588	18.5553	17.7102	24.3452	Shared with ATR DEG
121	JDP2	269.528	-1.26314	0.286476	-4.40923	1.03739e-05	0.000199379	24.0165	23.514	8.73813	4.83904	10.0536	Shared with ATR DEG
122	SLC7A5P1	94.4255	-1.26287	0.363881	-3.47055	0.000519401	0.00507475	23.5324	27.9427	12.762	7.31408	9.72293	Shared with ATR DEG
123	PTGER4	258.502	-1.25149	0.257854	-4.85347	1.21319e-06	3.28004e-05	15.1844	7.05822	4.49628	4.132	4.98686	Shared with ATR DEG
124	DUSP10	123.597	-1.25086	0.321899	-3.88587	0.000101964	0.00135276	7.57992	6.13508	2.21124	1.73377	2.82989	Shared with ATR DEG
125	SFRP4	292.682	-1.24398	0.343635	-3.62006	0.000294535	0.00322966	7.09368	20.5934	6.3119	5.6043	8.70188	Shared with ATR DEG
126	GRIK1	241.009	-1.2431	0.31774	-3.91231	9.14176e-05	0.0012358	8.8306	7.56718	2.54861	4.55809	2.3529	Shared with ATR DEG
127	KLF10	1302.69	-1.23764	0.171266	-7.22639	4.95985e-13	5.72521e-11	54.0887	39.9309	20.1018	15.7795	19.7506	Shared with ATR DEG
128	COL20A1	271.851	-1.232	0.274292	-4.49156	7.07032e-06	0.00014484	5.60793	8.09784	2.50392	2.65296	4.14686	Shared with ATR DEG
129	ENSG00000206208	151.266	-1.23056	0.439433	-2.80034	0.00510483	0.0303721	4.46111	8.34491	2.75035	1.28236	1.81126	Shared with ATR DEG
130	ENSG00000227801	86.8486	-1.22394	0.429606	-2.84899	0.00438583	0.0270325	1.79005	2.54336	0.845108	0.507596	0.847842	Shared with ATR DEG
131	C11orf96	269.269	-1.22165	0.290765	-4.20152	2.65133e-05	0.000440222	27.8489	22.7339	8.22605	7.50689	14.6875	Shared with ATR DEG
132	ENPEP	223.303	-1.2117	0.456455	-2.6546	0.00794021	0.0425061	8.80419	2.25194	2.08272	3.20397	3.92639	Shared with ATR DEG
133	IL34	90.6706	-1.20395	0.440844	-2.73101	0.00631411	0.0356398	7.98552	7.18619	3.02065	2.01012	4.28079	Shared with ATR DEG
134	FOSL2	1605.34	-1.19969	0.210646	-5.69529	1.23162e-08	5.95037e-07	31.9074	28.8182	12.3198	9.13227	15.8858	Shared with ATR DEG
135	SV2B	48.9722	-1.18089	0.422076	-2.79781	0.00514504	0.0305889	0.526684	0.542128	0.171816	0.20126	0.181996	Shared with ATR DEG
136	IRS2	899.759	-1.16976	0.175182	-6.67739	2.4324e-11	2.17081e-09	12.1956	10.3067	5.10346	3.7555	5.06346	Shared with ATR DEG
137	KLF4	236.13	-1.16846	0.396722	-2.94528	0.00322667	0.0212942	15.5232	14.9509	3.55201	3.40618	8.62752	Shared with ATR DEG
138	RNF103-CHMP3	130.721	-1.15835	0.268614	-4.31232	1.61553e-05	0.000289161	14.8708	11.9758	4.88795	5.17138	6.80826	Shared with ATR DEG
139	ENSG00000276480	130.573	-1.1565	0.261242	-4.42695	9.55743e-06	0.000185912	8.49726	3.96883	2.76667	2.57969	2.97723	Shared with ATR DEG
140	H2AC4	2149.83	-1.14972	0.194566	-5.90915	3.43878e-09	1.93829e-07	627.618	546.879	182.443	298.478	257.892	Shared with ATR DEG
141	ENSG00000255872	205.25	-1.14903	0.205591	-5.58892	2.28481e-08	1.02907e-06	8.65691	8.09788	3.57405	3.32633	3.63829	Shared with ATR DEG
142	LRRC7	307.932	-1.14651	0.209002	-5.48563	4.11994e-08	1.72827e-06	6.13429	4.81943	1.98836	2.79686	3.38759	Shared with ATR DEG
143	AMH	322.552	-1.14201	0.23282	-4.9051	9.33778e-07	2.6278e-05	28.2329	21.9978	9.6398	7.48469	12.9388	Shared with ATR DEG
144	LBX1	523.331	-1.13911	0.241201	-4.72266	2.32775e-06	5.67282e-05	28.2771	35.8923	11.5875	11.1896	18.3358	Shared with ATR DEG
145	SLC6A16	119.141	-1.13818	0.271739	-4.18849	2.80815e-05	0.000462501	11.6288	13.0146	4.50073	6.44073	5.39699	Shared with ATR DEG
146	ALK	74.6599	-1.13698	0.386873	-2.9389	0.00329379	0.0216426	1.11715	1.3582	0.56114	0.503771	0.789464	Shared with ATR DEG
147	CSMD3	395.293	-1.12959	0.279862	-4.03623	5.43177e-05	0.000802978	10.3265	9.698	2.35581	4.43351	3.34196	Shared with ATR DEG
148	ADORA2A	81.871	-1.12522	0.351958	-3.19704	0.00138846	0.0110282	11.4666	5.91514	3.49195	3.51145	4.64042	Shared with ATR DEG
149	ABCG8	97.856	-1.12303	0.289608	-3.87776	0.000105422	0.00139479	2.37006	1.74145	0.810991	0.926152	0.904883	Shared with ATR DEG
150	FZD8	2306.13	-1.11978	0.167814	-6.6727	2.51136e-11	2.20766e-09	58.843	57.835	23.2638	20.3519	31.7577	Shared with ATR DEG
151	PHLDA1	5398.65	-1.10667	0.156901	-7.05329	1.74735e-12	1.84064e-10	88.7647	97.1165	33.4632	38.4409	50.0734	Shared with ATR DEG
152	NME1-NME2	146.441	-1.10263	0.336264	-3.27906	0.00104154	0.00886435	14.7984	20.566	5.85261	8.58192	7.39575	Shared with ATR DEG
153	NNMT	147.946	-1.10179	0.345322	-3.19063	0.00141962	0.011211	21.2569	11.6311	7.38155	6.71644	7.98367	Shared with ATR DEG
154	PAX3	1083.79	-1.1009	0.188443	-5.84205	5.1562e-09	2.77643e-07	59.3924	56.6412	20.7828	22.8288	18.8346	Shared with ATR DEG
155	EPHA2	872.371	-1.09704	0.145501	-7.53972	4.70974e-14	6.62699e-12	32.7137	21.1378	11.0509	9.38525	12.846	Shared with ATR DEG
156	ERRFI1	675.96	-1.09671	0.179127	-6.1225	9.21213e-10	5.63753e-08	32.098	23.7397	12.3254	12.4352	12.7268	Shared with ATR DEG
157	TNFAIP3	333.393	-1.08892	0.227833	-4.77946	1.75767e-06	4.51166e-05	17.979	18.5919	6.90714	4.26963	8.13709	Shared with ATR DEG
158	BTNL9	66.2806	-1.08636	0.383285	-2.83434	0.00459202	0.0279951	5.58762	2.48382	1.48182	1.50327	1.54529	Shared with ATR DEG
159	LMO2	79.9787	-1.07926	0.320554	-3.36687	0.000760275	0.00690011	6.74744	5.68159	2.60349	2.6775	2.22337	Shared with ATR DEG
160	SMOC1	549.801	-1.07806	0.214339	-5.02969	4.91283e-07	1.5177e-05	21.0976	14.6839	7.09556	9.95225	7.79335	Shared with ATR DEG
161	CAVIN1	2296.61	-1.07776	0.271243	-3.9734	7.08537e-05	0.00100282	66.1044	64.8627	30.2888	17.042	40.0516	Shared with ATR DEG
162	MMP23B	207.604	-1.07478	0.282033	-3.81082	0.000138508	0.00174625	20.741	17.396	10.5304	7.12986	12.4349	Shared with ATR DEG
163	TNFAIP2	520.632	-1.0574	0.189237	-5.58773	2.30062e-08	1.03378e-06	25.0812	28.0014	9.95181	10.9694	11.1278	Shared with ATR DEG
164	GEM	111.13	-1.05113	0.292239	-3.59682	0.00032213	0.00346137	10.3342	5.17201	3.66718	2.68514	2.53364	Shared with ATR DEG
165	UBE2Q2P2	69.9193	-1.05087	0.406068	-2.58792	0.00965576	0.0493593	21.2478	12.2897	5.73938	9.11848	8.23623	Shared with ATR DEG
166	PXDC1	335.615	-1.04303	0.306834	-3.39932	0.00067553	0.00624566	25.9897	14.2887	10.8233	6.05888	10.2828	Shared with ATR DEG
167	TTC4P1	171.983	-1.04191	0.270004	-3.85886	0.000113919	0.00149084	16.9158	16.3032	6.67598	9.23284	6.52738	Shared with ATR DEG
168	SCT	188.903	-1.0395	0.312045	-3.33125	0.000864583	0.00763821	40.1894	59.3075	26.9863	17.6734	22.9275	Shared with ATR DEG
169	KCNG2	108.95	-1.03791	0.337153	-3.07846	0.00208072	0.0150676	8.45744	7.82969	3.20102	2.67777	5.15419	Shared with ATR DEG
170	SPTBN5	180.383	-1.03652	0.250639	-4.1355	3.54184e-05	0.000559182	2.78902	3.06923	1.81104	0.85645	1.3974	Shared with ATR DEG
171	SGK1	769.762	-1.03443	0.189	-5.47315	4.421e-08	1.83276e-06	42.1529	25.6733	17.0289	17.9529	18.8546	Shared with ATR DEG
172	SOWAHB	309.785	-1.0337	0.272939	-3.78731	0.000152288	0.00188304	9.16833	6.42509	3.24243	4.3806	2.87891	Shared with ATR DEG
173	ENSG00000241418	74.6542	-1.02409	0.363465	-2.81757	0.00483878	0.0291491	16.5682	24.2922	9.14927	10.0647	8.84097	Shared with ATR DEG
174	MAFB	1626.78	-1.02235	0.257848	-3.96492	7.34214e-05	0.0010331	66.0233	31.5246	23.3938	21.0075	21.627	Shared with ATR DEG
175	PITX3	1040.01	-1.01999	0.150822	-6.76288	1.35272e-11	1.24768e-09	72.5787	85.7945	35.5588	35.4987	39.374	Shared with ATR DEG
176	CD37	357.17	-1.01609	0.23877	-4.25553	2.08554e-05	0.000360888	24.8613	22.6468	11.2924	7.98707	13.5835	Shared with ATR DEG
177	LRRC32	180.926	-1.01212	0.387848	-2.60957	0.00906569	0.0470795	6.71	4.68294	2.23838	2.54345	1.98298	Shared with ATR DEG
178	KCNF1	886.626	-1.00961	0.187783	-5.37645	7.59675e-08	2.90561e-06	37.294	41.8919	16.448	15.5272	23.3189	Shared with ATR DEG
179	IRS1	4592.81	-1.00628	0.140777	-7.14803	8.80346e-13	9.8095e-11	58.345	53.8878	29.4442	23.6826	28.4949	Shared with ATR DEG
180	HES4	959.722	-1.00574	0.158323	-6.35249	2.1186e-10	1.50148e-08	133.45	115.544	53.3781	59.1766	50.4547	Shared with ATR DEG
181	PITX1	670.369	-1.00572	0.199457	-5.0423	4.59972e-07	1.4371e-05	35.6858	38.6255	14.5603	15.0662	21.6096	Shared with ATR DEG
182	BCAR1	1393.81	-1.00495	0.131093	-7.66596	1.77497e-14	2.69418e-12	74.2258	65.1626	31.305	26.1422	37.5313	Shared with ATR DEG
183	ZNF668	730.077	-1.00468	0.201327	-4.9903	6.02841e-07	1.79613e-05	32.7668	25.7307	14.1204	12.2576	19.7716	Shared with ATR DEG
184	ADAMTSL4	182.854	-1.00441	0.337378	-2.97709	0.00290998	0.0196345	7.6127	7.7254	2.60508	1.99769	4.77714	Shared with ATR DEG
185	SLC16A1	3102.35	-1.00302	0.227029	-4.41802	9.96094e-06	0.000192595	96.054	73.2027	34.5271	51.2892	35.5624	Shared with ATR DEG
186	ZBTB12	157.09	-1.00181	0.35522	-2.82026	0.00479849	0.0289607	7.01763	9.46679	2.34721	4.78057	4.47499	Shared with ATR DEG
187	MC1R	131.15	-0.998247	0.278608	-3.58298	0.000339691	0.00359397	6.07572	4.0897	2.69624	2.21627	2.4239	Shared with ATR DEG
188	SKOR1	98.4211	-0.987908	0.317136	-3.11509	0.00183889	0.0136602	2.96593	2.53809	0.942011	1.54638	1.46279	Shared with ATR DEG
189	EN2	86.9453	-0.980658	0.358816	-2.73304	0.00627532	0.0355165	2.18967	2.87395	0.857961	1.37325	1.36411	Shared with ATR DEG
190	AKR7L	54.3204	-0.971306	0.372909	-2.60468	0.00919612	0.0474628	6.22508	3.94482	2.59755	2.16947	2.51356	Shared with ATR DEG
191	OR2G6	85.9312	-0.963244	0.313777	-3.06984	0.00214174	0.0154111	1.40805	1.44093	0.70448	0.54571	0.786481	Shared with ATR DEG
192	WNT5B	221.079	-0.962926	0.200524	-4.80204	1.57056e-06	4.09131e-05	13.2431	13.548	4.67356	5.81832	6.91899	Shared with ATR DEG
193	H3C13	2739.36	-0.962805	0.131735	-7.30866	2.69817e-13	3.25341e-11	812.59	866.701	345.153	425.663	433.745	Shared with ATR DEG
194	AJUBA	3006.52	-0.962492	0.12066	-7.97691	1.50047e-15	2.70323e-13	101.849	97.0925	49.2503	43.5563	57.2497	Shared with ATR DEG
195	PPAN-P2RY11	202.796	-0.956692	0.290533	-3.29288	0.000991652	0.00853015	7.51575	7.98937	4.40493	2.58813	4.13428	Shared with ATR DEG
196	NFKBIA	1277.1	-0.955943	0.154096	-6.20357	5.51968e-10	3.59469e-08	130.463	117.012	50.775	45.2898	68.7192	Shared with ATR DEG
197	FBXO33	790.472	-0.952205	0.147753	-6.44455	1.15941e-10	8.93997e-09	23.935	17.7912	10.7923	9.98548	12.2165	Shared with ATR DEG
198	SMAD7	1121.19	-0.95136	0.178429	-5.33186	9.72132e-08	3.60381e-06	52.6483	37.5547	21.4386	23.6707	18.3832	Shared with ATR DEG
199	SPSB1	387.398	-0.951329	0.25312	-3.75842	0.00017099	0.00207307	19.4941	11.5786	7.89742	7.38172	6.74964	Shared with ATR DEG
200	NECTIN2	2941.24	-0.948958	0.114599	-8.28069	1.22466e-16	2.59426e-14	145.546	138.516	80.5424	67.8317	74.5029	Shared with ATR DEG
201	CTHRC1	582.918	-0.947714	0.175062	-5.41358	6.17767e-08	2.46557e-06	57.2179	71.6751	27.843	27.3982	24.9481	Shared with ATR DEG
202	DPY19L2P3	152.466	-0.944937	0.259854	-3.63642	0.000276455	0.00306101	9.47966	9.78194	5.02895	3.51118	4.66633	Shared with ATR DEG
203	PCDH15	573.178	-0.944591	0.224213	-4.21292	2.5209e-05	0.000421469	11.6627	13.7718	4.20458	8.40026	6.23591	Shared with ATR DEG
204	EPOP	209.635	-0.943975	0.254738	-3.70567	0.000210832	0.00245871	7.54859	5.1867	2.44997	3.31959	3.43953	Shared with ATR DEG
205	TMEM200C	773.945	-0.942461	0.128411	-7.3394	2.14561e-13	2.68578e-11	18.4304	18.537	7.34026	7.37119	8.57657	Shared with ATR DEG
206	ARHGAP4	529.414	-0.937448	0.148914	-6.29523	3.06952e-10	2.10573e-08	28.4859	33.3998	15.1274	10.9484	16.0627	Shared with ATR DEG
207	SAMD11	1155.71	-0.930479	0.248709	-3.74123	0.000183119	0.002198	92.9888	49.9567	25.7451	30.9036	38.3309	Shared with ATR DEG
208	PTBP2	2352.61	-0.927862	0.159881	-5.80344	6.49684e-09	3.40843e-07	91.1864	77.7941	37.1457	51.1909	40.8607	Shared with ATR DEG
209	DNAJA4	433.489	-0.927111	0.201038	-4.61162	3.99541e-06	8.95577e-05	16.7011	20.87	9.82493	6.94224	11.7964	Shared with ATR DEG
210	CBARP	307.51	-0.922071	0.193119	-4.77463	1.80035e-06	4.60895e-05	10.6286	14.37	5.52348	5.8846	6.59411	Shared with ATR DEG
211	ATP6V1FNB	74.0754	-0.921159	0.338473	-2.72152	0.00649834	0.0365054	1.88527	1.81378	0.703511	0.974167	1.04497	Shared with ATR DEG
212	H2AW	332.893	-0.913425	0.169916	-5.37573	7.62711e-08	2.90569e-06	41.833	42.3973	19.9082	20.0468	22.3608	Shared with ATR DEG
213	ENSG00000284841	332.893	-0.913425	0.169916	-5.37573	7.62711e-08	2.90569e-06	41.833	42.3973	19.9082	20.0468	22.3608	Shared with ATR DEG
214	BBC3	563.102	-0.911653	0.205408	-4.43825	9.0692e-06	0.00017767	35.1665	40.6474	16.7706	14.2037	22.0007	Shared with ATR DEG
215	OR56A1	82.4823	-0.908649	0.348111	-2.61022	0.00904828	0.0470145	1.09198	0.757213	0.348476	0.522969	0.502161	Shared with ATR DEG
216	SIGLEC11	331.096	-0.907431	0.274453	-3.30633	0.000945264	0.00820065	20.0965	24.1111	11.274	15.6222	12.8942	Shared with ATR DEG
217	NOG	589.66	-0.900032	0.208821	-4.31007	1.63204e-05	0.000291844	30.7494	31.3213	16.5644	11.5719	18.4156	Shared with ATR DEG
218	ERF	3301.53	-0.897328	0.112526	-7.97441	1.53112e-15	2.70783e-13	172.766	152.079	80.7867	75.799	84.8943	Shared with ATR DEG
219	STX11	121.771	-0.894741	0.29026	-3.08255	0.00205234	0.0149108	1.78377	2.39298	1.05125	0.952329	1.13454	Shared with ATR DEG
220	TCAP	152.328	-0.894375	0.272938	-3.27684	0.00104975	0.00892244	15.0326	20.2654	9.30851	8.7191	9.05937	Shared with ATR DEG
221	LYN	185.182	-0.894324	0.294713	-3.03456	0.00240889	0.0168552	3.45608	2.53016	2.60484	1.33065	1.54562	Shared with ATR DEG
222	CRLF1	211.638	-0.893898	0.236755	-3.77563	0.000159605	0.00195595	28.0813	19.5771	9.96412	12.7314	16.0839	Shared with ATR DEG
223	ENSG00000262152	991.85	-0.89361	0.177888	-5.02344	5.07531e-07	1.55791e-05	#N/A	#N/A	#N/A	#N/A	#N/A	Shared with ATR DEG
224	LRRC24	158.055	-0.8899	0.306204	-2.90624	0.00365806	0.0234897	9.61285	8.64747	3.36079	3.9627	6.48541	Shared with ATR DEG
225	PROB1	1429.2	-0.887516	0.207064	-4.28619	1.81765e-05	0.000320282	26.3924	33.6478	16.8523	11.8155	16.835	Shared with ATR DEG
226	SPON2	135.404	-0.887279	0.331063	-2.68009	0.00736021	0.0401593	14.1723	14.2622	6.63809	5.53436	11.4836	Shared with ATR DEG
227	FAM222A	740.995	-0.883345	0.186383	-4.73941	2.14338e-06	5.31078e-05	22.1828	19.7842	10.5848	8.37132	12.1838	Shared with ATR DEG
228	PROSER2	80.4525	-0.874125	0.328999	-2.65693	0.00788568	0.0423197	5.9769	3.82394	2.08523	1.45609	1.85269	Shared with ATR DEG
229	CILP2	139.787	-0.873625	0.270433	-3.23047	0.00123586	0.0100991	3.62599	2.90265	1.83368	1.32443	1.87831	Shared with ATR DEG
230	PPP1R3F	429.301	-0.872163	0.155701	-5.60152	2.12479e-08	9.70608e-07	17.1455	14.3871	7.8908	10.0076	7.88404	Shared with ATR DEG
231	LRP1B	570.841	-0.860809	0.253903	-3.3903	0.000698153	0.00642401	6.70919	4.75647	1.66703	2.82557	1.47134	Shared with ATR DEG
232	LBH	2598.4	-0.858096	0.139632	-6.14539	7.97673e-10	5.04155e-08	121.032	125.345	58.3222	49.9186	59.4284	Shared with ATR DEG
233	INSYN1	224.775	-0.85742	0.237668	-3.60764	0.000308994	0.00334446	10.2081	7.80426	4.42633	4.65443	6.28966	Shared with ATR DEG
234	NAB2	2180.1	-0.857362	0.229886	-3.72952	0.000191848	0.00228059	107.625	84.667	62.4443	35.6335	46.9852	Shared with ATR DEG
235	KLHL21	2514	-0.856285	0.133494	-6.41442	1.41363e-10	1.07285e-08	55.7227	58.0473	33.0946	26.8422	34.9113	Shared with ATR DEG
236	KREMEN2	2744.72	-0.855415	0.179866	-4.75585	1.97613e-06	4.9796e-05	112.794	144.257	64.2273	55.0515	79.2209	Shared with ATR DEG
237	ENSG00000233024	542.722	-0.852758	0.173544	-4.91378	8.93354e-07	2.52881e-05	69.5469	74.1266	39.7418	34.9379	47.5781	Shared with ATR DEG
238	ENSG00000273686	689.896	-0.849732	0.298381	-2.84781	0.00440213	0.0271118	182.834	84.5414	56.583	81.036	51.7696	Shared with ATR DEG
239	PTGFR	169.34	-0.847978	0.25481	-3.32788	0.0008751	0.00769936	3.82184	3.74073	1.70181	2.2778	2.06139	Shared with ATR DEG
240	COL2A1	6016.8	-0.846563	0.122221	-6.92647	4.31462e-12	4.24352e-10	203.999	210.618	76.7878	88.5359	86.2745	Shared with ATR DEG
241	TCF15	197.182	-0.843472	0.288503	-2.92361	0.00345997	0.0224951	24.5168	18.0242	9.07363	14.031	9.73824	Shared with ATR DEG
242	MICAL2	184.923	-0.842811	0.239293	-3.52209	0.000428164	0.00434867	10.8941	8.83047	5.92158	5.61229	5.62494	Shared with ATR DEG
243	PLPPR3	1599.84	-0.842355	0.129068	-6.52643	6.73569e-11	5.45563e-09	71.8623	74.6078	36.8145	39.9643	47.2827	Shared with ATR DEG
244	SLC22A31	171.291	-0.839731	0.303134	-2.77016	0.00560279	0.0325905	17.8164	16.1929	9.09586	6.27942	10.6709	Shared with ATR DEG
245	MEX3B	4652.67	-0.837618	0.112683	-7.4334	1.05839e-13	1.39744e-11	122.516	115.78	64.6634	57.13	70.6209	Shared with ATR DEG
246	EFNB2	2462.76	-0.837331	0.144633	-5.78936	7.06557e-09	3.6451e-07	53.8304	38.7328	24.9307	25.0873	27.3154	Shared with ATR DEG
247	LEFTY1	134.589	-0.83181	0.275687	-3.01723	0.00255096	0.0176317	8.65627	7.99531	3.69943	3.92821	5.61661	Shared with ATR DEG
248	RGMB	3336.31	-0.828764	0.174766	-4.74214	2.11473e-06	5.25331e-05	107.331	125.931	43.0897	50.7396	67.2941	Shared with ATR DEG
249	CACFD1	334.341	-0.826904	0.224254	-3.68736	0.000226592	0.00260777	16.6708	14.6744	8.12781	8.90167	8.59227	Shared with ATR DEG
250	B4GALNT4	3223.89	-0.824127	0.125371	-6.57352	4.9138e-11	4.1913e-09	104.23	100.68	51.8623	49.885	67.1356	Shared with ATR DEG
251	NECAB1	164.968	-0.818861	0.268124	-3.05404	0.00225782	0.0160724	4.01451	2.3513	1.70918	1.56849	1.66841	Shared with ATR DEG
252	WDR86	791.657	-0.818833	0.251921	-3.25036	0.0011526	0.00957701	65.7081	34.2013	25.8796	29.2793	27.9893	Shared with ATR DEG
253	PLEKHH3	628.752	-0.816012	0.183511	-4.44667	8.72134e-06	0.000171377	25.4117	24.0731	12.2318	10.134	16.813	Shared with ATR DEG
254	ETV4	325.086	-0.814147	0.183684	-4.43234	9.32177e-06	0.000181878	18.265	22.2663	8.26969	10.124	9.43436	Shared with ATR DEG
255	LRRC4	381.831	-0.813849	0.187544	-4.3395	1.42805e-05	0.000261677	34.0872	30.0866	13.7421	13.3602	10.7321	Shared with ATR DEG
256	MXD1	405.503	-0.807729	0.181032	-4.46181	8.12705e-06	0.000161786	13.9869	12.333	4.95552	4.54524	5.49802	Shared with ATR DEG
257	E2F1	763.025	-0.807048	0.17081	-4.72483	2.30311e-06	5.61988e-05	29.0263	25.1069	16.0768	12.5083	14.4055	Shared with ATR DEG
258	PCDH17	1013.08	-0.806496	0.153891	-5.24068	1.59983e-07	5.52687e-06	16.7017	12.2993	6.18966	6.3323	7.89514	Shared with ATR DEG
259	NR1D2	1143.81	-0.802481	0.157691	-5.08896	3.60034e-07	1.15481e-05	25.5647	20.5351	12.6158	12.8748	11.7008	Shared with ATR DEG
260	PDLIM2	412.468	-0.799133	0.185492	-4.30818	1.64603e-05	0.00029353	47.2639	36.9223	23.2516	22.0945	22.9412	Shared with ATR DEG
261	STON1-GTF2A1L	124.769	-0.798702	0.267832	-2.9821	0.00286281	0.0193705	4.35878	2.74491	1.97117	1.42477	2.02376	Shared with ATR DEG
262	EPPK1	961.242	-0.796038	0.265908	-2.99366	0.00275652	0.0187831	7.3892	3.67682	2.86649	3.25487	2.61253	Shared with ATR DEG
263	SLC2A3	534.208	-0.794415	0.178605	-4.44789	8.67181e-06	0.000170578	26.9246	17.8956	9.07593	11.0686	13.9917	Shared with ATR DEG
264	ASB5	505.585	-0.793229	0.230641	-3.43924	0.000583358	0.00556978	21.0911	22.3273	10.8945	8.67767	14.64	Shared with ATR DEG
265	PIEZO1	514.575	-0.79255	0.280757	-2.8229	0.00475917	0.0288046	24.4081	13.1733	16.0277	8.87444	14.2335	Shared with ATR DEG
266	ZC3H12A	115.791	-0.792023	0.290958	-2.72212	0.00648637	0.0364648	4.90281	5.52864	3.68986	2.6723	2.63736	Shared with ATR DEG
267	RPL21	14086	-0.791575	0.147214	-5.37702	7.57271e-08	2.90217e-06	3900.16	3059.87	1432.93	1911.82	1642.73	Shared with ATR DEG
268	H3C4	6916.59	-0.784445	0.15587	-5.0327	4.83628e-07	1.50135e-05	1937.96	1685.06	766.237	1061.85	1110.69	Shared with ATR DEG
269	PARP10	266.445	-0.783818	0.202351	-3.87355	0.00010726	0.00141426	15.1985	13.5805	7.76996	6.80812	7.86569	Shared with ATR DEG
270	COL26A1	4618.82	-0.783779	0.116269	-6.74106	1.57235e-11	1.43651e-09	149.715	158.571	80.1287	72.1534	96.2465	Shared with ATR DEG
271	GAS6	246.907	-0.783216	0.234944	-3.33364	0.000857188	0.0075833	10.5957	8.12922	4.51358	4.30975	6.42862	Shared with ATR DEG
272	SAPCD2	550.789	-0.78297	0.205863	-3.80336	0.000142749	0.00178686	13.5878	13.2197	5.41575	7.43145	8.99884	Shared with ATR DEG
273	IGFBP2	8665.02	-0.780163	0.118824	-6.56572	5.17816e-11	4.35893e-09	632.88	659.58	375.103	341.988	433.383	Shared with ATR DEG
274	PRR5	1868.46	-0.778133	0.165396	-4.70466	2.54287e-06	6.09689e-05	117.648	120.034	71.0546	52.3342	78.4229	Shared with ATR DEG
275	TMEM59L	201.406	-0.777677	0.268808	-2.89306	0.00381511	0.0242399	10.9336	13.3172	6.85563	4.9599	7.95355	Shared with ATR DEG
276	MBNL2	1375.6	-0.774631	0.147391	-5.25562	1.47524e-07	5.16118e-06	48.2058	39.5971	27.2691	22.8364	24.9519	Shared with ATR DEG
277	ATOH8	1335.57	-0.774433	0.200863	-3.85553	0.00011548	0.00150821	38.9585	39.3794	21.9429	18.1971	33.4233	Shared with ATR DEG
278	H2AC14	5282.68	-0.773902	0.163303	-4.73905	2.14718e-06	5.31337e-05	1600.4	1393.26	627.294	875.647	944.656	Shared with ATR DEG
279	SLC15A3	1731.97	-0.773368	0.197349	-3.91877	8.90006e-05	0.00120821	80.4962	104.203	47.7513	46.7857	74.5227	Shared with ATR DEG
280	KIF26A	2893.52	-0.772729	0.119408	-6.47133	9.71439e-11	7.61237e-09	39.7392	36.687	18.9066	19.4735	24.4354	Shared with ATR DEG
281	NBL1	2057.15	-0.772622	0.220999	-3.49605	0.000472205	0.00468728	83.9888	114.585	61.061	40.9235	70.8357	Shared with ATR DEG
282	RECQL4	1066.99	-0.772204	0.131781	-5.85976	4.63523e-09	2.52411e-07	43.3376	52.5391	18.2857	21.9765	28.3326	Shared with ATR DEG
283	TWIST1	1102.25	-0.767561	0.122838	-6.24854	4.14308e-10	2.79252e-08	92.0977	87.2129	51.8326	46.689	50.0484	Shared with ATR DEG
284	OBSL1	11846.5	-0.765742	0.148467	-5.15766	2.50052e-07	8.25386e-06	252.271	296.649	178.133	153.171	197.392	Shared with ATR DEG
285	N4BP3	1294.16	-0.762336	0.173028	-4.40584	1.05374e-05	0.000201517	17.7802	21.3065	9.94121	9.39868	13.0487	Shared with ATR DEG
286	SEMA6B	5905.99	-0.760455	0.204805	-3.71306	0.000204768	0.0024069	121.998	152.173	68.583	60.3458	100.343	Shared with ATR DEG
287	EFNA2	560.993	-0.758697	0.179091	-4.23637	2.27162e-05	0.000387865	19.861	23.744	11.0363	11.139	13.9399	Shared with ATR DEG
288	GPR37	1137.99	-0.756569	0.235388	-3.21414	0.00130838	0.0105366	18.1042	20.8043	13.1847	7.69236	11.2898	Shared with ATR DEG
289	H3C11	3169.82	-0.756092	0.137081	-5.51567	3.47455e-08	1.48512e-06	776.978	867.048	391.912	479.034	491.032	Shared with ATR DEG
290	ACHE	1128.85	-0.755826	0.150222	-5.03138	4.86949e-07	1.50915e-05	47.0117	46.8485	25.519	23.4603	31.4119	Shared with ATR DEG
291	H3C10	4304.7	-0.755441	0.135601	-5.57105	2.53212e-08	1.11697e-06	327.039	376.869	173.889	199.474	210.166	Shared with ATR DEG
292	SIM2	847.475	-0.754487	0.164091	-4.59797	4.26621e-06	9.49652e-05	22.1798	22.9307	12.2411	11.531	18.1284	Shared with ATR DEG
293	CORO1A	286.528	-0.753415	0.201017	-3.74801	0.000178244	0.0021475	21.512	20.9885	9.55637	11.4329	10.7155	Shared with ATR DEG
294	PALS1	1642.45	-0.75082	0.210357	-3.56927	0.00035798	0.00375655	46.1578	29.1462	17.0301	21.213	18.6542	Shared with ATR DEG
295	CASTOR2	5128.06	-0.750011	0.130026	-5.76816	8.01417e-09	4.02315e-07	58.1504	55.9956	33.1323	27.5419	34.4938	Shared with ATR DEG
296	DOK7	720.612	-0.749602	0.253335	-2.95894	0.00308704	0.0205415	24.1272	37.101	15.8506	11.6756	21.7888	Shared with ATR DEG
297	LRRC8A	1884.65	-0.749506	0.123927	-6.04795	1.467e-09	8.78242e-08	45.4698	41.9055	23.5061	21.0887	28.0825	Shared with ATR DEG
298	SOX8	3140.23	-0.749435	0.202125	-3.70777	0.000209091	0.00244726	79.988	98.005	48.2987	38.9279	64.5714	Shared with ATR DEG
299	SESN2	361.445	-0.748515	0.208237	-3.59453	0.000324973	0.00347642	10.953	8.35037	5.95688	4.8378	5.13705	Shared with ATR DEG
300	ENSG00000285069	361.445	-0.748515	0.208237	-3.59453	0.000324973	0.00347642	10.953	8.35037	5.95688	4.8378	5.13705	Shared with ATR DEG
301	TMEM87A	1623.94	-0.747709	0.162805	-4.59267	4.3762e-06	9.66324e-05	74.9501	70.3743	42.7616	45.0726	38.998	Shared with ATR DEG
302	USP2	582.909	-0.74747	0.216124	-3.45853	0.000543128	0.00526124	21.7651	24.3166	15.4737	11.0191	15.439	Shared with ATR DEG
303	RGS16	1128.26	-0.741838	0.157718	-4.70356	2.55663e-06	6.12225e-05	43.6417	44.3591	27.0893	22.1326	24.0064	Shared with ATR DEG
304	MN1	4506.85	-0.73513	0.0930638	-7.8992	2.80699e-15	4.83128e-13	56.5304	52.5086	31.4866	34.3197	37.1118	Shared with ATR DEG
305	MAPK11	121.563	-0.733379	0.267401	-2.74262	0.00609506	0.0347514	6.44265	5.81352	3.37537	2.43654	3.7596	Shared with ATR DEG
306	CDCA4	1026.83	-0.732437	0.137515	-5.32622	1.00279e-07	3.69612e-06	43.7933	40.5728	24.4448	20.27	27.5937	Shared with ATR DEG
307	TMPO	8644.18	-0.732211	0.115893	-6.31798	2.6501e-10	1.84426e-08	320.712	264.346	176.966	191.606	207.968	Shared with ATR DEG
308	H3C8	6605.5	-0.73192	0.218122	-3.35555	0.000792063	0.00710829	291.402	223.984	98.6944	169.726	164.243	Shared with ATR DEG
309	SAMD5	956.655	-0.731702	0.146121	-5.00752	5.51356e-07	1.66591e-05	19.4787	19.2578	9.06812	8.8455	8.39487	Shared with ATR DEG
310	GADD45G	365.187	-0.731498	0.231277	-3.16287	0.00156223	0.0120823	32.784	41.1097	20.5874	16.2642	25.272	Shared with ATR DEG
311	IFFO2	730.474	-0.731006	0.159069	-4.59552	4.31673e-06	9.56536e-05	15.33	15.5795	8.88311	8.13678	12.1532	Shared with ATR DEG
312	SPATA2L	261.596	-0.729515	0.203238	-3.58946	0.000331361	0.00352519	15.407	10.519	7.13816	6.52411	8.13232	Shared with ATR DEG
313	LAMC3	1001.28	-0.72931	0.259401	-2.81151	0.00493092	0.029584	20.1771	10.9323	8.49304	6.505	9.32222	Shared with ATR DEG
314	GREM1	158.55	-0.728523	0.227368	-3.20417	0.00135454	0.0108212	4.26015	3.51613	1.55639	1.77554	2.11429	Shared with ATR DEG
315	ENSG00000282046	158.55	-0.728523	0.227368	-3.20417	0.00135454	0.0108212	4.26015	3.51613	1.55639	1.77554	2.11429	Shared with ATR DEG
316	SLC25A29	1527.42	-0.728208	0.117826	-6.18038	6.3947e-10	4.12276e-08	91.2367	91.3127	45.8761	48.8013	54.6849	Shared with ATR DEG
317	H2AX	4065.14	-0.728007	0.157455	-4.62359	3.77164e-06	8.52355e-05	277.386	243.496	117.769	145.314	180.019	Shared with ATR DEG
318	C12orf50	377.885	-0.725431	0.224212	-3.23547	0.00121442	0.00997037	10.3628	9.12325	4.9833	4.43064	6.92235	Shared with ATR DEG
319	ANKRD9	776.017	-0.724842	0.143113	-5.06483	4.08759e-07	1.28963e-05	23.7317	26.3052	11.6784	12.4571	12.1653	Shared with ATR DEG
320	CHTF18	840.926	-0.724196	0.15443	-4.68948	2.73903e-06	6.50249e-05	30.8287	35.3398	19.3694	14.4781	29.5877	Shared with ATR DEG
321	ENSG00000229212	204.207	-0.7238	0.246207	-2.9398	0.00328426	0.0216004	32.8684	22.5536	15.5484	12.1634	17.1665	Shared with ATR DEG
322	PKMYT1	475.358	-0.720886	0.191245	-3.76944	0.000163617	0.00199449	42.106	43.9132	23.3409	21.5725	24.1585	Shared with ATR DEG
323	PCDH11X	289.652	-0.720305	0.258174	-2.79	0.00527087	0.031139	5.07589	3.54713	2.05278	2.51582	2.02698	Shared with ATR DEG
324	ADAMTS20	221.828	-0.719532	0.221527	-3.24806	0.00116196	0.00963819	3.42619	3.53016	2.34386	2.2155	2.04666	Shared with ATR DEG
325	MSC	4550.7	-0.718615	0.172208	-4.17295	3.00685e-05	0.000487905	250.436	237.601	144.116	116.999	172.853	Shared with ATR DEG
326	TUFT1	217.412	-0.717568	0.250108	-2.86904	0.00411725	0.0257272	8.46083	6.09671	4.47219	3.37826	4.3058	Shared with ATR DEG
327	RAD51AP1	560.249	-0.715767	0.245296	-2.91797	0.00352321	0.0228182	48.3515	44.3443	17.5378	32.5559	24.4097	Shared with ATR DEG
328	TMEM158	132.658	-0.715157	0.25635	-2.78977	0.00527449	0.0311413	7.29889	6.60835	4.10475	3.33702	4.37468	Shared with ATR DEG
329	IL1RAPL2	213.701	-0.714438	0.19866	-3.59629	0.000322789	0.00346545	9.9766	10.503	6.41855	5.54284	7.2376	Shared with ATR DEG
330	HIC1	6207.84	-0.712696	0.134207	-5.31043	1.09368e-07	3.98678e-06	186.56	179.422	93.8304	88.2096	123.699	Shared with ATR DEG
331	DACT3	2623.86	-0.71228	0.147443	-4.83088	1.35932e-06	3.60932e-05	91.2029	72.7426	43.5076	40.5424	56.6075	Shared with ATR DEG
332	NME3	181.357	-0.71168	0.224818	-3.16558	0.00154773	0.0119918	26.3169	21.1577	12.8455	13.3578	14.2571	Shared with ATR DEG
333	IL1RAPL1	428.138	-0.711158	0.240126	-2.96161	0.00306037	0.0204205	13.1684	8.48595	5.13412	7.15248	6.01961	Shared with ATR DEG
334	PDZD4	576.117	-0.7105	0.206959	-3.43304	0.000596853	0.00567055	28.4684	31.8336	12.635	12.7422	19.3521	Shared with ATR DEG
335	ZNF714	2256.6	-0.709961	0.153693	-4.61935	3.84941e-06	8.67896e-05	58.1703	46.0005	30.9843	37.0627	33.5239	Shared with ATR DEG
336	GFPT2	376.358	-0.709564	0.171942	-4.12677	3.67889e-05	0.000577601	25.5885	28.2659	9.49019	10.9993	11.3676	Shared with ATR DEG
337	ZNF219	2410.55	-0.709282	0.110242	-6.43389	1.24383e-10	9.55268e-09	102.065	96.6709	53.6784	56.0756	61.5831	Shared with ATR DEG
338	RND3	3501.32	-0.70669	0.150689	-4.68973	2.73561e-06	6.50239e-05	230.265	186.248	99.8243	126.111	153.232	Shared with ATR DEG
339	TMEM88	257.127	-0.706228	0.255725	-2.76167	0.00575071	0.0332503	30.1148	35.9588	21.3486	13.8018	21.4418	Shared with ATR DEG
340	MDFI	4955.8	-0.706166	0.127706	-5.52964	3.20893e-08	1.38077e-06	455.941	383.015	214.301	219.886	290.17	Shared with ATR DEG
341	CSF1	419.928	-0.704957	0.246742	-2.85706	0.00427582	0.0264607	17.4675	12.0413	10.4846	8.38917	9.12635	Shared with ATR DEG
342	RASGEF1B	596.144	-0.704205	0.14294	-4.92659	8.36768e-07	2.37911e-05	22.679	20.5077	11.0602	12.5773	12.7769	Shared with ATR DEG
343	TAMALIN	442.389	-0.704036	0.229789	-3.06383	0.0021852	0.015668	24.9967	29.8969	19.0916	12.5742	20.1675	Shared with ATR DEG
344	CHST6	228.232	-0.703664	0.22179	-3.17266	0.00151048	0.0117884	2.88813	3.21102	1.57407	1.284	1.56635	Shared with ATR DEG
345	PROM1	1360.34	-0.698644	0.17112	-4.08278	4.45007e-05	0.000681366	57.1396	53.3801	26.755	32.7567	25.0234	Shared with ATR DEG
346	DUSP4	1200.62	-0.69512	0.163506	-4.25133	2.12502e-05	0.000366077	20.0347	20.7199	9.45204	12.559	12.7081	Shared with ATR DEG
347	OPRD1	374.78	-0.69376	0.189666	-3.65779	0.000254395	0.00285946	3.75097	3.83479	2.02669	2.1718	1.92853	Shared with ATR DEG
348	DUSP16	698.685	-0.693419	0.153976	-4.50342	6.68686e-06	0.000138395	18.3461	15.4219	6.92437	6.92918	9.06981	Shared with ATR DEG
349	ENSG00000280962	698.685	-0.693419	0.153976	-4.50342	6.68686e-06	0.000138395	18.3461	15.4219	6.92438	6.92918	9.06981	Shared with ATR DEG
350	MEX3A	8132.53	-0.693106	0.104844	-6.61081	3.82229e-11	3.28939e-09	119.969	113.662	66.7313	61.4647	74.3055	Shared with ATR DEG
351	MCAM	1117.14	-0.690572	0.187241	-3.68815	0.000225892	0.00260127	71.76	56.7681	27.8841	19.572	27.6674	Shared with ATR DEG
352	TMEM151B	153.193	-0.690206	0.2361	-2.92336	0.00346279	0.0225058	4.39867	3.37268	1.64577	1.8624	2.28435	Shared with ATR DEG
353	ENSG00000286215	389.794	-0.688171	0.185708	-3.70567	0.000210834	0.00245871	15.9058	10.4725	7.18488	6.39218	8.91536	Shared with ATR DEG
354	MRC2	4426.73	-0.685769	0.170706	-4.01726	5.88775e-05	0.000862448	125.379	87.2691	53.9783	51.1549	64.5775	Shared with ATR DEG
355	CDKN1C	5770.73	-0.683767	0.152723	-4.47717	7.564e-06	0.000153084	329.818	342.011	159.556	159.902	226.763	Shared with ATR DEG
356	LOXL1	2131.47	-0.683053	0.141519	-4.82659	1.3889e-06	3.67771e-05	100.695	77.2851	63.4235	58.1726	66.122	Shared with ATR DEG
357	ENSG00000223804	295.624	-0.680967	0.202975	-3.35493	0.000793852	0.00712103	85.5729	64.2231	39.0128	41.628	49.6307	Shared with ATR DEG
358	UBALD2	614.312	-0.680474	0.164127	-4.14603	3.38294e-05	0.000537616	58.5537	55.4918	39.1236	32.6235	58.3001	Shared with ATR DEG
359	SDC2	3916.71	-0.679891	0.187292	-3.63012	0.000283293	0.00312595	263.35	230.447	104.396	116.77	101.858	Shared with ATR DEG
360	TPBG	1064.47	-0.679783	0.127987	-5.31134	1.08821e-07	3.98053e-06	33.4622	32.9292	17.89	18.134	22.1023	Shared with ATR DEG
361	ST3GAL1	914.711	-0.679608	0.14104	-4.81854	1.44609e-06	3.78754e-05	26.0893	19.8471	13.5545	11.3686	11.81	Shared with ATR DEG
362	RAB31	691.138	-0.676544	0.24528	-2.75825	0.00581119	0.0335396	39.0455	32.6214	12.6992	14.9877	10.3674	Shared with ATR DEG
363	ENSG00000278270	289.409	-0.676479	0.193952	-3.48787	0.000486883	0.00480015	36.5522	41.4526	27.0483	29.6424	22.072	Shared with ATR DEG
364	IFIT3	198.682	-0.675794	0.216432	-3.12243	0.00179363	0.0134119	6.96662	7.82949	4.85426	4.45853	4.58562	Shared with ATR DEG
365	H3C14	4424.4	-0.6742	0.135617	-4.97135	6.64872e-07	1.95675e-05	239.128	267.658	129.994	144.939	170.24	Shared with ATR DEG
366	H3C15	4424.4	-0.6742	0.135617	-4.97135	6.64872e-07	1.95675e-05	239.128	267.658	129.994	144.939	170.24	Shared with ATR DEG
367	MAF	1845.28	-0.673408	0.175833	-3.82981	0.000128245	0.00163701	52.9886	40.9081	20.8115	21.5856	21.9399	Shared with ATR DEG
368	DGCR6	422.68	-0.67141	0.202039	-3.32317	0.000890008	0.00779141	31.0383	37.2088	20.9655	19.593	15.3991	Shared with ATR DEG
369	MAFK	214.706	-0.670923	0.257528	-2.60524	0.00918091	0.0474232	9.33334	5.28231	4.23604	3.50194	5.05085	Shared with ATR DEG
370	PIDD1	431.269	-0.668972	0.218162	-3.06641	0.00216649	0.0155659	15.5105	13.8869	7.6155	6.22806	9.44662	Shared with ATR DEG
371	SLC7A11	517.485	-0.668959	0.198487	-3.37029	0.000750883	0.00682772	5.84836	4.41736	2.48261	2.73008	3.52029	Shared with ATR DEG
372	CSRP1	1789.37	-0.668076	0.237243	-2.81599	0.00486264	0.029238	112.982	63.2642	58.9507	42.2348	52.1279	Shared with ATR DEG
373	DDIT4	3344.62	-0.668036	0.136833	-4.88214	1.0494e-06	2.92331e-05	189.138	214.898	117.519	100.821	123.189	Shared with ATR DEG
374	NTN1	977.194	-0.667892	0.13782	-4.84612	1.25896e-06	3.39427e-05	14.246	14.9243	8.16497	8.61389	8.93221	Shared with ATR DEG
375	ATAD3B	981.434	-0.667227	0.151872	-4.39335	1.11619e-05	0.000211571	31.1105	24.2158	23.77	12.6112	15.1685	Shared with ATR DEG
376	HEXIM1	1788.26	-0.666334	0.144873	-4.59943	4.2364e-06	9.44301e-05	48.3936	40.1287	23.6811	23.0385	31.2213	Shared with ATR DEG
377	SH3D21	416.735	-0.664546	0.193923	-3.42685	0.000610632	0.00577017	12.665	10.5485	6.93444	5.18544	7.92985	Shared with ATR DEG
378	ENSG00000278616	201.908	-0.662214	0.210803	-3.14139	0.00168147	0.0127663	7.82882	7.31822	4.04999	4.12881	5.19175	Shared with ATR DEG
379	GAS1	10082.6	-0.660052	0.143801	-4.59003	4.43176e-06	9.74129e-05	283.778	292.312	152.72	149.049	210.065	Shared with ATR DEG
380	TACR3	173.551	-0.660031	0.23082	-2.85951	0.00424302	0.0263262	2.86844	2.82585	1.54317	1.82664	1.64549	Shared with ATR DEG
381	MYCL	718.027	-0.659288	0.168846	-3.90468	9.43512e-05	0.00126923	17.722	22.1376	11.0663	11.3747	13.5695	Shared with ATR DEG
382	EVA1B	919.907	-0.658971	0.138805	-4.74747	2.05979e-06	5.14979e-05	107.325	85.1978	54.4604	55.7725	59.2673	Shared with ATR DEG
383	UTS2R	3420.88	-0.658583	0.195753	-3.36436	0.00076722	0.00695332	73.4757	91.3951	50.0183	37.6592	59.2345	Shared with ATR DEG
384	SIPA1	564.597	-0.658363	0.142249	-4.62823	3.6881e-06	8.36418e-05	33.8805	31.7376	21.7211	20.3375	23.1906	Shared with ATR DEG
385	TMEFF1	1729.33	-0.657914	0.135565	-4.85313	1.2153e-06	3.28115e-05	63.3298	58.9707	30.728	38.4836	38.8683	Shared with ATR DEG
386	H2AC15	1084.01	-0.657507	0.157823	-4.1661	3.09849e-05	0.000500248	281.265	273.822	135.336	161.968	194.94	Shared with ATR DEG
387	STK17B	970.498	-0.656468	0.149152	-4.40133	1.07587e-05	0.000205139	26.7469	21.1279	13.9947	13.4484	14.1581	Shared with ATR DEG
388	ENSG00000273594	3316.38	-0.655857	0.113	-5.80404	6.47372e-09	3.40843e-07	523.893	385.285	217.636	239.749	280.418	Shared with ATR DEG
389	ELL	923.988	-0.651998	0.193083	-3.37679	0.000733382	0.00670019	24.8056	30.0724	18.8974	15.7181	20.8068	Shared with ATR DEG
390	ENSG00000237846	255.676	-0.651461	0.188236	-3.46087	0.000538438	0.00522935	40.3689	39.7555	22.1371	22.6063	26.5141	Shared with ATR DEG
391	RASD1	287.606	-0.648221	0.247775	-2.61617	0.00889216	0.0463282	13.5916	19.1498	9.84722	7.70804	9.84944	Shared with ATR DEG
392	RNASEH2C	752.221	-0.648111	0.1705	-3.80125	0.000143968	0.00179863	93.5317	73.8238	39.7718	45.3023	36.9282	Shared with ATR DEG
393	POU5F2	140.581	-0.64669	0.237706	-2.72055	0.00651742	0.036586	1.56056	1.34834	0.815419	0.830443	0.944642	Shared with ATR DEG
394	DES	17953.2	-0.64633	0.197405	-3.27412	0.00105991	0.00899287	678.932	866.83	600.609	407.607	598.312	Shared with ATR DEG
395	KIFC3	2006.95	-0.646164	0.123942	-5.21343	1.85377e-07	6.29141e-06	133.372	137.232	78.1082	78.3053	82.3451	Shared with ATR DEG
396	FOXC1	1494.49	-0.643751	0.156833	-4.10468	4.04868e-05	0.000626879	38.7801	27.8873	20.042	19.2061	19.8875	Shared with ATR DEG
397	BIRC5	1829.2	-0.64274	0.11216	-5.73059	1.00084e-08	4.92175e-07	82.1037	79.3229	43.4771	46.5583	50.7017	Shared with ATR DEG
398	ENSG00000280479	1310.89	-0.641398	0.160687	-3.99159	6.56315e-05	0.000942054	46.3621	46.4532	31.3416	24.4341	27.1568	Shared with ATR DEG
399	TMEM178A	227.401	-0.640412	0.21311	-3.00508	0.00265513	0.0182279	15.5553	13.5248	8.31005	9.59803	7.59016	Shared with ATR DEG
400	SKIL	6088.64	-0.637308	0.136767	-4.65982	3.16481e-06	7.33269e-05	157.713	130.11	78.632	85.629	85.3927	Shared with ATR DEG
401	CENPU	1166.52	-0.637017	0.121948	-5.22366	1.7542e-07	6.01704e-06	75.8256	73.3461	41.2298	39.4613	39.489	Shared with ATR DEG
402	ARHGEF17	4967.59	-0.63642	0.116523	-5.46176	4.71441e-08	1.9295e-06	105.165	95.6317	49.9965	46.3891	54.8286	Shared with ATR DEG
403	TMEM119	2547.56	-0.635592	0.157088	-4.0461	5.20775e-05	0.000777609	95.0224	100.706	53.3428	50.6537	72.9681	Shared with ATR DEG
404	PCLAF	824.913	-0.634416	0.152421	-4.16226	3.15116e-05	0.000508326	84.9042	82.4572	44.1437	51.5421	43.6107	Shared with ATR DEG
405	KIF26B	2506.73	-0.63339	0.131946	-4.80038	1.58361e-06	4.11419e-05	21.8887	15.5904	10.8351	10.0947	13.1687	Shared with ATR DEG
406	FBLN2	769.096	-0.632471	0.181282	-3.48888	0.000485049	0.00478766	17.9402	15.0009	9.68657	7.90857	12.4882	Shared with ATR DEG
407	INAFM1	288.147	-0.631037	0.197496	-3.19519	0.00139739	0.0110808	38.004	34.1465	20.2189	18.9976	25.8474	Shared with ATR DEG
408	PRX	306.324	-0.627503	0.214303	-2.92811	0.00341029	0.0222164	20.8774	11.0454	5.83051	7.31103	8.66261	Shared with ATR DEG
409	FSCN1	14528.9	-0.625503	0.0957335	-6.5338	6.41226e-11	5.23768e-09	512.09	501.596	290.138	272.322	323.381	Shared with ATR DEG
410	ETV5	864.805	-0.624529	0.155119	-4.02613	5.67032e-05	0.000832496	28.1387	30.1262	18.6868	19.5897	16.442	Shared with ATR DEG
411	EPHB1	711.518	-0.624403	0.154871	-4.03175	5.53621e-05	0.000817789	16.7305	15.8545	9.35187	8.58206	12.3497	Shared with ATR DEG
412	CTNNAL1	1025.47	-0.623151	0.187035	-3.33173	0.000863076	0.00763189	44.8677	40.0752	23.5649	28.8997	21.0085	Shared with ATR DEG
413	MYBL2	1776.75	-0.622899	0.122152	-5.09939	3.40747e-07	1.10026e-05	62.6215	56.8005	35.9335	32.0285	40.2714	Shared with ATR DEG
414	KCNN2	297.178	-0.622091	0.193018	-3.22297	0.00126867	0.010293	10.1733	10.0211	5.91616	5.68996	7.0237	Shared with ATR DEG
415	TMEM200B	255.322	-0.621663	0.229219	-2.7121	0.00668586	0.0372388	11.168	7.29866	5.25533	5.10597	6.32814	Shared with ATR DEG
416	ID3	2149.78	-0.620678	0.178565	-3.47593	0.000509084	0.00498544	273.502	199.818	149.607	146.42	123.66	Shared with ATR DEG
417	ENSG00000283060	2149.78	-0.620678	0.178565	-3.47593	0.000509084	0.00498544	273.502	199.818	149.607	146.42	123.66	Shared with ATR DEG
418	UBE2S	2083.35	-0.618913	0.139392	-4.4401	8.99154e-06	0.000176327	202.719	178.02	100.601	106.052	168.701	Shared with ATR DEG
419	ENSG00000285460	1400.76	-0.618555	0.182482	-3.38968	0.000699746	0.00643559	70.9422	54.9604	35.0922	27.2559	40.3067	Shared with ATR DEG
420	SQSTM1	1313.22	-0.616315	0.205764	-2.99526	0.00274214	0.0186984	151.204	107.356	60.6001	45.9329	49.8515	Shared with ATR DEG
421	NFKBIE	271.889	-0.615197	0.187128	-3.28758	0.00101054	0.00865019	13.2571	14.6254	8.25426	8.22496	7.20942	Shared with ATR DEG
422	SH2B3	572.672	-0.614905	0.211944	-2.90125	0.00371671	0.0237585	21.7169	10.4249	7.93578	5.65354	6.19626	Shared with ATR DEG
423	SHD	3644.46	-0.613419	0.191413	-3.20469	0.00135206	0.0108193	164.871	213.164	112.038	98.2599	150.709	Shared with ATR DEG
424	TRIL	4238.72	-0.613074	0.147553	-4.15494	3.25378e-05	0.000520524	70.7297	76.8959	41.5868	39.1516	54.7874	Shared with ATR DEG
425	CDC14A	392.3	-0.611968	0.191426	-3.19689	0.0013892	0.0110295	20.2062	14.3745	9.03327	9.01061	9.83817	Shared with ATR DEG
426	PKN3	327.54	-0.609692	0.230269	-2.64774	0.00810324	0.0430854	7.68967	9.83117	5.14142	4.29847	6.58588	Shared with ATR DEG
427	B2M	1536.07	-0.608187	0.211397	-2.87699	0.00401492	0.025194	262.152	161.666	99.9989	146.972	110.796	Shared with ATR DEG
428	PARP8	1361.8	-0.607294	0.135627	-4.47768	7.54592e-06	0.000152958	105.771	74.7825	44.1037	47.1671	56.0421	Shared with ATR DEG
429	DHRS3	1987.88	-0.605448	0.193899	-3.12249	0.00179331	0.0134119	112.343	86.6593	54.9158	63.8734	49.5793	Shared with ATR DEG
430	CCDC144B	234.073	-0.602564	0.213032	-2.82852	0.00467638	0.0283926	7.16583	4.41056	2.11493	2.84217	3.09817	Shared with ATR DEG
431	RPS2P5	6526.87	-0.601543	0.129885	-4.63135	3.63295e-06	8.2488e-05	779.561	745.77	456.296	403.361	545.16	Shared with ATR DEG
432	GPC2	798.809	-0.601124	0.133353	-4.50778	6.55103e-06	0.000136524	35.5481	40.5368	22.4222	22.9034	21.6258	Shared with ATR DEG
433	P2RX5-TAX1BP3	191.891	-0.601011	0.227218	-2.64509	0.00816699	0.0433149	2.75936	2.82393	1.8244	1.45167	1.85499	Shared with ATR DEG
434	NFKBIB	262.318	-0.598233	0.213201	-2.80596	0.00501675	0.0299869	17.7974	16.048	10.0492	8.98469	13.0547	Shared with ATR DEG
435	ENSG00000282905	262.318	-0.598233	0.213201	-2.80596	0.00501675	0.0299869	17.7974	16.048	10.0492	8.98469	13.0547	Shared with ATR DEG
436	BCL2L12	635.833	-0.597994	0.155558	-3.84418	0.000120957	0.00156279	66.1949	70.0165	42.6388	37.6019	48.2517	Shared with ATR DEG
437	ST8SIA1	340.507	-0.597162	0.202827	-2.94419	0.00323798	0.0213469	24.0341	25.4047	13.3654	13.9464	11.6814	Shared with ATR DEG
438	LOXL4	246.062	-0.596964	0.211609	-2.82107	0.00478635	0.0289174	5.60805	6.33427	3.44068	3.29683	4.31762	Shared with ATR DEG
439	TRIM36	283.757	-0.594053	0.184043	-3.22779	0.00124749	0.0101553	15.5647	13.2445	7.04473	6.78373	9.9631	Shared with ATR DEG
440	FAM171A2	3880.59	-0.594044	0.172437	-3.44499	0.000571089	0.00547433	115.103	123.971	69.6309	66.174	97.8226	Shared with ATR DEG
441	SCRIB	3317.4	-0.593745	0.163333	-3.63517	0.000277797	0.00307411	79.6197	105.888	59.2698	46.9811	75.1696	Shared with ATR DEG
442	H4C2	5641.89	-0.59334	0.167607	-3.54006	0.000400042	0.00411725	423.809	382	205.793	294.435	242.554	Shared with ATR DEG
443	DIAPH3	553.952	-0.593303	0.213199	-2.78285	0.00538829	0.0316967	15.2312	11.1634	6.44747	8.49215	8.37755	Shared with ATR DEG
444	WT1	1132.43	-0.592182	0.200393	-2.95509	0.00312574	0.0207561	49.8291	30.8336	29.9879	24.4358	25.221	Shared with ATR DEG
445	CENPV	1619.23	-0.591794	0.121572	-4.86784	1.12825e-06	3.0894e-05	169.036	164.646	121.437	107.237	118.705	Shared with ATR DEG
446	ZIC1	5687.78	-0.59141	0.162181	-3.64661	0.000265718	0.00296942	188.921	201.822	122.485	114.302	182.463	Shared with ATR DEG
447	GALNT17	323.699	-0.590544	0.189633	-3.11414	0.0018448	0.0136936	7.02328	7.50969	5.03244	3.91877	5.04165	Shared with ATR DEG
448	P3H2	1332.34	-0.589812	0.148873	-3.96185	7.43719e-05	0.00104267	55.7002	41.4337	40.225	36.346	27.4581	Shared with ATR DEG
449	CEBPD	869.218	-0.589576	0.197246	-2.98904	0.0027986	0.0190027	78.3086	55.2646	39.8313	45.8494	37.0164	Shared with ATR DEG
450	SH2D3C	332.864	-0.586275	0.218934	-2.67785	0.00740955	0.0403485	16.0238	17.9365	9.41776	6.93506	8.85853	Shared with ATR DEG
451	ADAMTS10	1198.19	-0.580175	0.185163	-3.13333	0.00172836	0.0130453	66.596	64.3353	38.2436	37.2636	51.129	Shared with ATR DEG
452	UBE2E3	7748.39	-0.579784	0.133582	-4.34028	1.42304e-05	0.000261256	594.856	635.373	364.321	406.06	368.431	Shared with ATR DEG
453	CDC42EP1	1816.54	-0.578401	0.144007	-4.01648	5.9075e-05	0.000862719	78.0767	78.2361	51.2888	42.8868	57.155	Shared with ATR DEG
454	HES6	1442.93	-0.578231	0.191803	-3.01472	0.00257217	0.0177627	107.896	124.132	70.4034	53.9202	86.3904	Shared with ATR DEG
455	ZMYND19	633.635	-0.577585	0.186009	-3.10515	0.00190184	0.0140252	40.0684	46.5335	29.5369	25.444	25.7621	Shared with ATR DEG
456	TMEM212	266.508	-0.573257	0.18656	-3.07278	0.00212075	0.0152993	13.8863	12.148	7.71897	7.54188	9.11884	Shared with ATR DEG
457	IGFBP3	4710.18	-0.570438	0.208575	-2.73493	0.00623939	0.0353638	230.326	167.668	108.687	139.436	106.946	Shared with ATR DEG
458	CUEDC1	2107.89	-0.569965	0.146275	-3.89652	9.75846e-05	0.00130469	61.057	60.8536	42.6846	37.6172	51.6759	Shared with ATR DEG
459	CDR2L	631.687	-0.567503	0.157555	-3.60192	0.000315871	0.00340633	17.1888	13.8393	9.77592	8.63617	10.7519	Shared with ATR DEG
460	IFRD2	832.892	-0.564718	0.151444	-3.72888	0.000192332	0.0022844	56.627	52.1875	32.6974	27.003	34.0142	Shared with ATR DEG
461	CACNG6	719.636	-0.564207	0.165205	-3.41519	0.000637375	0.00596151	23.8343	27.0388	15.4913	15.5868	19.5681	Shared with ATR DEG
462	ZBTB46	933.891	-0.564037	0.195803	-2.88064	0.0039687	0.0249689	30.6309	18.1579	12.6873	12.5649	14.3782	Shared with ATR DEG
463	LRIG3	3515.84	-0.56378	0.104111	-5.41519	6.12244e-08	2.4486e-06	140.758	144.481	78.5089	81.3828	95.9092	Shared with ATR DEG
464	BOP1	785.168	-0.563559	0.156715	-3.59608	0.000323049	0.00346545	32.0119	33.46	22.2564	18.0145	21.9312	Shared with ATR DEG
465	ENSG00000285301	785.168	-0.563559	0.156715	-3.59608	0.000323049	0.00346545	32.0119	33.46	22.2564	18.0145	21.9312	Shared with ATR DEG
466	ZNF562	2033.39	-0.562556	0.103545	-5.43297	5.54252e-08	2.23054e-06	33.7602	33.6291	19.4825	20.7088	23.4234	Shared with ATR DEG
467	CHST2	1628.52	-0.558745	0.148962	-3.75093	0.000176181	0.00212398	39.388	28.3483	20.408	20.609	22.8495	Shared with ATR DEG
468	ETS1	2132.62	-0.553613	0.193693	-2.85821	0.00426044	0.0263909	59.5099	42.9891	33.0719	32.6973	27.836	Shared with ATR DEG
469	CDH15	8063.28	-0.553391	0.214253	-2.58289	0.00979763	0.0499125	223.305	289.837	160.268	123.047	217.485	Shared with ATR DEG
470	SMAD6	948.193	-0.552775	0.191736	-2.88301	0.00393896	0.0248385	28.0537	17.6921	13.7694	12.2546	15.1768	Shared with ATR DEG
471	DUSP6	1869.71	-0.551763	0.179528	-3.0734	0.00211633	0.0152739	87.1501	75.1166	40.2396	57.3108	56.585	Shared with ATR DEG
472	KAZALD1	423.792	-0.549416	0.165024	-3.32931	0.000870607	0.00766621	21.9603	18.6708	13.4531	11.9551	12.2607	Shared with ATR DEG
473	B3GAT3	620.994	-0.546874	0.15389	-3.55367	0.000379899	0.00393515	41.9215	40.3259	27.829	25.3618	25.7625	Shared with ATR DEG
474	POLD1	1383.66	-0.545318	0.119615	-4.55895	5.14101e-06	0.000110854	46.1617	49.7183	28.8636	25.2481	28.417	Shared with ATR DEG
475	SLC9A3R2	635.928	-0.544688	0.155526	-3.50222	0.000461397	0.00460847	41.7745	37.7274	26.4386	21.0914	29.373	Shared with ATR DEG
476	GOLGA6L9	310.843	-0.543257	0.203536	-2.6691	0.0076055	0.0411252	5.34363	5.30611	2.08055	2.48132	3.1492	Shared with ATR DEG
477	LOC102724428	747.836	-0.542609	0.158792	-3.41711	0.0006329	0.00593117	12.9672	13.7396	8.24624	7.49013	10.5216	Shared with ATR DEG
478	FBLIM1	2824.93	-0.542171	0.10616	-5.10712	3.27112e-07	1.05801e-05	149.529	150.028	86.2392	88.3764	88.2036	Shared with ATR DEG
479	THOP1	1561.56	-0.542137	0.152441	-3.55638	0.000376002	0.00390107	100.297	107.607	74.4882	59.4345	80.7877	Shared with ATR DEG
480	H2AC19	7392.6	-0.54051	0.145769	-3.70799	0.000208907	0.00244726	#N/A	#N/A	#N/A	#N/A	#N/A	Shared with ATR DEG
481	NCKAP5L	3945.56	-0.537749	0.181748	-2.95876	0.00308881	0.0205462	71.6823	79.0882	45.3155	38.6946	62.8632	Shared with ATR DEG
482	PPP2R3B	929.771	-0.53422	0.180482	-2.95997	0.00307672	0.020511	51.4907	57.2777	32.6763	24.6151	38.9834	Shared with ATR DEG
483	SLC1A3	469.467	-0.533133	0.170768	-3.12198	0.00179639	0.0134221	21.9407	19.8928	12.9134	16.7555	17.0088	Shared with ATR DEG
484	SPC24	799.811	-0.532225	0.132612	-4.01338	5.98546e-05	0.000870149	40.9646	40.6584	27.3713	29.8365	31.1423	Shared with ATR DEG
485	H3C6	6143.3	-0.532024	0.161392	-3.29647	0.000979098	0.008441	1540.46	1410.34	745.482	1109.08	1018.88	Shared with ATR DEG
486	JMJD6	632.715	-0.531058	0.134844	-3.93833	8.20503e-05	0.00113058	26.1864	22.2417	15.2063	13.8594	15.0307	Shared with ATR DEG
487	SOX11	14385.2	-0.531017	0.109054	-4.86931	1.11991e-06	3.07967e-05	131.944	133.305	77.2323	81.5447	98.1859	Shared with ATR DEG
488	RAC3	512.471	-0.529683	0.160827	-3.29349	0.000989524	0.00851565	50.7225	51.995	30.8691	29.8971	37.5906	Shared with ATR DEG
489	WWC2	1633.18	-0.529273	0.113491	-4.66355	3.10797e-06	7.22706e-05	46.8737	50.9973	24.5588	18.5587	21.5176	Shared with ATR DEG
490	RHOB	3841.32	-0.526255	0.131568	-3.99988	6.33738e-05	0.000915098	157.006	127.664	93.5536	80.4113	101.177	Shared with ATR DEG
491	RAB15	1614.93	-0.525825	0.110502	-4.7585	1.95036e-06	4.92754e-05	46.352	47.0765	28.0753	26.851	30.7429	Shared with ATR DEG
492	PDXP	958.555	-0.525303	0.129923	-4.04318	5.27316e-05	0.000784948	43.1012	42.1017	29.964	27.2734	32.2126	Shared with ATR DEG
493	ZBTB17	973.731	-0.523953	0.128756	-4.06936	4.71427e-05	0.000717261	56.4367	49.7794	28.7681	26.2646	33.6527	Shared with ATR DEG
494	H3C7	3750.14	-0.523274	0.201552	-2.59623	0.00942535	0.0484649	898.889	942.804	442.419	748.597	601.891	Shared with ATR DEG
495	HOMER3	1200.89	-0.519544	0.151954	-3.41908	0.000628334	0.00590272	68.5046	82.468	50.4982	43.8437	55.0186	Shared with ATR DEG
496	ID1	2527.69	-0.518848	0.175443	-2.95737	0.00310278	0.0206178	265.062	206.206	138.914	182.796	142.121	Shared with ATR DEG
497	ZBTB1	1847.62	-0.518191	0.140587	-3.6859	0.000227899	0.00261969	59.6095	48.4052	35.3076	36.8388	39.8606	Shared with ATR DEG
498	DMPK	2462.99	-0.517614	0.185298	-2.79342	0.00521541	0.0308681	86.1425	103.273	59.3041	41.1071	65.4636	Shared with ATR DEG
499	EBF2	1447.91	-0.514377	0.12024	-4.27791	1.88654e-05	0.000330608	27.9178	25.9461	15.7484	16.5633	20.2553	Shared with ATR DEG
500	IGDCC4	4428.17	-0.514066	0.148428	-3.46342	0.000533365	0.00519276	63.4192	74.6894	41.7653	35.7562	52.36	Shared with ATR DEG
501	TMEM64	1390.69	-0.51388	0.135833	-3.78317	0.000154846	0.00190855	38.1758	37.1046	25.724	23.6491	21.7881	Shared with ATR DEG
502	MAP3K7CL	780.43	-0.510633	0.142284	-3.58882	0.00033218	0.00353195	66.4876	66.6515	39.3469	37.3425	47.02	Shared with ATR DEG
503	PLK1	1021.7	-0.50706	0.160791	-3.15353	0.00161306	0.0123736	54.4885	46.2841	23.5792	27.1605	37.4413	Shared with ATR DEG
504	EPHA3	7584.02	-0.503842	0.171161	-2.94368	0.00324337	0.0213752	131.662	118.332	73.4435	96.4845	76.3391	Shared with ATR DEG
505	DMRT2	650.488	-0.50171	0.172642	-2.90607	0.00366003	0.0234897	24.4848	26.8696	13.7625	17.9818	19.8145	Shared with ATR DEG
506	LASP1	5306.46	-0.501617	0.136065	-3.6866	0.000227266	0.00261397	141.578	117.351	86.5836	74.0447	87.4002	Shared with ATR DEG
507	MACROD1	829.71	-0.500889	0.190761	-2.62574	0.008646	0.0452664	147.168	154.876	73.7308	55.3674	87.2637	Shared with ATR DEG
508	MTHFD1	2175.14	0.500285	0.118695	4.21486	2.49932e-05	0.000420046	48.4216	49.7036	64.1014	64.3111	66.9297	Shared with ATR DEG
509	VAMP3	1404.02	0.502868	0.169035	2.97494	0.0029305	0.0197315	56.7615	39.6501	57.7778	63.2618	52.9744	Shared with ATR DEG
510	JADE3	872.486	0.503117	0.171344	2.9363	0.00332158	0.0217864	13.2218	9.65696	15.5596	13.9294	14.177	Shared with ATR DEG
511	PPIC	342.628	0.5035	0.190556	2.64227	0.00823535	0.0436014	16.5318	14.0706	20.9972	19.9108	19.0871	Shared with ATR DEG
512	MYLK4	612.19	0.506619	0.181293	2.79447	0.00519841	0.0307994	5.1088	6.49215	7.15801	7.44589	8.49571	Shared with ATR DEG
513	PRKAA2	1354.1	0.506797	0.146213	3.46614	0.000527986	0.00514559	7.97917	7.66102	9.93023	11.1436	9.80159	Shared with ATR DEG
514	SEL1L	2743.05	0.507506	0.138487	3.66464	0.000247684	0.0028026	34.9003	26.1271	34.5203	35.1237	35.6471	Shared with ATR DEG
515	PPCS	601.003	0.507521	0.18818	2.697	0.00699675	0.0385361	43.547	41.6235	42.0812	58.6488	45.5478	Shared with ATR DEG
516	PDXDC1	582.765	0.507631	0.166628	3.04649	0.00231529	0.0164039	18.8256	19.2137	17.577	18.7524	27.6051	Shared with ATR DEG
517	FHOD3	1882.24	0.507659	0.185222	2.74081	0.00612871	0.0348814	23.5183	27.761	37.1516	22.2916	32.8454	Shared with ATR DEG
518	TSC22D3	2592.85	0.509743	0.148323	3.43672	0.00058881	0.0056135	103.842	80.3566	100.733	122.794	115.358	Shared with ATR DEG
519	MINDY1	385.716	0.510739	0.176401	2.89534	0.00378754	0.0241114	11.0103	14.8236	12.9914	14.5168	15.6361	Shared with ATR DEG
520	DPYSL3	1823.76	0.511372	0.131463	3.88986	0.000100302	0.0013329	24.8055	21.5935	24.4192	24.9414	36.2101	Shared with ATR DEG
521	PSAP	9379.32	0.51275	0.116774	4.39097	1.12844e-05	0.000213264	256.483	251.223	344.013	310.625	323.971	Shared with ATR DEG
522	RAB7A	2358.96	0.516693	0.142888	3.61606	0.000299118	0.00327061	61.5939	60.3463	88.8971	73.0453	81.8774	Shared with ATR DEG
523	PDE6D	262.481	0.518837	0.191226	2.71322	0.00666332	0.0371523	14.7987	15.9914	18.6995	20.3709	21.0691	Shared with ATR DEG
524	ATL3	1069.66	0.519586	0.118442	4.38685	1.15004e-05	0.000216285	14.4627	12.1007	14.5917	14.2342	19.1303	Shared with ATR DEG
525	RAB5C	1778.84	0.519603	0.144723	3.59034	0.000330246	0.00351721	76.3786	73.0686	102.667	81.6977	99.6766	Shared with ATR DEG
526	LAMP2	2199.21	0.519739	0.136003	3.82153	0.000132624	0.00168308	30.1447	28.6777	47.4613	45.1257	43.0554	Shared with ATR DEG
527	ENSG00000269226	432.578	0.520951	0.199912	2.6059	0.00916338	0.0474144	14.1729	13.3625	14.0869	20.0811	19.1119	Shared with ATR DEG
528	CELSR1	1169.73	0.522059	0.114757	4.54926	5.38338e-06	0.00011505	8.93497	8.65924	11.4452	12.3369	14.1192	Shared with ATR DEG
529	VANGL1	653.42	0.522076	0.169948	3.07197	0.0021265	0.0153301	8.64236	7.2695	8.97129	8.24117	10.1453	Shared with ATR DEG
530	ERBB3	6424.75	0.523559	0.169602	3.08698	0.00202203	0.0147479	109.067	141.515	113.809	111.645	143.366	Shared with ATR DEG
531	RRAGD	1917.59	0.524394	0.148092	3.54099	0.000398623	0.00410703	25.743	24.7009	39.5507	33.488	31.055	Shared with ATR DEG
532	DGLUCY	637.815	0.524631	0.152023	3.45099	0.000558527	0.00537261	30.2677	22.7144	32.1577	32.8472	33.415	Shared with ATR DEG
533	FIGNL1	648.027	0.52658	0.193897	2.71576	0.00661229	0.036925	11.7476	14.175	16.2177	18.4811	16.7844	Shared with ATR DEG
534	PTPRZ1	434.717	0.527538	0.201376	2.61967	0.00880144	0.04593	10.147	12.3278	6.03972	7.93196	7.45497	Shared with ATR DEG
535	DPYSL5	1807.08	0.527623	0.185916	2.83797	0.00454019	0.0277669	19.2324	24.6092	29.3006	24.8635	32.6788	Shared with ATR DEG
536	ARRDC4	905.141	0.529554	0.140329	3.77365	0.000160875	0.00196788	13.2299	11.1975	14.843	17.1386	17.0956	Shared with ATR DEG
537	CTBS	282.374	0.529943	0.202005	2.62342	0.00870526	0.0455143	6.56512	5.00204	6.9251	9.33371	8.30861	Shared with ATR DEG
538	PFKP	494.498	0.530465	0.14873	3.56663	0.000361596	0.00378492	13.7588	11.2522	18.7939	20.2941	19.9452	Shared with ATR DEG
539	MYL1	13959.1	0.531328	0.168335	3.15637	0.00159748	0.0122786	762.027	897.901	1256.28	970.817	1120.65	Shared with ATR DEG
540	EPHA4	3239.98	0.53167	0.129912	4.09255	4.26655e-05	0.000655871	68.7701	64.4329	58.9702	74.6483	78.1432	Shared with ATR DEG
541	PAK1	1062.58	0.531908	0.134803	3.94581	7.953e-05	0.00110057	30.5923	42.9138	39.7587	34.9907	34.447	Shared with ATR DEG
542	BCL2	806.952	0.532349	0.204084	2.60848	0.00909465	0.0471912	8.00959	5.71624	9.95184	8.19979	7.64146	Shared with ATR DEG
543	ATP6V0E1	789.652	0.532913	0.174111	3.06077	0.0022077	0.0157855	64.5868	50.7391	69.1319	84.3197	67.4586	Shared with ATR DEG
544	CREB5	970.428	0.533673	0.199222	2.67878	0.00738904	0.0402824	28.3046	40.9827	30.6336	18.8248	30.866	Shared with ATR DEG
545	PELI2	805.325	0.534187	0.199883	2.67251	0.0075287	0.0408589	9.2205	12.3953	15.2919	14.5933	12.9677	Shared with ATR DEG
546	AP5B1	524.154	0.534555	0.148778	3.59298	0.000326923	0.00349146	4.18	3.87377	5.28118	5.46018	5.51384	Shared with ATR DEG
547	SLC35A5	993.45	0.53616	0.200692	2.67155	0.00755018	0.0409448	30.8123	23.2609	32.2222	44.5383	39.1429	Shared with ATR DEG
548	PIGS	1323.4	0.536377	0.116671	4.59736	4.27885e-06	9.51366e-05	32.9125	28.9294	42.3748	41.0532	43.1956	Shared with ATR DEG
549	REEP5	1431.81	0.539097	0.180113	2.99311	0.00276153	0.0188065	40.1486	41.6584	45.8797	51.2415	47.1954	Shared with ATR DEG
550	KIF13B	684.683	0.540495	0.145674	3.7103	0.000207011	0.00243178	7.14976	8.12575	7.20035	7.20582	7.92216	Shared with ATR DEG
551	TJP2	681.066	0.541621	0.191191	2.83287	0.00461316	0.0280884	20.2442	16.3997	24.5255	23.3871	21.8453	Shared with ATR DEG
552	COL4A5	5152.43	0.541956	0.116724	4.64305	3.43309e-06	7.85981e-05	58.7859	66.0855	68.8303	82.9752	83.8892	Shared with ATR DEG
553	ENSG00000285132	1375.77	0.542036	0.121846	4.44851	8.64661e-06	0.000170256	21.7727	18.5602	25.8254	25.5087	30.5646	Shared with ATR DEG
554	BBS1	931.892	0.542114	0.136359	3.97564	7.01889e-05	0.000997811	29.5374	23.3811	33.6517	31.4044	36.6862	Shared with ATR DEG
555	TMEM131	3449.24	0.546998	0.137506	3.97801	6.94952e-05	0.00099014	33.3931	38.5226	42.7421	42.1055	51.5713	Shared with ATR DEG
556	NDFIP1	2570.22	0.54779	0.143038	3.82967	0.000128315	0.00163701	44.58	43.9814	57.4749	58.7822	52.5649	Shared with ATR DEG
557	ATP6AP1	1366.15	0.549365	0.134231	4.09269	4.26402e-05	0.000655871	38.7302	32.1348	49.6209	48.6409	48.4611	Shared with ATR DEG
558	UFL1	1475.07	0.551094	0.210126	2.62268	0.00872406	0.0455879	22.7608	19.8873	23.4162	33.5859	25.3591	Shared with ATR DEG
559	BACE1	1899.76	0.551278	0.127332	4.32944	1.49488e-05	0.000271856	33.8294	25.9248	38.2515	39.0804	46.4618	Shared with ATR DEG
560	KIAA1549L	490.27	0.552197	0.150703	3.66413	0.000248177	0.00280428	2.79025	3.13446	3.6123	3.13057	3.49449	Shared with ATR DEG
561	SLC24A1	318.044	0.552871	0.209712	2.63634	0.00838066	0.044225	9.1956	7.84755	6.33053	8.66803	9.02668	Shared with ATR DEG
562	PAX2	1621.88	0.553695	0.191315	2.89416	0.00380179	0.0241712	27.541	27.8719	34.9391	27.8915	44.5534	Shared with ATR DEG
563	ATP6V0A1	1020.35	0.554442	0.124288	4.46095	8.15958e-06	0.000162157	25.1261	31.7914	29.3679	30.852	34.1412	Shared with ATR DEG
564	COA7	724.148	0.555334	0.140539	3.95144	7.76808e-05	0.00108185	12.6779	13.1364	15.5835	16.7244	16.4673	Shared with ATR DEG
565	RPS24	10788	0.5586	0.184415	3.02904	0.00245333	0.0170918	1134.14	1645.16	1854.08	2134.96	1885.41	Shared with ATR DEG
566	KCTD12	6123.96	0.559888	0.206099	2.71659	0.00659573	0.036886	45.0547	58.8946	69.659	55.3474	91.2067	Shared with ATR DEG
567	SLF2	5406.73	0.560333	0.160061	3.50075	0.000463945	0.00462673	60.257	76.2597	81.0137	76.126	98.3925	Shared with ATR DEG
568	AMOT	10799.6	0.560679	0.118188	4.74394	2.09603e-06	5.21357e-05	79.4019	79.0862	117.245	121.657	139.729	Shared with ATR DEG
569	MBLAC2	303.288	0.563405	0.191935	2.9354	0.00333115	0.0218417	4.5412	3.61418	5.47568	6.11021	5.91812	Shared with ATR DEG
570	MAPK13	214.568	0.563995	0.216492	2.60515	0.00918333	0.0474232	2.8214	2.5516	3.79503	3.54604	6.66809	Shared with ATR DEG
571	ATRN	2337.96	0.564114	0.110184	5.11976	3.05928e-07	9.97864e-06	17.7009	15.5854	24.126	23.7616	24.3499	Shared with ATR DEG
572	NAGA	583.503	0.566416	0.152899	3.70451	0.000211798	0.00246548	11.5311	9.80703	14.4905	15.7425	15.5775	Shared with ATR DEG
573	RBPMS	1191.3	0.568305	0.188028	3.02245	0.00250738	0.0173866	65.8028	32.8746	74.2435	57.6464	61.0431	Shared with ATR DEG
574	FILIP1	1716.15	0.568937	0.202557	2.80878	0.00497295	0.0297898	12.0265	17.8174	21.1688	16.9932	22.3542	Shared with ATR DEG
575	TFCP2	1399.27	0.570975	0.138651	4.11807	3.82062e-05	0.000595393	23.8382	27.1993	35.7471	31.6369	38.8922	Shared with ATR DEG
576	PTPN18	292.474	0.571986	0.183351	3.11963	0.00181081	0.0135037	8.61259	14.703	11.2222	15.2469	15.3826	Shared with ATR DEG
577	SLC37A4	496.811	0.572044	0.187135	3.05685	0.00223676	0.015946	15.8399	9.71168	16.0918	18.1264	14.9897	Shared with ATR DEG
578	NDRG1	1687.24	0.572106	0.145599	3.92932	8.51865e-05	0.00116403	97.7288	96.2023	81.7423	102.367	105.083	Shared with ATR DEG
579	NDUFA7	577.947	0.57693	0.168006	3.43399	0.000594765	0.00565628	72.0067	72.2914	93.7524	109.896	95.1922	Shared with ATR DEG
580	TTC30A	514.419	0.577101	0.219172	2.63309	0.00846115	0.0445279	5.02635	4.45778	5.54173	7.99859	6.07004	Shared with ATR DEG
581	TCEAL7	1750.31	0.577479	0.15264	3.78327	0.00015478	0.00190855	101.617	101.111	143.331	146.576	127.881	Shared with ATR DEG
582	GNS	2408.17	0.577995	0.121739	4.7478	2.05637e-06	5.14979e-05	33.2724	29.7786	45.776	41.2128	44.0237	Shared with ATR DEG
583	KLHL31	2775.56	0.578283	0.211417	2.73528	0.00623281	0.0353486	25.9308	35.1591	39.854	31.7054	39.3674	Shared with ATR DEG
584	DNALI1	448.137	0.579573	0.153923	3.76533	0.000166328	0.0020229	17.5626	18.4019	22.4389	20.2696	18.7886	Shared with ATR DEG
585	SEMA6D	1675.69	0.579777	0.127337	4.55309	5.28635e-06	0.00011348	29.0542	21.856	31.8917	26.3447	35.0056	Shared with ATR DEG
586	CD200	339.953	0.581296	0.185364	3.13596	0.0017129	0.012959	12.0479	11.0779	13.3962	15.4711	15.2365	Shared with ATR DEG
587	DCC	549.425	0.586227	0.158106	3.70782	0.000209051	0.00244726	8.37504	8.04652	11.106	11.1659	12.3037	Shared with ATR DEG
588	NAV2	5355.38	0.586296	0.163796	3.57942	0.000344361	0.00363142	43.7542	51.9287	69.6812	63.1301	78.5812	Shared with ATR DEG
589	TMX2-CTNND1	1804.99	0.587355	0.225437	2.6054	0.00917663	0.0474232	15.532	19.9661	29.0627	18.3821	27.1607	Shared with ATR DEG
590	SLC9A3R1	1014.96	0.589426	0.210679	2.79775	0.00514602	0.0305889	47.4147	30.8772	42.327	51.3976	50.845	Shared with ATR DEG
591	LMOD3	1822.22	0.591898	0.22795	2.59661	0.00941488	0.0484362	24.5443	38.3219	46.0594	36.2444	48.2839	Shared with ATR DEG
592	TXNIP	4940.08	0.592536	0.226247	2.61898	0.00881921	0.0460103	101.966	88.9884	97.15	183.457	136.671	Shared with ATR DEG
593	ORMDL2	337.357	0.593084	0.212202	2.7949	0.00519158	0.0307889	19.2057	15.5337	26.4768	25.4611	19.8963	Shared with ATR DEG
594	FBXL4	795.578	0.59656	0.151641	3.93403	8.35327e-05	0.00114691	7.96589	7.50168	10.8915	12.5682	10.2397	Shared with ATR DEG
595	ZNF462	5168.14	0.598451	0.119252	5.01835	5.21173e-07	1.59218e-05	66.1316	77.8064	69.1402	80.518	95.1193	Shared with ATR DEG
596	ENDOD1	1631.81	0.598698	0.169068	3.54116	0.000398374	0.00410666	16.4374	20.374	26.4088	22.5226	29.2082	Shared with ATR DEG
597	ARPC3	1367.47	0.599189	0.195477	3.06527	0.00217477	0.0156022	113.153	91.9541	124.41	161.833	117.593	Shared with ATR DEG
598	ENSG00000274577	529.998	0.59931	0.170982	3.50511	0.000456411	0.00458003	24.5641	15.6578	25.5151	24.4096	25.0278	Shared with ATR DEG
599	MPC1	487.511	0.599545	0.221887	2.70203	0.00689175	0.0381102	30.9054	35.4178	49.7318	50.9887	39.4222	Shared with ATR DEG
600	DDRGK1	400.038	0.603015	0.172264	3.50052	0.000464345	0.00462833	18.3646	19.0405	22.8795	26.5361	28.7186	Shared with ATR DEG
601	MAP10	273.072	0.608059	0.231441	2.62727	0.0086073	0.0451368	3.17512	3.17428	3.58861	5.21381	4.68939	Shared with ATR DEG
602	CELSR2	1351.91	0.610005	0.154116	3.95809	7.555e-05	0.00105535	8.27276	6.73515	9.05457	8.88404	12.949	Shared with ATR DEG
603	CMTM4	1849.08	0.61191	0.136178	4.49346	7.00756e-06	0.000143822	12.4108	12.0237	16.677	19.0629	16.2397	Shared with ATR DEG
604	ADAM22	296.788	0.613609	0.195211	3.14332	0.00167043	0.0127221	4.01828	4.12583	3.75425	4.34206	4.8851	Shared with ATR DEG
605	TRIM63	182.557	0.613849	0.230809	2.65955	0.0078244	0.0420493	5.90965	5.58654	8.17499	7.04375	9.37709	Shared with ATR DEG
606	ITM2B	5765.59	0.615733	0.16143	3.81424	0.000136602	0.00172695	348.368	271.182	398.554	434.94	403.61	Shared with ATR DEG
607	PLXNA4	1010.56	0.618176	0.173954	3.55368	0.000379883	0.00393515	4.11181	4.35071	5.32858	5.9285	8.03023	Shared with ATR DEG
608	CPE	2047.03	0.618937	0.177271	3.49147	0.000480363	0.00475357	51.545	36.6351	56.9703	54.4598	84.9739	Shared with ATR DEG
609	ATP8A1	654.224	0.619642	0.233762	2.65074	0.00803151	0.0428162	5.5885	4.69657	8.95116	10.5374	8.62063	Shared with ATR DEG
610	LIPA	689.431	0.620406	0.230824	2.68779	0.00719262	0.0394346	19.9765	14.7343	19.991	28.1159	19.6645	Shared with ATR DEG
611	MINDY2	1273.93	0.621302	0.158471	3.92061	8.83268e-05	0.00120076	11.1554	8.61205	11.1424	13.8997	13.1461	Shared with ATR DEG
612	PCYT1B	897.8	0.621445	0.152065	4.0867	4.37552e-05	0.000671018	9.68601	12.4039	17.8882	18.2253	19.5281	Shared with ATR DEG
613	HIBADH	815.91	0.622155	0.216606	2.87229	0.00407512	0.0255054	27.6257	21.4848	33.9251	41.8857	29.109	Shared with ATR DEG
614	SPTLC2	1909.14	0.625046	0.154341	4.04978	5.12657e-05	0.000769664	18.092	21.5875	21.6622	25.0582	19.6671	Shared with ATR DEG
615	ZBED3	1181.19	0.625585	0.142155	4.40072	1.07894e-05	0.00020552	18.1112	17.6001	17.7625	14.5491	17.1634	Shared with ATR DEG
616	LSR	651.322	0.627382	0.161063	3.89525	9.80958e-05	0.00130955	25.9317	24.1873	30.5741	31.6253	31.0059	Shared with ATR DEG
617	PPM1E	512.016	0.627635	0.170843	3.67375	0.00023902	0.00272156	3.69792	4.30269	5.4306	5.38888	6.48274	Shared with ATR DEG
618	CLCN5	8461.95	0.628649	0.159751	3.93519	8.31309e-05	0.00114275	54.3933	76.0191	75.0293	87.3543	92.9559	Shared with ATR DEG
619	PARD6B	977.372	0.629437	0.205956	3.05617	0.00224184	0.0159704	12.8656	9.96735	16.9565	20.6099	16.2138	Shared with ATR DEG
620	POLR2M	3514.88	0.630826	0.16242	3.88393	0.000102781	0.00136173	117.955	106.51	154.904	186.191	182.875	Shared with ATR DEG
621	TMEM9B	389.154	0.632294	0.193847	3.26182	0.00110699	0.00931445	12.8995	12.6276	18.5783	21.2403	18.4343	Shared with ATR DEG
622	PIP4K2C	499.069	0.632932	0.18586	3.40542	0.000660621	0.00615208	9.75283	13.698	14.6086	15.8547	14.9471	Shared with ATR DEG
623	CAMK4	341.667	0.633145	0.214355	2.95373	0.00313961	0.0208195	4.95146	2.93499	6.54238	3.64446	4.53333	Shared with ATR DEG
624	MAP2	858.364	0.633268	0.164674	3.84558	0.000120268	0.00155598	8.86689	14.8817	15.9551	13.8417	19.4346	Shared with ATR DEG
625	HIPK2	8501.99	0.633382	0.13915	4.55178	5.31931e-06	0.000113934	32.91	26.3446	41.7188	47.4842	44.8157	Shared with ATR DEG
626	ANPEP	188.003	0.633505	0.222354	2.84908	0.00438456	0.0270325	5.17632	5.4459	5.49534	3.45522	5.67932	Shared with ATR DEG
627	BEX4	1474.91	0.633781	0.114044	5.55733	2.73929e-08	1.19469e-06	70.6899	67.976	90.8315	94.2882	96.8714	Shared with ATR DEG
628	DSG2	944.402	0.634249	0.227938	2.78255	0.00539327	0.0317026	12.1743	7.96455	12.9784	15.0137	12.5265	Shared with ATR DEG
629	ARHGEF16	345.799	0.635517	0.202194	3.1431	0.00167167	0.0127221	8.54336	7.12709	10.2131	11.9386	10.2846	Shared with ATR DEG
630	APLP2	5490.6	0.638136	0.130947	4.87324	1.0978e-06	3.03549e-05	106.986	84.0651	130.731	138.408	134.948	Shared with ATR DEG
631	MRTFB	1954.47	0.638203	0.137351	4.64649	3.37624e-06	7.76259e-05	31.0154	25.4626	29.9395	33.6363	28.6569	Shared with ATR DEG
632	ATXN7L1	267.443	0.638631	0.22235	2.87218	0.00407647	0.0255054	10.5743	6.88381	6.37413	9.61796	9.90644	Shared with ATR DEG
633	IRF2	325.929	0.63971	0.180186	3.55027	0.000384838	0.00398203	16.2728	13.8832	15.7601	16.4121	15.1592	Shared with ATR DEG
634	RAP1GAP2	328.985	0.641332	0.17804	3.60219	0.000315549	0.00340584	5.25156	2.8332	4.46839	3.95576	4.70256	Shared with ATR DEG
635	LOC112694756	303.869	0.643443	0.223836	2.87461	0.00404523	0.0253511	9.85582	7.98069	11.9885	10.002	14.5109	Shared with ATR DEG
636	JAZF1	473.192	0.644058	0.210367	3.06159	0.00220165	0.015754	13.7779	16.5723	16.7363	10.6797	23.443	Shared with ATR DEG
637	LMO7	1504.54	0.644667	0.222206	2.90122	0.00371716	0.0237585	30.1113	39.0811	50.8643	35.8279	67.4074	Shared with ATR DEG
638	MINAR1	341.139	0.646166	0.205844	3.13911	0.00169464	0.0128613	2.36009	2.93329	3.52385	3.591	4.68557	Shared with ATR DEG
639	RBPMS2	269.511	0.646569	0.218819	2.95481	0.00312859	0.0207678	6.78851	7.89363	10.2438	11.5672	10.2551	Shared with ATR DEG
640	FRAS1	7168.46	0.646763	0.139198	4.64635	3.37854e-06	7.76259e-05	38.1884	31.9055	36.9933	41.9168	36.2812	Shared with ATR DEG
641	ATP10D	806.51	0.64706	0.183654	3.52325	0.000426287	0.00433452	11.9271	12.7588	15.6542	18.6396	19.0817	Shared with ATR DEG
642	NELL1	238.974	0.647145	0.245433	2.63675	0.00837048	0.0441834	5.99718	6.56285	6.12098	5.69649	9.22298	Shared with ATR DEG
643	PCYOX1	2040.18	0.64802	0.153219	4.22937	2.34345e-05	0.000397315	28.8506	29.1231	35.3363	41.9526	34.7299	Shared with ATR DEG
644	RPL12	9817.22	0.648601	0.161065	4.02695	5.65058e-05	0.00083023	869.264	1114.44	1521.26	1347.86	1585.86	Shared with ATR DEG
645	CBR4	964.764	0.650712	0.245662	2.64881	0.00807768	0.0430029	25.8867	29.5714	26.8554	44.9082	30.1724	Shared with ATR DEG
646	LIPG	844.555	0.651019	0.199952	3.25587	0.00113046	0.0094706	15.7754	9.78338	20.753	22.8633	19.4764	Shared with ATR DEG
647	AGPAT2	571.713	0.651681	0.169201	3.85153	0.000117382	0.00152684	22.9855	20.1454	32.3754	32.4308	29.1061	Shared with ATR DEG
648	CAT	830.975	0.65233	0.166095	3.92745	8.58509e-05	0.00117206	21.92	24.7585	29.9951	34.6327	32.9052	Shared with ATR DEG
649	CHCHD2	1860.17	0.652599	0.12891	5.06245	4.13907e-07	1.30374e-05	163.675	128.016	208.478	206.855	222.257	Shared with ATR DEG
650	PRR13	929.018	0.652632	0.13217	4.93783	7.89976e-07	2.27289e-05	55.5673	51.4223	80.2515	71.8552	81.9463	Shared with ATR DEG
651	DOK6	943.207	0.654177	0.22787	2.87083	0.00409392	0.0256063	14.4504	9.57853	8.32561	17.5965	12.2308	Shared with ATR DEG
652	PCDHGA10	968.178	0.656273	0.123686	5.30596	1.12079e-07	4.06882e-06	10.4773	10.5269	14.6828	14.7519	16.4441	Shared with ATR DEG
653	ENSG00000273889	679.607	0.656481	0.140444	4.67431	2.94944e-06	6.90005e-05	6.58817	5.65039	8.96148	8.6334	9.27321	Shared with ATR DEG
654	ATOX1	448.957	0.656734	0.183824	3.57263	0.00035342	0.00371679	68.3286	52.9393	101.48	95.0823	87.7361	Shared with ATR DEG
655	GNPTAB	1272.63	0.658673	0.175315	3.75708	0.000171909	0.00208159	21.0609	14.3799	22.9527	28.4309	26.7197	Shared with ATR DEG
656	SNX24	241.82	0.659743	0.197731	3.33657	0.000848176	0.00751047	15.3983	12.883	15.6797	15.9976	17.8318	Shared with ATR DEG
657	MTMR6	785.277	0.662871	0.187419	3.53685	0.000404932	0.00415427	10.4206	7.02267	11.0314	13.4419	10.9648	Shared with ATR DEG
658	CLSTN3	950.797	0.665628	0.130309	5.10806	3.25482e-07	1.05628e-05	22.0802	16.5734	23.7763	23.9702	24.3119	Shared with ATR DEG
659	ENSG00000288427	950.797	0.665628	0.130309	5.10806	3.25482e-07	1.05628e-05	22.0802	16.5734	23.7763	23.9702	24.3119	Shared with ATR DEG
660	ORAI3	307.842	0.665744	0.239336	2.78163	0.00540861	0.0317774	13.6603	7.45959	11.8794	12.3159	14.0715	Shared with ATR DEG
661	PXK	287.435	0.668287	0.194791	3.43079	0.000601816	0.00570364	7.05846	6.38814	9.04703	8.90148	10.3888	Shared with ATR DEG
662	MRS2	2194.51	0.668496	0.207025	3.22906	0.00124196	0.0101332	45.9257	34.3605	48.7944	64.9041	49.7098	Shared with ATR DEG
663	KLHL2	207.003	0.668967	0.214315	3.12142	0.00179979	0.0134401	6.25165	6.21376	8.1279	7.93312	8.4588	Shared with ATR DEG
664	FGD4	1730.08	0.669395	0.136909	4.88935	1.01168e-06	2.8264e-05	16.9213	23.9789	26.4514	23.3543	30.0662	Shared with ATR DEG
665	GRIK5	512.681	0.669993	0.238902	2.80446	0.00504006	0.0300703	7.16763	10.288	12.4983	10.3321	14.7577	Shared with ATR DEG
666	SLIT1	943.08	0.670068	0.154432	4.33892	1.43184e-05	0.000262123	8.35327	8.85544	10.3321	10.361	12.9765	Shared with ATR DEG
667	PRSS35	241.192	0.670182	0.221724	3.02259	0.00250623	0.0173849	6.05521	4.35191	7.47802	7.9683	7.55447	Shared with ATR DEG
668	RPL27A	8885.34	0.670901	0.171721	3.90692	9.34801e-05	0.00125927	632.676	886.443	1394.77	1184.98	1286.71	Shared with ATR DEG
669	TMSB4X	32719.5	0.671291	0.109939	6.10605	1.02124e-09	6.17132e-08	3625.06	3179.51	4956.39	5355.97	4920.33	Shared with ATR DEG
670	AHNAK	12793.5	0.673242	0.14006	4.80683	1.53345e-06	4.00005e-05	38.3022	43.9341	57.3672	51.4284	72.7306	Shared with ATR DEG
671	CNDP2	1647.32	0.673628	0.133207	5.05699	4.25918e-07	1.3372e-05	49.3903	53.5795	70.2758	68.131	68.4935	Shared with ATR DEG
672	SHC3	209.495	0.674347	0.212274	3.17678	0.0014892	0.0116696	1.1842	1.79059	1.47986	1.5054	1.75501	Shared with ATR DEG
673	LGMN	784.683	0.676086	0.163228	4.14197	3.4434e-05	0.000544085	27.4878	22.2954	38.97	35.8497	37.3948	Shared with ATR DEG
674	CGNL1	551.032	0.676396	0.151668	4.45972	8.20659e-06	0.000162923	4.65734	4.65762	6.0126	5.39979	6.88629	Shared with ATR DEG
675	SMTNL2	698.223	0.676568	0.176296	3.83768	0.000124202	0.00159191	32.993	22.3054	31.2112	36.3287	31.0465	Shared with ATR DEG
676	SCUBE1	657.34	0.677558	0.180352	3.75686	0.000172057	0.00208207	7.25354	5.64177	10.0296	7.38583	11.6555	Shared with ATR DEG
677	IGF1	1810.37	0.677747	0.137141	4.94198	7.73321e-07	2.2283e-05	21.1131	26.8097	31.4228	32.2615	33.3315	Shared with ATR DEG
678	TDRD7	183.317	0.678402	0.258563	2.62374	0.00869702	0.0454959	2.92353	2.92768	3.80494	3.90541	4.28646	Shared with ATR DEG
679	FUCA1	251.953	0.679061	0.224017	3.03129	0.00243515	0.017002	6.80324	6.29532	10.4507	9.95024	8.69084	Shared with ATR DEG
680	CFAP36	436.853	0.680065	0.194518	3.49615	0.000472028	0.00468728	24.6627	22.6972	31.4926	36.7887	30.9409	Shared with ATR DEG
681	KCNC3	190.851	0.680472	0.232174	2.93087	0.00338009	0.0221249	1.80178	1.79842	2.59838	2.35139	2.60191	Shared with ATR DEG
682	NIPA1	372.345	0.681259	0.177227	3.84398	0.000121053	0.00156298	3.94847	4.46379	4.80961	6.17268	5.18016	Shared with ATR DEG
683	DCX	13526.6	0.681776	0.152375	4.47434	7.66488e-06	0.000154718	74.2173	90.9738	125.574	119.572	150.953	Shared with ATR DEG
684	PATJ	924.208	0.682617	0.228311	2.98986	0.00279103	0.0189662	19.6689	14.0437	20.7221	22.6869	18.5165	Shared with ATR DEG
685	CNOT6L	2505.2	0.682793	0.119004	5.73754	9.60618e-09	4.73602e-07	31.9281	26.4593	40.5384	41.5631	44.9635	Shared with ATR DEG
686	RNF180	264.203	0.684801	0.224325	3.05272	0.00226779	0.0161374	7.43717	4.90718	6.92955	8.05204	8.62829	Shared with ATR DEG
687	AMIGO1	394.42	0.68698	0.218157	3.14901	0.00163824	0.0125269	3.81103	5.30505	5.72806	5.60105	8.14555	Shared with ATR DEG
688	VCAN	22111.3	0.690964	0.158368	4.36301	1.28282e-05	0.000237575	375.14	297.21	333.848	333.48	450.587	Shared with ATR DEG
689	CPEB4	1099.01	0.694541	0.148388	4.68056	2.86087e-06	6.7403e-05	14.0659	13.9509	18.2066	21.2389	19.9036	Shared with ATR DEG
690	MOCS1	189.74	0.694752	0.244849	2.83747	0.00454722	0.0277947	3.57065	5.02447	4.50826	5.04065	4.95674	Shared with ATR DEG
691	CD9	195.818	0.696539	0.246499	2.82573	0.00471734	0.0285783	7.94228	5.58882	10.4297	10.9638	14.0494	Shared with ATR DEG
692	PLPP3	1576.18	0.696723	0.210643	3.3076	0.000940999	0.00816733	24.7865	29.9301	34.2528	32.4752	51.8801	Shared with ATR DEG
693	APOE	2100.93	0.697909	0.21768	3.20613	0.00134534	0.0107789	130.451	76.0727	164.431	156.709	139.766	Shared with ATR DEG
694	MYL9	2018.07	0.699816	0.223759	3.12754	0.00176274	0.0132426	82.092	78.4281	157.95	86.8747	139.26	Shared with ATR DEG
695	JAM2	991.601	0.700817	0.265745	2.63718	0.00835993	0.0441482	19.1586	22.6968	26.3928	21.107	32.0735	Shared with ATR DEG
696	NSG1	194.024	0.700973	0.260326	2.69267	0.00708821	0.0389397	41.8363	47.2705	22.816	39.7774	40.4231	Shared with ATR DEG
697	TRHDE	510.362	0.701448	0.231633	3.02827	0.00245957	0.017106	11.9042	10.7555	10.8341	14.7338	12.5375	Shared with ATR DEG
698	AGTR2	625.38	0.703758	0.256632	2.74229	0.00610125	0.0347764	15.3871	9.64773	18.5456	24.2891	16.0995	Shared with ATR DEG
699	H2BC21	3000.48	0.705836	0.153815	4.58888	4.45637e-06	9.77309e-05	66.9451	75.267	95.5282	98.53	131.73	Shared with ATR DEG
700	PGAP4	605.663	0.706135	0.146609	4.81645	1.46134e-06	3.82229e-05	7.55461	6.79502	11.0025	9.87083	11.7783	Shared with ATR DEG
701	KANK4	1257.89	0.70632	0.192143	3.676	0.000236916	0.00270398	12.681	14.0559	18.6493	16.0097	23.8733	Shared with ATR DEG
702	ZNF280C	634.095	0.710819	0.146784	4.84263	1.28132e-06	3.4401e-05	7.94384	8.26284	12.8404	12.5	13.7889	Shared with ATR DEG
703	POLA1	2687.04	0.71216	0.139719	5.0971	3.44897e-07	1.10995e-05	32.6964	40.9505	42.9216	47.977	49.4757	Shared with ATR DEG
704	NEB	32173.2	0.712203	0.196165	3.63064	0.000282724	0.00312325	73.1011	101.441	123.832	129.843	164.989	Shared with ATR DEG
705	ENSG00000231500	16198.4	0.712234	0.166271	4.28357	1.83922e-05	0.000323492	1770.81	2333.26	2988.2	3216.64	3000.46	Shared with ATR DEG
706	ANXA11	1068.88	0.714638	0.130718	5.46701	4.57703e-08	1.88528e-06	30.1755	27.7646	56.8098	57.082	60.0823	Shared with ATR DEG
707	ETFB	577.356	0.714795	0.142613	5.01214	5.38274e-07	1.63664e-05	26.1957	28.5659	48.3382	50.0303	50.9756	Shared with ATR DEG
708	ALPL	188.821	0.714817	0.2538	2.81646	0.00485563	0.0292232	5.12569	3.75338	5.60431	7.39969	5.71792	Shared with ATR DEG
709	RHOBTB1	1809.12	0.719271	0.181171	3.97011	7.18383e-05	0.00101378	29.0932	30.3105	33.5418	42.1521	37.0346	Shared with ATR DEG
710	EFEMP1	605.803	0.721366	0.214699	3.3599	0.000779714	0.00701706	28.8289	15.9653	26.8955	30.6674	35.2916	Shared with ATR DEG
711	CENPS	145.189	0.721583	0.25549	2.82431	0.00473819	0.0286956	10.269	15.6591	16.512	18.531	16.0523	Shared with ATR DEG
712	HMGCL	362.428	0.721992	0.187046	3.85996	0.000113405	0.00148614	17.3463	12.0873	19.2943	21.3027	20.8746	Shared with ATR DEG
713	B4GALT1	2445.92	0.72221	0.114754	6.29355	3.10281e-10	2.12102e-08	31.4055	28.2755	43.9895	45.9461	45.3037	Shared with ATR DEG
714	RAB29	274.126	0.722492	0.209156	3.45432	0.000551678	0.00532031	7.0958	6.6366	8.78532	10.5876	10.6408	Shared with ATR DEG
715	RCAN3	350.006	0.723206	0.166404	4.34609	1.38583e-05	0.000254668	3.08871	2.62426	4.94064	5.01987	5.35014	Shared with ATR DEG
716	AIG1	629.653	0.724889	0.230646	3.14287	0.00167301	0.0127221	29.5569	22.9583	35.0078	46.073	28.6312	Shared with ATR DEG
717	IKZF4	444.42	0.725292	0.173067	4.19082	2.77942e-05	0.000459905	9.98532	7.64568	11.2805	10.1333	12.1214	Shared with ATR DEG
718	COL4A4	351.883	0.72691	0.226561	3.20845	0.00133451	0.0107055	3.57442	3.30661	3.95074	3.25015	5.67395	Shared with ATR DEG
719	ARHGAP18	624.255	0.728858	0.26186	2.78339	0.00537938	0.0316636	10.1944	10.8811	10.3699	17.9896	10.098	Shared with ATR DEG
720	SIPA1L1	1111.89	0.728961	0.203183	3.58772	0.000333586	0.00354495	22.9398	19.6809	27.9112	30.2932	20.6552	Shared with ATR DEG
721	ATP1A1	9777.64	0.730995	0.105654	6.91874	4.55674e-12	4.45889e-10	174.537	152.01	212.469	219.042	217.079	Shared with ATR DEG
722	TIMP1	457.911	0.73526	0.232267	3.16558	0.00154774	0.0119918	40.0879	33.329	66.6189	43.793	55.4866	Shared with ATR DEG
723	DAZAP2	1547.14	0.736664	0.136611	5.39243	6.95099e-08	2.68785e-06	40.4264	46.274	63.0109	69.4991	61.3528	Shared with ATR DEG
724	RELN	2929.24	0.73793	0.21697	3.40107	0.000671235	0.00621787	44.1475	28.3745	67.9941	33.4301	83.2886	Shared with ATR DEG
725	MAP9	1257	0.739519	0.246384	3.00149	0.0026866	0.0183912	17.3177	14.6675	17.2868	28.7261	18.9578	Shared with ATR DEG
726	AKAP12	6912.38	0.739813	0.151057	4.89757	9.70313e-07	2.71871e-05	56.1643	40.0194	73.1502	68.7691	78.9197	Shared with ATR DEG
727	CSTB	523.164	0.740184	0.171118	4.32558	1.5213e-05	0.000275881	40.0564	31.4974	80.1119	74.0631	65.4545	Shared with ATR DEG
728	SNCA	365.097	0.741039	0.256254	2.89182	0.00383018	0.0243036	15.0261	12.1351	20.5145	29.569	19.2374	Shared with ATR DEG
729	PRSS12	937.503	0.741717	0.164085	4.52031	6.17488e-06	0.000129525	16.0327	11.2841	19.0086	15.2026	21.1638	Shared with ATR DEG
730	SLC16A14	509.764	0.742559	0.213023	3.48582	0.000490633	0.00482794	5.75333	7.93083	11.1403	10.1274	13.212	Shared with ATR DEG
731	MGAT4A	425.82	0.742981	0.203459	3.65174	0.000260466	0.00291749	5.75657	5.55902	6.61409	8.10501	5.58304	Shared with ATR DEG
732	ABHD14B	378.661	0.746026	0.170072	4.38652	1.15179e-05	0.000216404	11.832	12.4256	16.9771	18.7046	22.3082	Shared with ATR DEG
733	PPP1R26	539.367	0.748459	0.147183	5.08522	3.67195e-07	1.17387e-05	6.01454	6.09741	9.90344	8.81517	10.4223	Shared with ATR DEG
734	PLEKHH1	499.174	0.752042	0.183523	4.0978	4.17087e-05	0.00064373	8.46129	5.98324	8.70861	12.5552	9.89099	Shared with ATR DEG
735	MARCHF9	250.774	0.752205	0.203123	3.7032	0.000212898	0.0024738	6.79084	5.29707	8.49551	9.74406	9.43997	Shared with ATR DEG
736	MYO5C	265.561	0.755542	0.226853	3.33054	0.000866764	0.00765046	4.08158	4.22672	3.57065	5.2452	4.24675	Shared with ATR DEG
737	EPB41L1	1307.96	0.759335	0.137589	5.51885	3.41229e-08	1.46175e-06	23.0842	28.7211	33.8107	35.8015	47.1951	Shared with ATR DEG
738	A4GALT	177.546	0.760201	0.278304	2.73155	0.00630372	0.0356145	16.6041	11.086	11.4236	8.30467	14.1308	Shared with ATR DEG
739	CYB5A	795.746	0.760448	0.174778	4.35094	1.35555e-05	0.000249578	45.3942	47.1726	78.6543	104.786	76.4433	Shared with ATR DEG
740	MANEA	637.165	0.762953	0.25283	3.01765	0.00254742	0.0176136	10.2393	7.5681	10.405	16.4532	12.429	Shared with ATR DEG
741	OSCP1	140.983	0.764357	0.248092	3.08094	0.0020635	0.0149767	6.8385	7.54177	16.11	13.9129	18.2495	Shared with ATR DEG
742	OCLN	385.157	0.764839	0.295009	2.5926	0.00952534	0.0487962	8.37616	4.17378	7.15682	9.9688	5.34715	Shared with ATR DEG
743	EPB41L4A	435.576	0.765057	0.180986	4.22717	2.36648e-05	0.000400867	7.72676	5.17539	9.20663	11.9051	8.9296	Shared with ATR DEG
744	SSPN	760.039	0.765067	0.186811	4.0954	4.21443e-05	0.000648903	10.3228	14.9425	15.6589	12.7956	17.8765	Shared with ATR DEG
745	PRAF2	388.906	0.765377	0.175884	4.35161	1.35144e-05	0.00024906	19.2384	19.0343	30.8666	27.2981	28.7298	Shared with ATR DEG
746	ZNF536	504.49	0.765759	0.238683	3.20827	0.00133534	0.0107077	5.62159	8.30988	11.3803	9.62597	15.2779	Shared with ATR DEG
747	RNASEK	1111.46	0.770957	0.133391	5.77969	7.48381e-09	3.78649e-07	105.836	109.586	183.944	176.424	182.194	Shared with ATR DEG
748	GRIN2A	305.548	0.771609	0.216879	3.55778	0.000374003	0.00388661	4.50779	1.86847	3.35578	3.42951	4.38812	Shared with ATR DEG
749	SEMA5A	3185.32	0.772397	0.144205	5.35626	8.49622e-08	3.21141e-06	17.9851	13.4305	23.0287	22.0275	26.3855	Shared with ATR DEG
750	GLB1	1046.16	0.773403	0.13519	5.72085	1.05991e-08	5.19897e-07	30.5002	36.4019	44.8484	40.0078	41.2025	Shared with ATR DEG
751	FSTL4	205.453	0.774442	0.291765	2.65434	0.0079464	0.0425154	11.7577	13.4195	14.3385	14.1541	16.9622	Shared with ATR DEG
752	ALDH1A2	10004.6	0.775378	0.246574	3.14461	0.00166308	0.0126766	308.424	157.914	320.926	299.457	348.226	Shared with ATR DEG
753	ARHGAP8	225.849	0.775439	0.245842	3.15421	0.00160932	0.0123573	11.7406	10.8308	14.2876	12.9422	12.077	Shared with ATR DEG
754	MAP3K1	3144.38	0.77583	0.172664	4.49329	7.01316e-06	0.000143822	25.2989	18.3955	32.8486	38.3859	31.4946	Shared with ATR DEG
755	ILDR2	302.102	0.776298	0.192575	4.03115	5.55056e-05	0.000819281	3.03873	2.51188	3.52196	4.28358	4.23455	Shared with ATR DEG
756	GPM6B	2040.9	0.778422	0.110696	7.0321	2.03441e-12	2.1278e-10	33.2283	35.7554	51.3837	51.2533	56.5866	Shared with ATR DEG
757	CAMSAP3	482.723	0.778498	0.16837	4.62373	3.76901e-06	8.52355e-05	7.17059	4.93858	10.2728	8.81837	11.1982	Shared with ATR DEG
758	CCDC113	203.936	0.779374	0.265292	2.9378	0.00330551	0.0217031	3.28781	2.66255	3.62949	4.46212	3.02215	Shared with ATR DEG
759	PRKCA	817.652	0.779614	0.148028	5.26668	1.38917e-07	4.9226e-06	16.4883	7.37926	9.60461	9.25442	9.82827	Shared with ATR DEG
760	JAG1	6009.68	0.779822	0.216037	3.60967	0.000306584	0.00332585	95.1532	52.5164	98.2378	114.211	84.0349	Shared with ATR DEG
761	FMN1	885.067	0.780494	0.166774	4.67994	2.86954e-06	6.74588e-05	8.89868	9.31026	12.9638	12.1438	12.2247	Shared with ATR DEG
762	SEPHS2	1074.61	0.783083	0.201545	3.88541	0.000102158	0.0013544	26.9071	21.1816	33.4806	46.1547	34.9622	Shared with ATR DEG
763	ABHD11	234.218	0.783303	0.263698	2.97045	0.00297362	0.019973	14.9	10.289	22.943	17.0401	19.5272	Shared with ATR DEG
764	TRPM3	205.124	0.784623	0.295068	2.65913	0.00783432	0.0420792	3.57198	2.23962	3.41522	3.94815	3.018	Shared with ATR DEG
765	PTPN13	4837.82	0.784979	0.218051	3.59998	0.000318244	0.00342726	40.2371	30.3734	44.4576	61.3827	44.5625	Shared with ATR DEG
766	TRIM61	199.594	0.785593	0.237464	3.30825	0.000938798	0.0081519	4.83727	4.97968	6.88184	8.49634	7.46927	Shared with ATR DEG
767	CDS1	385.909	0.78884	0.29783	2.64862	0.00808205	0.0430142	5.41668	3.25474	6.35422	8.95006	5.71159	Shared with ATR DEG
768	WDR91	726.948	0.788863	0.149956	5.26061	1.43575e-07	5.05976e-06	9.31907	9.60051	13.2237	20.4949	13.7663	Shared with ATR DEG
769	TSPAN7	495.482	0.790285	0.252673	3.1277	0.00176182	0.0132426	14.9259	21.007	30.9439	19.2045	28.4507	Shared with ATR DEG
770	DSCAML1	282.227	0.790789	0.195212	4.05092	5.10167e-05	0.00076772	3.13536	5.14818	5.93593	4.32361	5.80899	Shared with ATR DEG
771	GCHFR	199.72	0.794496	0.232106	3.42299	0.000619362	0.00584407	18.7613	14.132	23.8401	25.1035	31.3249	Shared with ATR DEG
772	RAP1GAP	155.257	0.794699	0.275487	2.88471	0.00391774	0.0247533	5.98049	2.64092	5.30924	3.18467	4.60398	Shared with ATR DEG
773	DRAM1	294.073	0.796247	0.286779	2.77652	0.00549446	0.0321447	10.6363	8.02305	10.8602	14.156	11.725	Shared with ATR DEG
774	CACNA2D1	4349.24	0.796912	0.104165	7.65046	2.00261e-14	2.99259e-12	48.991	45.9923	70.4382	84.3883	68.0568	Shared with ATR DEG
775	CREBL2	440.116	0.801315	0.202404	3.95899	7.52681e-05	0.00105217	5.49008	5.72215	9.68782	10.673	8.84459	Shared with ATR DEG
776	SLC7A8	924.232	0.804585	0.213212	3.77364	0.000160885	0.00196788	16.1774	9.7056	21.5761	19.1442	21.4556	Shared with ATR DEG
777	NACA	12436.7	0.805076	0.162107	4.96632	6.82337e-07	1.999e-05	831.762	899.648	1085.77	1153.68	1053.47	Shared with ATR DEG
778	ZNF823	181.169	0.806581	0.25897	3.11457	0.00184211	0.0136789	3.76796	4.59135	7.46368	8.75737	6.50013	Shared with ATR DEG
779	OTUB2	186.683	0.80776	0.259845	3.10862	0.00187963	0.0138879	2.50984	2.39308	3.20697	3.93503	4.65057	Shared with ATR DEG
780	THSD7B	214.223	0.808256	0.271211	2.98018	0.00288083	0.0194719	3.82455	2.09223	2.14899	3.55296	3.42169	Shared with ATR DEG
781	MPZL1	1951.43	0.808381	0.113283	7.13596	9.61174e-13	1.06486e-10	49.0213	36.8986	72.5507	73.1053	76.2896	Shared with ATR DEG
782	OVOL1	195.145	0.808626	0.231971	3.48589	0.0004905	0.00482794	3.44763	3.38297	5.16895	6.85509	6.00909	Shared with ATR DEG
783	RPS11	11116.6	0.81045	0.234174	3.46088	0.000538409	0.00522935	901.67	1528.4	2173.89	1710.42	2145.69	Shared with ATR DEG
784	TOM1L1	481.777	0.811723	0.18019	4.50482	6.64295e-06	0.000137992	20.8478	20.6324	25.7615	31.4655	28.0242	Shared with ATR DEG
785	EEF1A2	361.919	0.811762	0.271292	2.99221	0.00276969	0.0188407	9.93842	8.92279	19.1275	11.2403	18.0857	Shared with ATR DEG
786	GPR143	139.936	0.81204	0.294081	2.76128	0.00575758	0.03328	7.61466	4.25631	10.573	9.35154	8.42128	Shared with ATR DEG
787	ANK2	3805.28	0.812385	0.157964	5.14286	2.70592e-07	8.91659e-06	66.0052	76.6073	101.248	73.9469	113.765	Shared with ATR DEG
788	OSBPL3	286.454	0.813822	0.228576	3.5604	0.000370286	0.00386047	5.60561	3.81612	7.86073	6.38173	4.82869	Shared with ATR DEG
789	LPCAT3	465.085	0.815509	0.219308	3.71856	0.000200359	0.00235795	18.6177	12.0824	24.8418	22.1146	22.4185	Shared with ATR DEG
790	BBS12	262.93	0.817038	0.281604	2.90137	0.00371532	0.0237585	4.56324	3.42244	5.83268	8.05101	5.55185	Shared with ATR DEG
791	ATP6V1A	1940.02	0.818275	0.188956	4.33051	1.48762e-05	0.000271226	29.3703	30.9158	43.3236	55.3862	43.0262	Shared with ATR DEG
792	FTL	6871.93	0.818712	0.17612	4.6486	3.34193e-06	7.70602e-05	453.802	432.093	847.174	686.039	630.572	Shared with ATR DEG
793	SYNJ1	316.591	0.818813	0.183666	4.45816	8.26676e-06	0.000163949	6.78776	2.0079	8.17735	7.57824	9.31115	Shared with ATR DEG
794	NELL2	739.954	0.82064	0.261147	3.14245	0.00167542	0.0127354	15.18	17.7146	23.251	16.4019	31.5084	Shared with ATR DEG
795	RPL11	10172.9	0.821632	0.16406	5.0081	5.49686e-07	1.66347e-05	938.753	1214	1562.17	1699.12	1592.71	Shared with ATR DEG
796	HOOK1	1441.15	0.822585	0.2765	2.97499	0.00292995	0.0197315	28.5592	17.3029	23.488	39.9426	24.0198	Shared with ATR DEG
797	ZNF214	268.719	0.825542	0.303344	2.72147	0.00649927	0.0365054	5.66573	6.60441	6.52231	11.3182	8.5831	Shared with ATR DEG
798	GDF10	301.289	0.826007	0.199021	4.15035	3.3197e-05	0.000528438	5.16946	5.71699	7.86415	8.72197	10.4053	Shared with ATR DEG
799	PPARA	707.225	0.827578	0.188848	4.38225	1.17462e-05	0.000219836	14.1012	9.00364	12.5554	13.0614	12.9581	Shared with ATR DEG
800	MFAP3L	588.849	0.828069	0.175698	4.71303	2.44063e-06	5.88837e-05	9.08748	8.14384	11.9143	13.7768	11.5998	Shared with ATR DEG
801	MYO6	1474.33	0.829006	0.195064	4.24991	2.13855e-05	0.000368078	17.8	15.3956	25.5027	37.1436	24.6641	Shared with ATR DEG
802	ENTPD5	575.002	0.82923	0.185703	4.46536	7.99357e-06	0.000159847	9.22181	11.4703	12.6194	17.3272	12.3603	Shared with ATR DEG
803	ZCCHC18	167.848	0.829412	0.237594	3.49088	0.000481427	0.00475922	5.94367	5.61606	8.64696	10.3375	8.2516	Shared with ATR DEG
804	CRABP1	1918.41	0.829693	0.243274	3.41053	0.000648359	0.00604958	131.83	169.894	252.453	177.101	331.39	Shared with ATR DEG
805	MORN2	257.34	0.829766	0.254913	3.2551	0.00113353	0.00948811	21.4069	20.9679	29.2803	43.7897	32.1709	Shared with ATR DEG
806	ERAP1	958.496	0.829875	0.165055	5.02788	4.95924e-07	1.52715e-05	14.1103	11.4072	18.7838	20.7948	17.625	Shared with ATR DEG
807	ADAMTS15	2006.88	0.831585	0.188086	4.42131	9.81055e-06	0.00019026	18.6132	12.6728	25.5066	27.9487	23.3976	Shared with ATR DEG
808	TFPI2	273.847	0.831619	0.313602	2.65183	0.0080057	0.0427377	15.4751	9.76599	20.5077	21.6372	10.4418	Shared with ATR DEG
809	PLA2G4A	108.442	0.831772	0.321541	2.58683	0.00968636	0.0494764	1.95414	1.66636	2.59664	3.6476	2.69742	Shared with ATR DEG
810	ZNF454	158.635	0.831776	0.253557	3.28044	0.00103647	0.00883681	3.7866	6.05197	4.95644	6.56857	6.88115	Shared with ATR DEG
811	HDHD3	281.116	0.835775	0.203454	4.10793	3.99214e-05	0.000619618	11.1959	8.45522	16.0907	16.9668	15.3013	Shared with ATR DEG
812	EIF2S3	12503.9	0.836544	0.112846	7.41313	1.2335e-13	1.59585e-11	181.74	190.206	317.69	300.081	320.299	Shared with ATR DEG
813	SLC35F2	254.728	0.839067	0.246116	3.40923	0.000651466	0.00607269	4.94122	4.00723	6.96373	9.64416	7.07041	Shared with ATR DEG
814	USP51	324.222	0.83979	0.192084	4.37199	1.2312e-05	0.000229533	3.52425	3.01196	6.59234	7.15506	5.89828	Shared with ATR DEG
815	ESRP1	241.896	0.840159	0.257508	3.26265	0.00110375	0.00929935	5.13447	4.26358	4.98083	8.0316	5.64658	Shared with ATR DEG
816	ADAMTS9	4320.92	0.842342	0.126204	6.67445	2.48154e-11	2.20445e-09	35.0217	36.7466	55.6235	57.2599	55.0409	Shared with ATR DEG
817	MYH8	10838.7	0.844443	0.23967	3.52336	0.000426117	0.00433452	67.4697	97.3812	169.005	104.145	141.462	Shared with ATR DEG
818	LMBRD1	1260.88	0.847099	0.239602	3.53544	0.000407091	0.00416976	33.2485	24.7097	41.4358	68.4002	44.8369	Shared with ATR DEG
819	HAS2	1358.19	0.848152	0.253874	3.34084	0.00083524	0.00741294	11.4995	18.1996	21.9027	20.5456	33.3386	Shared with ATR DEG
820	IQGAP1	2436.39	0.85062	0.15955	5.33136	9.74788e-08	3.60672e-06	30.81	30.2996	35.1166	46.4376	38.0474	Shared with ATR DEG
821	ENO2	381.441	0.851474	0.170152	5.00419	5.60976e-07	1.69232e-05	10.5688	10.4706	14.0236	15.5952	20.0339	Shared with ATR DEG
822	NAPEPLD	449.253	0.852252	0.162148	5.25603	1.47198e-07	5.15916e-06	8.03195	7.39506	8.17537	10.3597	9.96592	Shared with ATR DEG
823	FRMPD1	714.444	0.852943	0.276942	3.07986	0.00207099	0.0150141	7.4025	8.17339	11.9809	9.91627	17.5165	Shared with ATR DEG
824	GPHN	729.855	0.8558	0.163727	5.22699	1.72296e-07	5.92042e-06	21.2598	16.6245	20.8587	24.4319	23.3441	Shared with ATR DEG
825	SGMS1	561.056	0.857882	0.220447	3.89155	9.96053e-05	0.00132512	19.3392	15.9385	20.0265	23.8442	25.3092	Shared with ATR DEG
826	L1CAM	335.622	0.858945	0.22045	3.89632	9.76639e-05	0.00130469	5.92609	5.4879	6.70252	6.67575	8.63607	Shared with ATR DEG
827	PCDHGA8	195.631	0.859303	0.264201	3.25245	0.00114413	0.00955604	1.58592	1.22495	2.89052	1.84215	2.83851	Shared with ATR DEG
828	GUCY1B1	696.396	0.86184	0.296593	2.9058	0.00366313	0.0234989	14.7031	7.16765	17.8376	22.7028	15.6763	Shared with ATR DEG
829	GFRA2	280.509	0.861929	0.329561	2.61539	0.00891262	0.0464222	5.57625	6.17279	8.3122	7.67677	17.3177	Shared with ATR DEG
830	LARGE2	92.8895	0.86254	0.330005	2.61372	0.00895622	0.0466241	4.94472	2.96922	3.69744	3.36857	4.57204	Shared with ATR DEG
831	SNX7	523.076	0.864174	0.272077	3.17621	0.00149215	0.011688	18.6618	14.6071	21.1841	34.4648	22.691	Shared with ATR DEG
832	SNRK	2478.12	0.86947	0.238455	3.64626	0.00026608	0.00297002	30.9925	26.0074	44.4725	53.4746	36.2335	Shared with ATR DEG
833	CX3CL1	225.339	0.870271	0.258587	3.36549	0.000764088	0.00693145	5.30836	2.05487	6.31435	4.58281	5.55709	Shared with ATR DEG
834	MID2	515.024	0.87125	0.176655	4.93194	8.14181e-07	2.32518e-05	5.32953	5.83787	9.33148	10.2946	11.5682	Shared with ATR DEG
835	CASS4	727.466	0.872531	0.289493	3.014	0.00257827	0.0177886	7.91468	11.5266	13.4611	11.3863	22.5023	Shared with ATR DEG
836	OCEL1	124.273	0.875963	0.29806	2.93888	0.00329405	0.0216426	10.3225	6.77347	14.2294	10.8026	11.6523	Shared with ATR DEG
837	UNC13C	249.222	0.876882	0.302033	2.90327	0.00369288	0.0236661	2.53564	2.59864	3.6353	9.50997	4.20621	Shared with ATR DEG
838	ZNF600	106.796	0.878958	0.305472	2.87737	0.00401003	0.0251796	2.20626	2.8723	3.05843	4.22453	4.96207	Shared with ATR DEG
839	SPATA13	1366.83	0.879862	0.189895	4.6334	3.59702e-06	8.17686e-05	14.4147	12.726	14.9559	16.7898	13.6955	Shared with ATR DEG
840	MYOM2	276.754	0.881624	0.218916	4.02723	5.64385e-05	0.000829875	2.80218	7.27704	6.3412	5.26127	6.66498	Shared with ATR DEG
841	MACC1	289.376	0.881626	0.280108	3.14745	0.001647	0.0125789	4.50718	2.86853	4.15984	3.96418	3.67975	Shared with ATR DEG
842	SEC11C	246.978	0.885041	0.281419	3.14492	0.00166132	0.0126706	15.5461	17.3201	21.6744	36.4088	24.9042	Shared with ATR DEG
843	MYH7B	1016.51	0.887059	0.304158	2.91644	0.00354049	0.0229084	15.4181	16.7877	28.5452	13.6639	28.0041	Shared with ATR DEG
844	PDZRN4	194.72	0.887628	0.324906	2.73195	0.00629604	0.0355816	2.14951	2.49575	2.80975	5.14518	4.89409	Shared with ATR DEG
845	ARHGEF28	654.16	0.888592	0.202729	4.38316	1.16968e-05	0.000219126	9.63189	6.83094	13.9596	15.9956	12.3991	Shared with ATR DEG
846	GNG11	907.601	0.890766	0.294934	3.02022	0.00252589	0.0175024	16.4872	11.5927	19.5863	33.7048	18.3447	Shared with ATR DEG
847	ENPP2	355.483	0.891802	0.1689	5.28006	1.29144e-07	4.61019e-06	6.13476	6.42931	10.4443	9.81285	10.747	Shared with ATR DEG
848	SMIM1	98.9716	0.89277	0.342935	2.60332	0.00923246	0.0475994	18.5072	8.92813	22.1713	24.2889	22.9097	Shared with ATR DEG
849	ARL4C	2591.68	0.893853	0.162326	5.50653	3.65967e-08	1.55734e-06	34.923	24.5152	44.7537	54.1713	54.7604	Shared with ATR DEG
850	IDS	866.961	0.894345	0.179841	4.97298	6.59317e-07	1.94635e-05	24.3098	16.3364	22.5723	20.1078	25.5849	Shared with ATR DEG
851	MYOT	1634.2	0.898261	0.242688	3.70129	0.000214502	0.00248944	32.533	45.3746	78.648	48.8249	71.8508	Shared with ATR DEG
852	KIF21A	823.228	0.901266	0.186078	4.84349	1.27579e-06	3.43003e-05	11.1153	11.0896	16.5791	21.3291	18.6324	Shared with ATR DEG
853	CDH3	836.944	0.903411	0.201024	4.49403	6.98862e-06	0.000143778	19.3638	12.8656	25.2318	26.4077	28.3929	Shared with ATR DEG
854	ZBTB38	1016.75	0.906824	0.189473	4.78604	1.70108e-06	4.38979e-05	20.6189	17.204	20.4837	28.6729	27.4456	Shared with ATR DEG
855	RAB36	426.993	0.907596	0.173877	5.21976	1.79155e-07	6.1125e-06	6.66712	7.06593	8.25772	10.2623	9.52362	Shared with ATR DEG
856	COL4A6	726.065	0.908971	0.154917	5.86749	4.42441e-09	2.42299e-07	6.3014	4.65674	8.97976	9.53917	11.4907	Shared with ATR DEG
857	HTR2A	98.8419	0.911247	0.30157	3.02167	0.00251381	0.0174249	2.05028	0.701785	3.12517	3.42881	2.93928	Shared with ATR DEG
858	TEK	86.0387	0.913819	0.332358	2.74951	0.00596851	0.0341815	0.753671	0.930708	1.25514	1.42121	1.8263	Shared with ATR DEG
859	SLC19A3	230.439	0.913984	0.305227	2.99444	0.00274949	0.0187418	3.85951	3.65389	5.56731	9.68519	5.282	Shared with ATR DEG
860	RAB38	206.531	0.914268	0.322146	2.83806	0.00453889	0.0277669	8.4806	5.88726	9.63395	16.7382	11.2655	Shared with ATR DEG
861	SCIN	444.908	0.91521	0.25792	3.54843	0.000387537	0.00400565	8.03959	4.40608	13.5569	11.4791	10.0411	Shared with ATR DEG
862	GK	439.448	0.915307	0.314926	2.90641	0.00365596	0.0234897	7.43382	5.82711	11.8612	16.8981	8.27044	Shared with ATR DEG
863	PROX1	353.817	0.916705	0.234412	3.91067	9.2042e-05	0.0012425	5.78462	8.68887	5.72006	6.48368	12.3164	Shared with ATR DEG
864	CLEC18A	714.101	0.916874	0.281543	3.2566	0.00112753	0.00945525	19.9748	10.0992	23.7325	32.8958	24.5516	Shared with ATR DEG
865	KCNH3	228.052	0.917442	0.255991	3.58388	0.000338531	0.00358564	6.92216	2.06471	4.935	5.29221	5.77921	Shared with ATR DEG
866	CAPN6	5715.85	0.921503	0.265768	3.46732	0.000525683	0.00512834	59.1618	86.6688	142.375	84.1679	163.53	Shared with ATR DEG
867	WSCD2	221.833	0.921993	0.255697	3.6058	0.000311189	0.00336443	5.08574	3.69554	5.79076	6.03284	5.78321	Shared with ATR DEG
868	TICAM1	76.2358	0.923272	0.341111	2.70666	0.00679637	0.0377561	1.29553	1.32291	2.05622	2.03322	2.86172	Shared with ATR DEG
869	SDC4	1154.92	0.925411	0.243022	3.80794	0.000140132	0.00176211	26.6888	14.3907	33.7541	40.4063	33.2873	Shared with ATR DEG
870	MYO1D	580.942	0.926536	0.191416	4.84042	1.29566e-06	3.46414e-05	10.723	7.10265	13.6386	12.2277	11.8399	Shared with ATR DEG
871	UCP2	1406.6	0.928401	0.245937	3.77495	0.00016004	0.00196003	38.1704	67.718	87.8501	72.1533	109.218	Shared with ATR DEG
872	BSND	101.02	0.928901	0.338548	2.74378	0.00607358	0.0346597	0.463307	0.450495	0.680932	0.997082	0.719442	Shared with ATR DEG
873	CLDN4	1017.4	0.929534	0.175747	5.28906	1.22945e-07	4.40522e-06	33.7383	22.666	46.3572	49.3693	49.1783	Shared with ATR DEG
874	TRPC6	305.569	0.930721	0.261272	3.56227	0.000367659	0.0038393	7.34768	7.28459	7.33884	11.429	7.50994	Shared with ATR DEG
875	CD74	318.647	0.930996	0.191665	4.85741	1.18931e-06	3.23362e-05	9.36138	9.42886	19.8907	18.7706	19.8799	Shared with ATR DEG
876	NOVA2	244.53	0.932287	0.241755	3.85633	0.000115104	0.00150431	1.20576	1.63229	2.93062	2.4136	3.2437	Shared with ATR DEG
877	WIPF3	600.42	0.933397	0.359303	2.5978	0.00938231	0.0482945	4.82866	8.23313	12.5914	6.38207	16.0776	Shared with ATR DEG
878	PCBD1	601.204	0.934304	0.147928	6.31593	2.68548e-10	1.86216e-08	43.8951	43.9643	76.5818	73.7879	78.3967	Shared with ATR DEG
879	RAB3IP	1181.47	0.936285	0.247779	3.77872	0.000157639	0.00193801	30.631	19.2168	31.0614	62.9913	31.1488	Shared with ATR DEG
880	SEMA3D	2384.34	0.940304	0.162658	5.78086	7.43214e-09	3.77881e-07	20.2963	26.0842	33.8073	34.5432	48.2372	Shared with ATR DEG
881	PAPLN	585.094	0.941909	0.324975	2.8984	0.00375069	0.0239094	8.79979	2.80119	9.17874	8.0305	9.40827	Shared with ATR DEG
882	SEMA4G	638.402	0.943681	0.169837	5.55638	2.75427e-08	1.19851e-06	11.2071	9.30492	16.6503	20.8513	21.0821	Shared with ATR DEG
883	TCN2	532.441	0.943953	0.154165	6.12301	9.18216e-10	5.63753e-08	17.6058	12.6192	25.4789	25.4065	26.6704	Shared with ATR DEG
884	ABHD6	101.866	0.944157	0.32542	2.90135	0.00371556	0.0237585	4.90346	10.666	5.86158	8.29498	8.26541	Shared with ATR DEG
885	ASS1	775.103	0.945305	0.184433	5.12547	2.968e-07	9.69731e-06	27.2028	26.5871	45.4666	37.1311	54.1171	Shared with ATR DEG
886	BICC1	905.589	0.947592	0.159292	5.94877	2.70163e-09	1.54998e-07	8.36646	7.30157	13.155	13.6244	12.4011	Shared with ATR DEG
887	SIAE	375.092	0.949569	0.202645	4.68587	2.78767e-06	6.58553e-05	8.34348	7.01496	11.4778	13.9828	10.2402	Shared with ATR DEG
888	MYH7	950.332	0.950087	0.213484	4.4504	8.57106e-06	0.000168941	6.3789	7.4077	13.3828	9.22584	14.7489	Shared with ATR DEG
889	RCAN2	390.58	0.95109	0.279965	3.39718	0.000680845	0.00629178	6.89335	3.70428	8.9437	10.8659	8.80255	Shared with ATR DEG
890	SRPX2	522.693	0.953667	0.241716	3.9454	7.96663e-05	0.00110167	8.97517	8.50813	16.4697	14.1603	20.339	Shared with ATR DEG
891	ASAH1	2542.3	0.954041	0.276814	3.44651	0.000567887	0.00545205	85.5074	54.3089	100.998	157.31	81.6401	Shared with ATR DEG
892	ENSG00000248496	116.476	0.954419	0.36145	2.64053	0.00827768	0.0437973	1.99274	1.51264	2.4593	4.20872	2.72621	Shared with ATR DEG
893	P2RX3	373.311	0.956421	0.22583	4.23514	2.28409e-05	0.000388961	6.90309	5.17508	8.97143	7.45341	13.6778	Shared with ATR DEG
894	TTC30B	408.098	0.957074	0.205138	4.66552	3.07839e-06	7.16692e-05	5.06757	4.47846	7.68839	9.94082	8.10881	Shared with ATR DEG
895	RPL36AL	716.809	0.963203	0.20519	4.6942	2.67657e-06	6.38568e-05	51.778	66.3229	98.1874	123.205	99.7947	Shared with ATR DEG
896	GPER1	188.523	0.963489	0.349799	2.75441	0.00587981	0.0338243	4.68845	3.33434	5.87528	7.60701	4.89275	Shared with ATR DEG
897	REPS2	593.462	0.964085	0.177406	5.43433	5.50024e-08	2.21816e-06	6.17969	4.19903	6.72123	7.17483	9.42161	Shared with ATR DEG
898	KRT19	547.029	0.966673	0.275003	3.51513	0.000439535	0.00444073	26.7255	12.5854	35.0028	37.9355	32.6087	Shared with ATR DEG
899	ZNF280B	428.047	0.968732	0.197614	4.90214	9.47994e-07	2.66004e-05	4.28213	2.90321	6.00789	6.30088	6.92389	Shared with ATR DEG
900	DRP2	157.774	0.96874	0.309861	3.12637	0.00176978	0.0132696	1.1749	1.12224	1.72485	1.33558	2.38495	Shared with ATR DEG
901	ZNF883	250.626	0.969651	0.225055	4.3085	1.64362e-05	0.000293377	5.78117	4.63265	7.32753	9.75914	9.86885	Shared with ATR DEG
902	ENSG00000234539	128.914	0.97123	0.366843	2.64754	0.00810808	0.0430933	9.53424	11.3211	6.49202	9.20399	7.71414	Shared with ATR DEG
903	FGL2	128.781	0.972173	0.277246	3.50654	0.000453977	0.00455797	1.47337	1.30355	2.24654	2.76191	2.37425	Shared with ATR DEG
904	GAREM1	827.44	0.973172	0.193184	5.03754	4.71556e-07	1.46997e-05	7.31836	5.69741	13.2293	11.4431	10.8913	Shared with ATR DEG
905	STXBP2	208.524	0.975108	0.288419	3.38088	0.000722548	0.00661689	10.5322	11.5879	14.1206	11.6268	8.82286	Shared with ATR DEG
906	RTL9	81.2831	0.976288	0.342652	2.84921	0.0043828	0.0270325	0.564671	0.754017	1.30021	1.18783	1.19863	Shared with ATR DEG
907	ACSM3	492.075	0.977572	0.287289	3.40275	0.00066711	0.00619455	27.9424	19.4821	22.2553	40.0319	27.8432	Shared with ATR DEG
908	SLC40A1	1207.79	0.981348	0.117503	8.35166	6.73105e-17	1.47448e-14	24.0402	18.5243	34.1218	33.9733	35.4596	Shared with ATR DEG
909	TMEM35B	66.6365	0.982252	0.375959	2.61266	0.00898415	0.0467442	2.9557	4.3818	6.63372	6.60127	6.95593	Shared with ATR DEG
910	EMX1	129.942	0.985135	0.373803	2.63544	0.00840293	0.0443061	4.71282	2.2819	6.34257	8.31608	5.39705	Shared with ATR DEG
911	SULT1C2	229.791	0.986842	0.309866	3.18474	0.00144886	0.0113952	4.23894	3.36536	6.73131	9.89658	8.2103	Shared with ATR DEG
912	ARSL	238.822	0.987455	0.203929	4.84215	1.2844e-06	3.44335e-05	7.61208	5.46164	11.0211	10.2853	11.8106	Shared with ATR DEG
913	QPCT	97.7628	0.990298	0.329338	3.00694	0.00263895	0.0181488	2.59563	2.77044	6.17864	4.84648	4.26646	Shared with ATR DEG
914	TPP1	754.713	0.992636	0.180606	5.49615	3.8817e-08	1.63736e-06	22.6272	16.9979	24.6912	16.5531	21.7544	Shared with ATR DEG
915	FAM199X	2813.82	0.996225	0.180637	5.51506	3.48654e-08	1.48695e-06	18.5339	15.4786	28.4697	35.5961	26.6977	Shared with ATR DEG
916	DLL3	124.68	0.997377	0.265354	3.75867	0.000170819	0.00207307	2.8002	2.73689	4.65069	4.94692	6.41435	Shared with ATR DEG
917	ENPP4	425.856	0.998622	0.179372	5.56731	2.58704e-08	1.136e-06	3.73609	4.16266	6.4847	7.58696	7.96263	Shared with ATR DEG
918	GALNT11	1411.76	0.998657	0.209197	4.77376	1.8082e-06	4.62291e-05	28.9802	27.3392	41.7219	64.5769	47.2672	Shared with ATR DEG
919	TESMIN	111.46	0.998724	0.364495	2.74002	0.00614351	0.0349552	5.64463	4.80923	6.16275	9.81991	6.53828	Shared with ATR DEG
920	MFSD6	114.725	1.00003	0.364741	2.74176	0.00611112	0.0348121	6.51421	4.02895	3.29688	4.95761	4.93745	Shared with ATR DEG
921	STX3	729.436	1.00141	0.24262	4.12749	3.66744e-05	0.000576649	20.2467	13.2597	32.203	32.6187	20.9947	Shared with ATR DEG
922	LMTK3	176.742	1.00198	0.223355	4.48603	7.25633e-06	0.000147948	2.40334	1.89717	3.63196	4.12557	4.91756	Shared with ATR DEG
923	SLC6A13	222.629	1.00567	0.26149	3.84591	0.000120106	0.00155597	9.18612	6.9986	16.276	17.4639	12.7615	Shared with ATR DEG
924	SLC30A2	91.0552	1.00607	0.359838	2.7959	0.0051755	0.0307263	1.24	1.28302	2.75197	1.6376	2.44535	Shared with ATR DEG
925	H2BC14	857.094	1.00638	0.209619	4.80099	1.5788e-06	4.10722e-05	96.6604	135.071	236.228	206.755	206.326	Shared with ATR DEG
926	PCDHGA9	77.3934	1.00942	0.36118	2.79479	0.00519337	0.0307889	1.23801	0.845691	1.76576	1.41558	2.13309	Shared with ATR DEG
927	MAP3K21	209.247	1.01259	0.240298	4.21391	2.50985e-05	0.000420716	1.76644	1.37268	2.99122	3.12056	2.69904	Shared with ATR DEG
928	NRXN2	848.548	1.01765	0.216537	4.69968	2.6057e-06	6.22431e-05	22.7825	18.137	30.2562	33.6077	45.275	Shared with ATR DEG
929	MTUS1	121.903	1.01938	0.318445	3.20113	0.00136889	0.0108997	3.93412	1.83955	3.07574	4.07882	3.00367	Shared with ATR DEG
930	MPC2	2117.35	1.02129	0.228116	4.47705	7.56804e-06	0.000153084	52.2718	47.3617	82.1034	103.339	66.8582	Shared with ATR DEG
931	SLC22A5	505.442	1.02194	0.191566	5.33463	9.57377e-08	3.55594e-06	6.5315	4.40876	10.3456	14.5597	11.4487	Shared with ATR DEG
932	JADE2	210.615	1.02222	0.2678	3.8171	0.00013503	0.00170911	4.48073	3.07508	4.89146	4.83062	5.01205	Shared with ATR DEG
933	H2BC9	1402.36	1.02319	0.181956	5.62328	1.87365e-08	8.64075e-07	28.4755	32.1153	46.4798	65.4767	60.1518	Shared with ATR DEG
934	TPD52	423.394	1.03055	0.24967	4.12767	3.66464e-05	0.000576649	10.9922	11.4543	17.1725	20.4313	14.7996	Shared with ATR DEG
935	ANK3	2869.06	1.03181	0.205529	5.02024	5.16059e-07	1.58157e-05	60.4055	37.7211	75.209	96.3025	66.4218	Shared with ATR DEG
936	INA	258.305	1.03183	0.300473	3.43402	0.000594705	0.00565628	3.01636	3.80508	4.74355	5.74628	9.231	Shared with ATR DEG
937	TNNI2	606.909	1.0343	0.339594	3.0457	0.00232138	0.0164338	32.4162	57.7119	102.679	51.9297	91.0908	Shared with ATR DEG
938	ENSG00000288219	606.909	1.0343	0.339594	3.0457	0.00232138	0.0164338	32.4162	57.7119	102.679	51.9297	91.0908	Shared with ATR DEG
939	CARMIL1	950.524	1.04122	0.193961	5.36819	7.95318e-08	3.02394e-06	9.85992	11.1399	12.7612	22.7051	17.9019	Shared with ATR DEG
940	LLGL2	515.142	1.04499	0.22625	4.61873	3.86092e-06	8.69473e-05	13.0136	7.73921	20.3443	17.9439	17.044	Shared with ATR DEG
941	CCSER1	578.012	1.04654	0.305228	3.42873	0.000606415	0.00573594	10.5855	8.56525	17.6713	26.9425	13.0331	Shared with ATR DEG
942	DMKN	235.922	1.04786	0.269249	3.8918	9.95048e-05	0.00132469	17.5745	15.4394	35.8566	40.2903	27.4555	Shared with ATR DEG
943	RPS6KA6	594.204	1.04971	0.276259	3.79974	0.000144846	0.00180608	5.00731	4.72346	8.06882	14.899	7.50572	Shared with ATR DEG
944	FAT2	193.131	1.05079	0.359223	2.92518	0.00344253	0.0223968	0.800478	0.390411	1.09065	0.967683	1.21809	Shared with ATR DEG
945	WIF1	92.1014	1.05118	0.336643	3.12253	0.00179305	0.0134119	2.58773	2.39148	3.72099	4.18233	4.42246	Shared with ATR DEG
946	OXCT1	909.988	1.05283	0.270301	3.89501	9.81931e-05	0.00130994	21.0453	11.393	23.0396	34.9322	24.6455	Shared with ATR DEG
947	FREM1	2066.46	1.06055	0.273228	3.88154	0.000103796	0.00137422	25.454	12.5907	28.6416	34.295	28.5685	Shared with ATR DEG
948	RIDA	387.481	1.06055	0.343221	3.09	0.00200156	0.0146484	21.6722	18.6782	28.8205	58.0235	28.2172	Shared with ATR DEG
949	PLP1	294.835	1.06256	0.32722	3.24722	0.00116537	0.00965402	6.45468	6.22212	10.8802	12.2457	14.3713	Shared with ATR DEG
950	CDH1	663.876	1.06321	0.317446	3.34927	0.000810248	0.00723779	11.7981	4.0338	14.7565	15.6748	16.1675	Shared with ATR DEG
951	AMMECR1	1056.96	1.06433	0.179269	5.93702	2.90253e-09	1.65539e-07	10.8462	8.81202	14.9148	21.1667	17.1673	Shared with ATR DEG
952	EMP1	285.931	1.06597	0.351006	3.03691	0.00239015	0.0167728	2.35217	6.44141	10.7535	5.03032	15.076	Shared with ATR DEG
953	SH3BGR	111.179	1.06767	0.34877	3.06124	0.0022042	0.0157663	5.34379	7.67576	11.6952	6.66867	12.4323	Shared with ATR DEG
954	EPCAM	1499.72	1.06893	0.212202	5.03735	4.72018e-07	1.46997e-05	83.1421	50.1585	103.312	131.775	106.467	Shared with ATR DEG
955	ST14	627.721	1.06915	0.189299	5.64794	1.62384e-08	7.61623e-07	10.142	7.6494	16.8281	17.9628	16.6065	Shared with ATR DEG
956	TRBV26OR9-2	54.9802	1.07017	0.409849	2.61114	0.00902415	0.0469144	15.1591	16.5966	25.2901	28.5918	38.9418	Shared with ATR DEG
957	TGFA	167.041	1.07133	0.321761	3.32958	0.000869784	0.00766308	3.06003	2.87452	3.92006	9.13774	5.2106	Shared with ATR DEG
958	ARSD	1232.72	1.07547	0.164739	6.52833	6.65076e-11	5.40956e-09	16.4384	14.4859	27.4229	28.3324	23.3223	Shared with ATR DEG
959	S100A16	303.074	1.07747	0.266757	4.03914	5.36482e-05	0.00079552	15.9238	8.43228	21.6202	25.7005	25.0807	Shared with ATR DEG
960	EMX2	1634.47	1.0805	0.111694	9.67378	3.89706e-22	1.41743e-19	27.188	27.172	51.1924	53.5106	56.2169	Shared with ATR DEG
961	S100A10	268.008	1.08191	0.25915	4.17483	2.98202e-05	0.000484283	27.8226	15.863	37.7273	45.1304	43.1754	Shared with ATR DEG
962	CD4	146.802	1.08293	0.36479	2.96864	0.00299117	0.0200559	6.28849	2.45899	5.86086	5.30442	5.38473	Shared with ATR DEG
963	CNTN2	541.637	1.0847	0.251947	4.30528	1.66777e-05	0.000296309	5.61632	6.52591	7.12273	6.89443	11.0565	Shared with ATR DEG
964	AGT	125.695	1.08952	0.349449	3.11782	0.00182196	0.0135658	2.22619	1.18025	5.00248	2.932	3.58981	Shared with ATR DEG
965	ENSG00000276838	305.24	1.09252	0.413767	2.64043	0.00828004	0.0437973	11.7644	2.81613	17.6442	11.7547	16.9472	Shared with ATR DEG
966	PLD1	1228.39	1.09473	0.233775	4.68285	2.82909e-06	6.67521e-05	18.1391	24.839	31.2251	36.2312	51.5044	Shared with ATR DEG
967	SDCCAG8	241.431	1.09619	0.275492	3.97902	6.91991e-05	0.000987381	11.4265	15.6409	12.4426	19.3959	15.822	Shared with ATR DEG
968	MTM1	192.398	1.09701	0.285645	3.84047	0.000122798	0.00157666	2.98001	3.52689	5.65418	8.1789	4.77563	Shared with ATR DEG
969	C1orf210	214.344	1.09939	0.249388	4.40835	1.04161e-05	0.000199792	6.76364	6.30405	11.795	15.483	12.3753	Shared with ATR DEG
970	SLC44A3	562.514	1.09986	0.254428	4.32288	1.54006e-05	0.000278758	18.8564	12.0687	25.3447	36.5724	23.5766	Shared with ATR DEG
971	SLCO2A1	199.349	1.10046	0.271096	4.05932	4.92161e-05	0.000744692	4.40286	2.33189	4.30361	4.56362	7.13959	Shared with ATR DEG
972	EIF3FP3	120.359	1.10057	0.278187	3.95624	7.61398e-05	0.00106282	5.80896	4.51483	10.0966	9.20248	11.4984	Shared with ATR DEG
973	CDKL2	155.546	1.10071	0.323448	3.40306	0.000666363	0.00619326	2.71247	1.48808	4.54821	5.03917	3.48443	Shared with ATR DEG
974	NEFL	6122.42	1.10185	0.150579	7.31743	2.5276e-13	3.10347e-11	99.2908	102.625	150.469	159.638	139.682	Shared with ATR DEG
975	C17orf97	68.0716	1.10271	0.374174	2.94706	0.00320806	0.0211932	1.84053	2.48912	3.58209	3.89405	4.13277	Shared with ATR DEG
976	ENSG00000283985	68.0716	1.10271	0.374174	2.94706	0.00320806	0.0211932	1.84053	2.48912	3.58209	3.89405	4.13277	Shared with ATR DEG
977	MCTP2	247.386	1.10283	0.235068	4.69155	2.71145e-06	6.45291e-05	2.00303	1.1487	4.79422	4.41844	4.9017	Shared with ATR DEG
978	ENSG00000273572	230.27	1.10343	0.2517	4.3839	1.16575e-05	0.000218601	8.02989	2.7984	8.2913	7.08466	6.20591	Shared with ATR DEG
979	PPL	384.561	1.10413	0.225194	4.90302	9.43747e-07	2.65198e-05	4.67437	5.40975	6.86085	6.15108	6.70134	Shared with ATR DEG
980	NHS	844.193	1.10492	0.158267	6.98137	2.92309e-12	2.93481e-10	4.9372	4.157	9.75373	10.5818	10.5077	Shared with ATR DEG
981	RBM47	1473.37	1.11531	0.244929	4.55361	5.27339e-06	0.000113328	19.3047	13.127	27.9371	35.2127	22.0302	Shared with ATR DEG
982	WNT1	155.625	1.11705	0.271104	4.12036	3.78279e-05	0.000590453	2.80564	2.84753	5.89658	5.3978	4.89835	Shared with ATR DEG
983	TJP3	72.9094	1.12035	0.365189	3.06785	0.00215602	0.015508	2.0738	1.77059	3.36521	3.46855	2.87089	Shared with ATR DEG
984	ENSG00000229006	333.237	1.12069	0.357203	3.13742	0.00170444	0.0129204	5.59762	5.15216	11.1312	11.3095	7.91997	Shared with ATR DEG
985	ZNF438	215.189	1.12378	0.226556	4.96025	7.04029e-07	2.0563e-05	3.26065	3.74202	5.79093	5.40356	6.90323	Shared with ATR DEG
986	NEU1	114.345	1.1258	0.356356	3.15921	0.00158197	0.0121872	3.15048	1.63954	5.47459	4.44667	4.39459	Shared with ATR DEG
987	ENSG00000223957	114.345	1.1258	0.356356	3.15921	0.00158197	0.0121872	3.15048	1.63954	5.47459	4.44667	4.39459	Shared with ATR DEG
988	ENSG00000234343	114.345	1.1258	0.356356	3.15921	0.00158197	0.0121872	3.15048	1.63954	5.47459	4.44667	4.39459	Shared with ATR DEG
989	KLF9	164.172	1.126	0.336207	3.34911	0.000810707	0.00723853	1.63454	0.91374	2.27365	3.18143	2.22254	Shared with ATR DEG
990	CRYAB	647.61	1.12883	0.305951	3.68958	0.000224624	0.00258976	23.9898	42.4749	94.0467	49.2366	73.3029	Shared with ATR DEG
991	STEAP2	277.263	1.12907	0.264442	4.26963	1.958e-05	0.000341578	2.93734	2.92788	4.56374	7.88762	4.05187	Shared with ATR DEG
992	NAALADL2	496.042	1.13064	0.351991	3.21213	0.00131755	0.0105952	17.251	16.5941	9.90637	16.2677	11.0231	Shared with ATR DEG
993	PGA4	162.934	1.13089	0.304961	3.7083	0.000208656	0.00244663	4.88827	4.33281	11.0007	7.13471	10.9301	Shared with ATR DEG
994	ATP6AP2	3137.86	1.13392	0.180301	6.28901	3.19494e-10	2.17629e-08	75.5023	65.8314	134.393	178.365	139.282	Shared with ATR DEG
995	SCG2	179.975	1.13617	0.227621	4.9915	5.99114e-07	1.79056e-05	3.85408	2.9024	5.62657	6.88222	6.96684	Shared with ATR DEG
996	RIPK4	372.487	1.13806	0.233854	4.86653	1.13575e-06	3.10551e-05	4.55357	3.27378	7.87961	8.94466	6.95112	Shared with ATR DEG
997	KIAA0040	87.7901	1.13879	0.376092	3.02796	0.00246214	0.017116	0.830912	0.786597	1.95092	2.43035	1.59016	Shared with ATR DEG
998	SIM1	1524.12	1.14299	0.257696	4.43541	9.18953e-06	0.000179662	14.0465	11.6244	19.5224	23.2015	14.7224	Shared with ATR DEG
999	NHLH2	112.007	1.14476	0.300856	3.805	0.000141806	0.00177968	1.05711	1.64159	2.4792	2.99673	3.86367	Shared with ATR DEG
1000	ITPR3	311.897	1.14763	0.247278	4.64106	3.46625e-06	7.91692e-05	1.55957	1.14063	3.27029	2.40988	2.56211	Shared with ATR DEG
1001	SLC17A6	53.5625	1.15231	0.43756	2.63348	0.00845145	0.0444889	1.11059	0.859609	1.09708	1.40555	2.0579	Shared with ATR DEG
1002	CRB3	177.337	1.15432	0.352953	3.27047	0.00107368	0.00908976	12.2745	6.20452	18.1088	19.581	13.9038	Shared with ATR DEG
1003	ANXA13	82.0845	1.15545	0.335266	3.44636	0.000568199	0.00545205	1.84509	1.75717	4.82801	4.94016	4.06751	Shared with ATR DEG
1004	RAB25	138.927	1.16059	0.277374	4.18422	2.8615e-05	0.000469457	11.5508	6.12649	12.47	14.808	13.231	Shared with ATR DEG
1005	PTGR1	1988.37	1.16341	0.255929	4.5458	5.47259e-06	0.000116698	79.7649	62.3942	120.18	198.009	112.393	Shared with ATR DEG
1006	PAQR5	391.034	1.16727	0.306519	3.80814	0.000140019	0.00176184	4.88921	2.51735	7.8838	8.72824	6.83096	Shared with ATR DEG
1007	CFAP43	89.579	1.16741	0.388468	3.00518	0.00265427	0.0182279	1.30623	1.16928	2.24221	2.79304	2.20231	Shared with ATR DEG
1008	CFAP91	201.943	1.1681	0.33249	3.5132	0.000442744	0.00446379	4.43287	3.23711	4.06979	7.67667	6.88499	Shared with ATR DEG
1009	CFAP206	51.8962	1.17238	0.439717	2.6662	0.00767133	0.0414346	1.01598	1.02362	2.44672	2.17379	1.73088	Shared with ATR DEG
1010	MAOB	105.827	1.17443	0.404978	2.89999	0.0037317	0.0238199	3.45787	1.31473	3.84146	4.68258	3.73367	Shared with ATR DEG
1011	PRL	185.628	1.17493	0.24972	4.70498	2.53894e-06	6.09505e-05	10.8794	7.83793	18.2394	21.3252	19.6622	Shared with ATR DEG
1012	ATP1B2	566.363	1.17851	0.191351	6.15892	7.32441e-10	4.6445e-08	10.0597	5.76026	14.4476	11.8675	18.9803	Shared with ATR DEG
1013	UGT3A1	979.521	1.18137	0.250968	4.70727	2.51062e-06	6.04211e-05	12.014	7.45683	19.582	31.7641	18.7066	Shared with ATR DEG
1014	ATP5IF1	302.316	1.18609	0.221326	5.35903	8.36704e-08	3.16879e-06	12.4771	16.8899	39.8604	52.3375	44.0413	Shared with ATR DEG
1015	ENSG00000285390	302.316	1.18609	0.221326	5.35903	8.36704e-08	3.16879e-06	12.4771	16.8899	39.8604	52.3375	44.0413	Shared with ATR DEG
1016	SLC16A4	362.324	1.18651	0.266496	4.45227	8.49673e-06	0.000168077	11.644	5.54313	14.7206	15.2756	15.8618	Shared with ATR DEG
1017	CHCHD10	278.051	1.18684	0.238226	4.982	6.29305e-07	1.86632e-05	23.9255	19.482	52.1382	47.3779	38.6335	Shared with ATR DEG
1018	CTNNA2	138.6	1.19389	0.338972	3.52208	0.000428167	0.00434867	2.07912	1.46951	3.46924	5.09748	3.25458	Shared with ATR DEG
1019	CYP2J2	83.8141	1.19515	0.434306	2.75185	0.00592596	0.0340085	1.36645	2.15763	4.46607	2.37982	4.43754	Shared with ATR DEG
1020	ENSG00000275035	207.114	1.20061	0.284668	4.21758	2.46941e-05	0.000416108	6.94552	4.7145	12.1953	9.07437	14.5918	Shared with ATR DEG
1021	PLPPR1	177.396	1.20291	0.350999	3.42711	0.000610036	0.00576737	3.43918	2.80193	5.77308	10.1553	5.26681	Shared with ATR DEG
1022	MGLL	814.385	1.20526	0.17733	6.7967	1.07042e-11	1.00168e-09	9.55449	8.51593	16.2611	21.1792	17.5442	Shared with ATR DEG
1023	ENSG00000255330	114.305	1.20924	0.394856	3.06248	0.00219511	0.0157189	1.75401	1.0958	1.80753	2.36643	2.5309	Shared with ATR DEG
1024	FREM2	4407.27	1.20951	0.190641	6.34446	2.23214e-10	1.57615e-08	12.8883	8.06783	20.6034	26.7474	22.6574	Shared with ATR DEG
1025	TMEM72	223.203	1.21517	0.375139	3.23925	0.00119843	0.00986845	5.9814	3.19233	6.31409	11.821	7.63574	Shared with ATR DEG
1026	NAT1	51.5047	1.21532	0.438094	2.7741	0.00553546	0.0322927	1.75481	0.728402	2.6478	3.1466	2.42599	Shared with ATR DEG
1027	ACSS1	342.354	1.22478	0.215574	5.68149	1.33523e-08	6.35959e-07	3.31309	4.45924	7.43973	8.04295	8.65736	Shared with ATR DEG
1028	CLCNKB	102.343	1.23036	0.303886	4.04875	5.14913e-05	0.000771849	1.17031	1.55016	3.44394	5.33806	4.92934	Shared with ATR DEG
1029	EZR	3030.75	1.23126	0.135896	9.06028	1.30114e-19	3.98127e-17	40.2791	37.4429	88.3006	85.5547	80.4216	Shared with ATR DEG
1030	PLPP6	272.959	1.23131	0.223659	5.5053	3.6853e-08	1.56479e-06	3.47267	3.68373	7.91663	8.35046	7.05817	Shared with ATR DEG
1031	CHM	1379.01	1.2328	0.157518	7.8264	5.02032e-15	8.06473e-13	11.6401	12.1418	23.534	28.7946	24.8949	Shared with ATR DEG
1032	CADM3	124.907	1.23489	0.384773	3.20941	0.00133009	0.0106745	1.38712	1.38125	2.36951	2.54764	4.92223	Shared with ATR DEG
1033	H2BW2	84.4733	1.23742	0.352673	3.50868	0.000450339	0.00452381	1.67619	4.19751	6.32601	7.10965	6.28683	Shared with ATR DEG
1034	RGS8	55.8636	1.24258	0.457152	2.71809	0.00656605	0.0367626	0.375176	0.716046	1.92295	2.14747	1.47184	Shared with ATR DEG
1035	COBLL1	923.481	1.24401	0.250819	4.95979	7.05707e-07	2.05808e-05	17.5024	9.77381	25.8684	28.3196	19.821	Shared with ATR DEG
1036	ELFN2	137.707	1.24437	0.308077	4.03917	5.36408e-05	0.00079552	1.24971	1.15008	2.00425	1.95831	2.06071	Shared with ATR DEG
1037	HNF1A	130.034	1.24744	0.291288	4.28252	1.84791e-05	0.000324723	2.59616	1.56189	3.33018	3.17862	4.00027	Shared with ATR DEG
1038	HOGA1	303.177	1.2505	0.330609	3.78242	0.00015531	0.00191182	5.88937	5.83818	14.1245	16.2138	9.50932	Shared with ATR DEG
1039	PAX8	1707.01	1.25145	0.149588	8.36601	5.96046e-17	1.32069e-14	33.6494	20.7146	65.7481	62.4302	72.0659	Shared with ATR DEG
1040	BTBD8	148.868	1.26247	0.304758	4.14254	3.43485e-05	0.00054398	2.00954	2.17283	2.82545	3.82162	2.74169	Shared with ATR DEG
1041	FPGT-TNNI3K	69.2954	1.27197	0.491967	2.58548	0.00972425	0.0496042	0.197127	0.884251	2.36845	1.36875	1.92245	Shared with ATR DEG
1042	FABP3	365.174	1.2776	0.243758	5.24127	1.59476e-07	5.51924e-06	22.7558	23.0597	58.9564	38.1039	48.683	Shared with ATR DEG
1043	PRRG2	65.885	1.28067	0.393929	3.25101	0.00114996	0.00956746	2.13911	1.66655	4.17158	6.16902	3.84726	Shared with ATR DEG
1044	ENSG00000284282	137.871	1.28676	0.291876	4.40858	1.04051e-05	0.00019978	1.37028	1.41804	2.88869	3.70114	2.86394	Shared with ATR DEG
1045	CLEC18B	946.428	1.28741	0.235269	5.47208	4.44793e-08	1.83997e-06	25.0857	17.1588	40.2394	59.5114	39.4332	Shared with ATR DEG
1046	ADAMTS16	1334.14	1.28944	0.202737	6.36013	2.01582e-10	1.44996e-08	14.9391	9.7151	25.65	27.7064	26.9439	Shared with ATR DEG
1047	CALN1	110.438	1.29205	0.350159	3.68989	0.000224354	0.00258819	0.701461	1.21652	1.08764	1.3838	1.2384	Shared with ATR DEG
1048	TNNC2	3370.99	1.29695	0.219344	5.91286	3.36212e-09	1.90064e-07	199.517	260.193	569.172	390.819	624.242	Shared with ATR DEG
1049	PPARGC1A	510.834	1.29765	0.230022	5.64141	1.68667e-08	7.87261e-07	6.67035	8.14542	12.6679	14.5764	12.1604	Shared with ATR DEG
1050	MITF	1029.95	1.29791	0.265136	4.89528	9.81679e-07	2.74657e-05	17.3571	14.1554	24.3022	30.8656	22.9207	Shared with ATR DEG
1051	PPP1R14C	205.443	1.30392	0.290717	4.48521	7.28421e-06	0.000148262	3.70622	3.36077	7.06479	10.2587	6.8523	Shared with ATR DEG
1052	EPS8L2	376.67	1.30726	0.269252	4.85515	1.20298e-06	3.26157e-05	9.64363	8.61952	16.3201	17.1409	14.6294	Shared with ATR DEG
1053	HYDIN	116.621	1.30897	0.323824	4.04222	5.29484e-05	0.00078696	2.3136	1.5516	2.38817	2.59838	2.45803	Shared with ATR DEG
1054	ENSG00000283022	116.621	1.30897	0.323824	4.04222	5.29484e-05	0.00078696	2.3136	1.5516	2.38817	2.59838	2.45803	Shared with ATR DEG
1055	DDC	52.044	1.30956	0.461979	2.83466	0.00458738	0.0279756	1.26788	1.17231	2.74147	3.23221	2.12348	Shared with ATR DEG
1056	MAP6	234.294	1.30969	0.266424	4.91583	8.84075e-07	2.50622e-05	3.55727	2.54986	5.46483	5.33614	7.66153	Shared with ATR DEG
1057	RASSF6	95.2861	1.31715	0.396174	3.32467	0.000885235	0.0077602	1.93125	0.827952	1.94662	2.78734	1.66763	Shared with ATR DEG
1058	ANKFN1	146.13	1.32237	0.498917	2.65048	0.00803773	0.0428326	1.072	2.00592	2.22193	2.02714	5.94183	Shared with ATR DEG
1059	ENPP5	73.6447	1.32403	0.355809	3.7212	0.00019828	0.00234206	0.791055	0.99978	2.11885	2.60017	2.14471	Shared with ATR DEG
1060	SPHKAP	310.613	1.33548	0.211213	6.32292	2.5667e-10	1.79269e-08	1.71403	1.51798	4.10024	3.15232	4.54962	Shared with ATR DEG
1061	PLA2G4F	212.257	1.33592	0.23129	5.77596	7.65159e-09	3.86125e-07	2.63444	1.8943	5.03031	5.02346	5.44573	Shared with ATR DEG
1062	RAB17	52.163	1.34276	0.459622	2.92144	0.00348416	0.0226294	2.1183	3.39344	2.81523	3.7585	2.58536	Shared with ATR DEG
1063	F2RL1	395.45	1.34808	0.282228	4.77658	1.783e-06	4.57061e-05	7.9525	5.20698	12.8778	14.7255	10.2209	Shared with ATR DEG
1064	PCSK1N	270.895	1.35047	0.211142	6.39604	1.59459e-10	1.19377e-08	9.93785	12.5435	24.1822	26.9698	26.4175	Shared with ATR DEG
1065	PLPPR5	42.1166	1.35144	0.443609	3.04647	0.00231545	0.0164039	0.424564	0.332486	0.810096	0.858258	0.984742	Shared with ATR DEG
1066	PCSK1	200.011	1.35225	0.338454	3.99538	6.45898e-05	0.000929838	3.23016	1.50745	2.99192	3.78338	6.2559	Shared with ATR DEG
1067	RGL3	193.557	1.35744	0.313154	4.33473	1.45938e-05	0.00026668	9.03303	5.63696	12.3282	15.4345	12.451	Shared with ATR DEG
1068	RAB9B	337.947	1.35818	0.217663	6.23981	4.38112e-10	2.91697e-08	2.71524	3.69534	7.49988	7.13991	8.32435	Shared with ATR DEG
1069	ESRRB	104.616	1.35823	0.359478	3.77835	0.000157872	0.00193854	1.01811	0.989401	1.73877	3.21317	2.45556	Shared with ATR DEG
1070	CYSTM1	302.427	1.36125	0.189711	7.17539	7.21035e-13	8.08104e-11	18.639	15.3167	39.9349	41.4597	41.1657	Shared with ATR DEG
1071	CXCL14	184.509	1.36917	0.240482	5.69343	1.24509e-08	5.98544e-07	3.85816	4.22836	9.80616	10.0721	9.41778	Shared with ATR DEG
1072	ITGA2	515.095	1.37014	0.220248	6.22089	4.94342e-10	3.23727e-08	2.92313	1.77038	5.2207	6.73382	6.13281	Shared with ATR DEG
1073	SAT1	831.98	1.37508	0.328585	4.18486	2.8534e-05	0.000468526	40.5655	31.6539	59.2271	123.295	64.9333	Shared with ATR DEG
1074	ENSG00000213178	793.03	1.37631	0.188793	7.29005	3.09833e-13	3.68682e-11	95.9174	120.713	217.591	279.52	290.112	Shared with ATR DEG
1075	LACTB2	168.757	1.37823	0.290196	4.7493	2.04117e-06	5.1234e-05	6.21842	5.20556	13.4454	17.1293	12.5108	Shared with ATR DEG
1076	CCN3	102.306	1.38624	0.368665	3.76017	0.000169798	0.0020625	3.02786	2.93031	3.78006	2.84875	6.57535	Shared with ATR DEG
1077	ACMSD	133.238	1.39353	0.43388	3.21178	0.00131916	0.0105956	4.9889	2.96928	6.65842	13.464	8.5449	Shared with ATR DEG
1078	SPINT1	767.714	1.39373	0.227366	6.12992	8.79235e-10	5.43238e-08	21.323	9.96964	34.261	36.8716	33.8025	Shared with ATR DEG
1079	PDK3	1583.47	1.39604	0.143143	9.75276	1.79526e-22	6.65524e-20	6.2542	6.84524	13.5493	13.7462	13.5082	Shared with ATR DEG
1080	PPP1R1A	354.022	1.39727	0.241314	5.79027	7.02715e-09	3.6451e-07	6.26678	10.9815	22.8323	16.6457	26.4263	Shared with ATR DEG
1081	ANXA4	1323.27	1.40076	0.221001	6.33823	2.32416e-10	1.63514e-08	22.7749	22.0579	67.8305	87.1012	60.1167	Shared with ATR DEG
1082	SGK2	183.52	1.40256	0.434591	3.22731	0.0012496	0.0101682	7.70709	2.82938	10.8696	12.3971	7.74249	Shared with ATR DEG
1083	HNF4G	232.036	1.40337	0.418864	3.35042	0.000806888	0.00721112	4.25008	2.34922	7.75801	9.95803	6.65087	Shared with ATR DEG
1084	GPAT3	130.467	1.40498	0.307276	4.57237	4.82236e-06	0.000104804	2.09033	2.30261	5.36494	4.86799	5.45759	Shared with ATR DEG
1085	SYT17	119.257	1.40743	0.312145	4.50891	6.5161e-06	0.00013609	1.74526	1.22851	2.71474	5.01215	3.96591	Shared with ATR DEG
1086	CNGA3	153.748	1.41134	0.43627	3.235	0.00121642	0.00998248	1.43849	2.16794	4.05848	2.19816	7.31851	Shared with ATR DEG
1087	TMEM37	271.893	1.41394	0.261659	5.40374	6.52639e-08	2.57806e-06	7.20182	6.05325	15.7863	18.4167	12.8003	Shared with ATR DEG
1088	ALOX15	75.0574	1.41737	0.365645	3.87636	0.000106029	0.0014009	1.37591	0.857787	3.41724	1.98027	3.1607	Shared with ATR DEG
1089	ENSG00000276539	162.361	1.41741	0.290393	4.88102	1.0554e-06	2.93578e-05	2.79517	2.36185	4.77396	8.46059	7.1392	Shared with ATR DEG
1090	DUSP9	493.05	1.43271	0.256685	5.58158	2.38343e-08	1.0611e-06	11.4305	5.96426	20.0564	26.559	19.3905	Shared with ATR DEG
1091	C1QTNF7	307.753	1.44008	0.203699	7.06965	1.55326e-12	1.65427e-10	6.20194	7.56456	8.22678	13.6723	13.3035	Shared with ATR DEG
1092	FKBP2	238.878	1.444	0.223597	6.45806	1.06054e-10	8.24357e-09	17.6064	18.9523	43.5995	41.0611	53.7679	Shared with ATR DEG
1093	PRDM12	50.9701	1.44515	0.524484	2.75537	0.00586256	0.0337754	0.454697	1.00084	1.57931	1.62807	2.55037	Shared with ATR DEG
1094	FPGT	396.581	1.44844	0.258953	5.59345	2.22606e-08	1.00732e-06	4.35643	4.75838	11.8457	16.9065	11.6802	Shared with ATR DEG
1095	CA4	83.7042	1.45288	0.346988	4.18711	2.82528e-05	0.000464701	3.21025	3.10597	6.86409	9.20969	9.21844	Shared with ATR DEG
1096	AMACR	906.346	1.45498	0.199931	7.27739	3.40345e-13	4.00051e-11	17.3859	15.719	33.4438	47.8999	35.4374	Shared with ATR DEG
1097	FAM83B	250.125	1.46146	0.33308	4.38773	1.14541e-05	0.000215626	1.82367	0.860104	3.05389	4.13733	2.99798	Shared with ATR DEG
1098	FGFR3	980.379	1.46568	0.27159	5.39665	6.78983e-08	2.65492e-06	22.5927	11.3551	37.2098	36.9432	31.5435	Shared with ATR DEG
1099	MASP1	153.456	1.46872	0.25381	5.78669	7.17873e-09	3.69025e-07	2.23819	1.65672	4.82053	5.00957	4.98763	Shared with ATR DEG
1100	SLC1A1	159.773	1.46952	0.404775	3.63046	0.00028292	0.00312362	2.66184	1.6976	3.63689	5.42825	2.51048	Shared with ATR DEG
1101	ELOVL7	296.644	1.46956	0.381768	3.84936	0.000118428	0.0015363	3.60779	2.2006	8.13956	10.0384	4.79076	Shared with ATR DEG
1102	RNF43	131.315	1.47419	0.327718	4.49836	6.84808e-06	0.000141188	1.23783	0.748157	2.29638	3.65029	3.54148	Shared with ATR DEG
1103	PTH2R	128.908	1.47918	0.365442	4.04765	5.17334e-05	0.000774155	7.64737	6.69741	18.0437	26.9383	14.2735	Shared with ATR DEG
1104	DENND1C	250.601	1.48139	0.249955	5.92664	3.09191e-09	1.7582e-07	9.1489	6.58314	20.307	19.7262	16.5827	Shared with ATR DEG
1105	TFAP2A	203.63	1.48177	0.321777	4.60495	4.12556e-06	9.23674e-05	6.28958	1.99297	8.40016	10.6716	7.48624	Shared with ATR DEG
1106	ACE	97.8006	1.48204	0.357773	4.14239	3.43709e-05	0.00054398	2.43196	1.60121	4.21498	4.37239	2.70668	Shared with ATR DEG
1107	CLDN6	825.75	1.48384	0.243605	6.09117	1.12088e-09	6.75227e-08	27.6349	17.113	68.9141	58.4917	49.5355	Shared with ATR DEG
1108	TSPAN1	122.771	1.48688	0.528887	2.81134	0.00493353	0.0295904	6.19521	1.94719	9.57318	7.93289	6.25282	Shared with ATR DEG
1109	PCDH20	135.659	1.48768	0.469677	3.16745	0.0015378	0.0119292	1.25345	0.636358	2.10486	3.65845	1.48183	Shared with ATR DEG
1110	VAMP8	200.907	1.49527	0.325377	4.59551	4.31699e-06	9.56536e-05	16.7197	8.18317	32.6311	36.2893	27.9276	Shared with ATR DEG
1111	HLF	267.626	1.49882	0.237631	6.30734	2.83864e-10	1.95431e-08	2.26309	4.06706	5.60185	8.03041	6.66458	Shared with ATR DEG
1112	ENSG00000267648	47.9979	1.50393	0.449362	3.34681	0.000817479	0.00728551	1.82404	2.47297	4.5927	6.53636	5.86439	Shared with ATR DEG
1113	TFAP2B	159.895	1.50881	0.273329	5.52013	3.38741e-08	1.45432e-06	2.44148	1.8737	3.70283	4.97738	4.85587	Shared with ATR DEG
1114	KCTD14	73.3257	1.51239	0.467891	3.23234	0.00122779	0.0100502	2.48252	0.739533	4.17344	3.9922	4.31577	Shared with ATR DEG
1115	CLDN19	784.868	1.51356	0.232757	6.50276	7.88621e-11	6.25607e-09	11.9176	8.903	30.1859	31.8197	23.4663	Shared with ATR DEG
1116	MAP7	358.85	1.51573	0.279303	5.42684	5.73603e-08	2.30361e-06	4.61379	2.09746	8.49755	9.78687	9.11695	Shared with ATR DEG
1117	PRPS2	963.301	1.51618	0.229757	6.59905	4.13806e-11	3.54531e-09	17.8808	14.7986	42.8903	44.7864	34.9386	Shared with ATR DEG
1118	PLP2	121.157	1.51875	0.32759	4.63612	3.55002e-06	8.09868e-05	4.77907	3.94128	11.6226	7.87478	13.6452	Shared with ATR DEG
1119	PDZK1	694.587	1.51878	0.334533	4.53999	5.62566e-06	0.000119697	20.7465	12.2441	26.3881	53.9521	26.5479	Shared with ATR DEG
1120	ENSG00000276194	435.27	1.52059	0.170067	8.94112	3.85239e-19	1.0989e-16	9.20386	10.026	12.1898	12.7079	14.7294	Shared with ATR DEG
1121	PTPN3	794.711	1.52122	0.185419	8.20426	2.32019e-16	4.51781e-14	13.0051	13.5422	18.6048	17.2174	17.0743	Shared with ATR DEG
1122	CLDN7	231.172	1.52331	0.312932	4.86785	1.12817e-06	3.0894e-05	9.05529	5.63153	16.828	20.9942	14.9003	Shared with ATR DEG
1123	ENSG00000288292	231.172	1.52331	0.312932	4.86785	1.12817e-06	3.0894e-05	9.05529	5.63153	16.828	20.9942	14.9003	Shared with ATR DEG
1124	LRRC19	271.261	1.52568	0.334123	4.56623	4.96583e-06	0.000107558	4.1615	2.28676	5.05891	10.373	5.27684	Shared with ATR DEG
1125	GRB7	238.734	1.52725	0.243046	6.28379	3.30423e-10	2.2428e-08	5.78102	4.24436	13.0503	13.2788	12.249	Shared with ATR DEG
1126	CDC20P1	31.1044	1.52993	0.553928	2.76197	0.00574542	0.0332396	0.919958	0.539773	2.26373	1.55262	2.07154	Shared with ATR DEG
1127	KIF12	584.166	1.54158	0.269647	5.71703	1.08402e-08	5.3037e-07	13.723	7.22437	31.634	31.613	24.6022	Shared with ATR DEG
1128	ATP1B1	3115.14	1.54753	0.199399	7.76096	8.42863e-15	1.32096e-12	48.6566	35.0427	115.868	135.053	97.9202	Shared with ATR DEG
1129	SCNN1A	298.087	1.55098	0.215839	7.18584	6.6793e-13	7.52964e-11	3.47594	5.18526	10.7537	9.69642	8.55518	Shared with ATR DEG
1130	TMEM125	71.7986	1.55645	0.420243	3.70369	0.000212482	0.00247046	4.28204	0.986912	4.12883	5.56542	4.28401	Shared with ATR DEG
1131	GAL3ST1	255.449	1.55664	0.283776	5.48545	4.12412e-08	1.72827e-06	6.96924	5.56599	13.4841	18.9268	14.3948	Shared with ATR DEG
1132	CLDN3	339.523	1.5589	0.22448	6.9445	3.79814e-12	3.77406e-10	11.1405	7.6565	24.258	28.2893	24.357	Shared with ATR DEG
1133	LRRTM1	588.032	1.57347	0.231106	6.80844	9.86652e-12	9.36931e-10	8.51552	6.76159	23.0259	27.9749	19.4488	Shared with ATR DEG
1134	HHLA2	60.2539	1.57625	0.391039	4.03092	5.55592e-05	0.000819445	0.804765	0.8307	2.79494	2.7822	2.73626	Shared with ATR DEG
1135	TMPRSS4	412.216	1.58222	0.232721	6.79876	1.05521e-11	9.9226e-10	4.18893	4.53775	13.063	17.9868	12.8239	Shared with ATR DEG
1136	CASR	663.218	1.58469	0.241444	6.56337	5.26067e-11	4.39004e-09	2.70454	2.38898	6.02463	9.75583	6.10011	Shared with ATR DEG
1137	TMEM176B	257.226	1.58907	0.216437	7.34197	2.10476e-13	2.66931e-11	8.78512	6.87699	19.1612	21.638	25.8234	Shared with ATR DEG
1138	MYO5B	646.969	1.58945	0.238178	6.67337	2.50003e-11	2.20766e-09	4.32812	2.3985	7.93394	10.3206	9.50424	Shared with ATR DEG
1139	DACH2	480.63	1.58999	0.354381	4.48668	7.23428e-06	0.000147728	5.76753	3.75799	9.82611	17.6176	8.51278	Shared with ATR DEG
1140	SLC4A4	973.914	1.60076	0.21043	7.6071	2.80315e-14	4.06288e-12	6.96754	5.78676	14.1029	15.188	14.8476	Shared with ATR DEG
1141	TMPRSS2	231.62	1.60222	0.324795	4.93303	8.09654e-07	2.31568e-05	3.19139	1.64194	6.58175	7.83354	5.86449	Shared with ATR DEG
1142	FZD5	847.488	1.60247	0.225665	7.10113	1.23743e-12	1.33262e-10	4.44429	2.96617	10.6097	11.6157	8.79569	Shared with ATR DEG
1143	FXYD5	62.4933	1.60271	0.434258	3.69068	0.000223651	0.00258318	2.99107	2.80712	8.03257	6.42316	9.26843	Shared with ATR DEG
1144	NHLH1	167.063	1.61209	0.336829	4.78607	1.70076e-06	4.38979e-05	1.93265	2.22241	4.25498	5.1159	8.55608	Shared with ATR DEG
1145	ASCL1	23.8601	1.61693	0.612312	2.6407	0.00827346	0.0437912	0.234822	0.376849	0.910088	0.835669	0.855063	Shared with ATR DEG
1146	ADGRG1	616.878	1.61928	0.173081	9.35561	8.31156e-21	2.81091e-18	10.4231	8.89963	23.3758	24.1069	27.1258	Shared with ATR DEG
1147	VAV3	1290.06	1.62366	0.28542	5.68868	1.28029e-08	6.13933e-07	18.0667	12.0446	44.0135	60.2794	34.7801	Shared with ATR DEG
1148	POU3F3	2378.82	1.62466	0.180256	9.01307	2.00364e-19	5.94217e-17	18.561	14.3097	46.6478	52.185	41.1341	Shared with ATR DEG
1149	TMEM252	118.42	1.62849	0.311973	5.21997	1.7895e-07	6.1125e-06	3.84001	2.53418	7.73642	8.81244	11.0395	Shared with ATR DEG
1150	CYS1	1836.57	1.63214	0.195632	8.34293	7.24751e-17	1.56978e-14	24.9646	18.502	68.2625	74.0591	56.2008	Shared with ATR DEG
1151	PTPRK	1038.74	1.63671	0.148382	11.0304	2.72698e-28	2.02185e-25	22.0068	21.8406	22.2205	25.7169	23.232	Shared with ATR DEG
1152	PPP1R17	135.262	1.6386	0.339764	4.82275	1.4159e-06	3.72587e-05	2.55966	2.574	5.55604	7.11343	10.5976	Shared with ATR DEG
1153	GPD1	137.509	1.642	0.415923	3.94784	7.88588e-05	0.00109234	2.61983	3.28001	6.54848	7.85468	4.00551	Shared with ATR DEG
1154	PIFO	106.775	1.64584	0.388971	4.23126	2.32386e-05	0.00039434	1.31651	3.08634	4.95969	6.0926	4.17044	Shared with ATR DEG
1155	MYH2	55.1439	1.64896	0.514572	3.20452	0.00135288	0.0108212	0.361613	0.492391	1.27849	0.610456	1.85807	Shared with ATR DEG
1156	CCDC198	1058.46	1.65423	0.29152	5.67452	1.39082e-08	6.58742e-07	43.2103	22.0967	73.8921	131.691	72.3883	Shared with ATR DEG
1157	ENSG00000231925	312.999	1.65671	0.31465	5.26526	1.39992e-07	4.95159e-06	4.82161	3.9966	8.46946	8.51412	10.8804	Shared with ATR DEG
1158	ST18	28.91	1.65872	0.549658	3.01773	0.00254674	0.0176136	1.64169	1.35546	1.35169	0.741821	2.49216	Shared with ATR DEG
1159	KCNJ10	39.1244	1.65903	0.546903	3.03351	0.00241731	0.0169019	0.644375	0.295554	1.08779	1.44407	1.09396	Shared with ATR DEG
1160	MECOM	2234.5	1.68086	0.44193	3.80345	0.000142695	0.00178686	29.1126	23.0596	45.3554	84.7477	44.7206	Shared with ATR DEG
1161	GGT1	484.176	1.68514	0.295	5.71234	1.11433e-08	5.43821e-07	17.0783	8.72307	28.9629	41.7321	24.169	Shared with ATR DEG
1162	DPEP1	233.937	1.68672	0.26644	6.33058	2.44238e-10	1.71206e-08	6.15514	6.69714	17.9111	24.3692	16.2269	Shared with ATR DEG
1163	FOLR1	108.617	1.69038	0.34931	4.83919	1.30367e-06	3.47592e-05	3.11635	4.53982	8.43768	12.1247	12.7122	Shared with ATR DEG
1164	NAPSA	23.1667	1.69613	0.613912	2.76283	0.00573035	0.0331778	0.325934	0.454428	1.24668	1.54673	1.43802	Shared with ATR DEG
1165	METTL7B	52.8327	1.69647	0.427572	3.96768	7.25754e-05	0.00102269	1.33537	1.21535	4.20986	3.94398	3.36417	Shared with ATR DEG
1166	SHANK2	671.298	1.70159	0.228273	7.45416	9.04398e-14	1.22775e-11	11.1546	7.20617	16.9455	18.304	14.7587	Shared with ATR DEG
1167	HNRNPUL2-BSCL2	1105.37	1.71264	0.139947	12.2378	1.95372e-34	2.35387e-31	7.70509	8.46441	22.8809	25.1524	25.8964	Shared with ATR DEG
1168	KDF1	73.8188	1.71511	0.362847	4.72681	2.28072e-06	5.57937e-05	1.367	1.07988	3.88228	3.81118	3.47731	Shared with ATR DEG
1169	IRF6	207.417	1.72288	0.292749	5.88516	3.97667e-09	2.20917e-07	1.61883	1.09941	4.50451	5.77479	4.10447	Shared with ATR DEG
1170	CPLX2	55.4349	1.72624	0.501222	3.44407	0.000573023	0.00548742	1.08598	2.21247	0.951779	1.10499	1.82396	Shared with ATR DEG
1171	BHMT	192.715	1.73065	0.294656	5.87345	4.26806e-09	2.35746e-07	7.78918	5.61914	9.08954	10.8743	8.91234	Shared with ATR DEG
1172	ELAVL3	152.257	1.73324	0.350678	4.94253	7.71141e-07	2.22534e-05	1.11785	2.46738	2.80999	2.75284	7.41272	Shared with ATR DEG
1173	XKR7	138.013	1.73456	0.3346	5.18397	2.1721e-07	7.25676e-06	0.415667	0.600553	1.21672	1.4705	2.06623	Shared with ATR DEG
1174	DGKK	89.326	1.76526	0.431035	4.0954	4.21449e-05	0.000648903	0.306371	0.357225	0.773072	1.47988	0.873215	Shared with ATR DEG
1175	ATP12A	136.595	1.76696	0.309975	5.70033	1.19573e-08	5.79147e-07	1.13877	0.61735	2.6001	2.85433	2.87212	Shared with ATR DEG
1176	THRB	218.674	1.76717	0.287942	6.13723	8.39742e-10	5.27287e-08	4.77702	1.67761	3.67163	6.07783	4.75434	Shared with ATR DEG
1177	PRSS8	535.631	1.76809	0.198339	8.91447	4.90159e-19	1.36939e-16	10.1227	7.95424	28.168	31.1887	25.3182	Shared with ATR DEG
1178	PTGER3	368.432	1.7769	0.297338	5.97603	2.28637e-09	1.31959e-07	3.84477	2.07507	6.83867	8.6985	7.43785	Shared with ATR DEG
1179	MPZL2	134.657	1.77888	0.38214	4.65505	3.23901e-06	7.49562e-05	2.88898	2.11497	4.50702	8.27576	7.17937	Shared with ATR DEG
1180	NR1H4	59.7496	1.78158	0.504709	3.52991	0.000415694	0.00425336	2.62063	1.22823	2.50544	4.10033	2.12986	Shared with ATR DEG
1181	LOC102724788	217.639	1.79259	0.273053	6.56498	5.20416e-11	4.36176e-09	3.02615	2.66591	9.28893	10.7058	8.02407	Shared with ATR DEG
1182	UGT2B7	205.078	1.79298	0.450931	3.97616	7.00357e-05	0.000996368	8.05465	2.50891	12.6578	23.9696	15.692	Shared with ATR DEG
1183	KCNJ16	1400.34	1.79641	0.58442	3.07384	0.0021132	0.0152685	16.3935	9.93915	28.5473	50.6693	26.5052	Shared with ATR DEG
1184	FXYD2	876.377	1.79772	0.2135	8.42023	3.75746e-17	8.4224e-15	62.2128	39.6662	170.691	182.915	146.166	Shared with ATR DEG
1185	CRYL1	517.687	1.79914	0.18115	9.93177	3.02827e-23	1.24204e-20	11.0938	10.7156	32.0851	37.6039	33.8891	Shared with ATR DEG
1186	ELAVL4	134.374	1.80982	0.341204	5.30421	1.13161e-07	4.09268e-06	1.44821	1.90114	3.38771	4.65707	6.5817	Shared with ATR DEG
1187	ZFP3	333.542	1.81266	0.220328	8.22707	1.91843e-16	3.81253e-14	1.6102	2.04972	5.36413	5.54402	7.11156	Shared with ATR DEG
1188	CA2	496.649	1.82123	0.342975	5.31009	1.09569e-07	3.98678e-06	12.809	10.1784	38.1665	47.2378	24.4532	Shared with ATR DEG
1189	SLC16A12	71.6254	1.83285	0.567319	3.23071	0.00123481	0.0100948	1.39151	0.175819	1.06969	1.94617	1.10566	Shared with ATR DEG
1190	ENSG00000277015	111.476	1.83396	0.43517	4.21435	2.50503e-05	0.000420395	1.24256	0.58408	2.01675	3.27788	1.77218	Shared with ATR DEG
1191	RAB3C	76.7474	1.84062	0.468843	3.92588	8.64146e-05	0.00117809	0.340954	0.305626	1.89502	2.43989	2.26518	Shared with ATR DEG
1192	SLCO4C1	448.063	1.84441	0.330871	5.5744	2.48379e-08	1.10069e-06	2.44147	2.31349	6.4689	11.4584	5.63201	Shared with ATR DEG
1193	OGDHL	462.236	1.84749	0.29077	6.35377	2.10103e-10	1.49452e-08	4.96391	3.81022	15.2128	12.9931	9.39503	Shared with ATR DEG
1194	PRLR	633.09	1.85243	0.245068	7.55883	4.06696e-14	5.85066e-12	2.84846	2.23006	6.14651	7.57411	6.23873	Shared with ATR DEG
1195	ERBB4	2755.52	1.86328	0.236919	7.86463	3.70191e-15	6.15188e-13	19.1299	11.7276	35.341	46.8024	29.3302	Shared with ATR DEG
1196	SCRT2	51.7035	1.86337	0.547681	3.40229	0.000668244	0.0061991	0.380901	0.497913	1.20876	0.905404	2.41942	Shared with ATR DEG
1197	CDR1	5181.87	1.87901	0.154317	12.1763	4.15517e-34	4.44995e-31	207.777	214.434	687.447	816.996	654.799	Shared with ATR DEG
1198	GLRA2	40.7427	1.89422	0.560837	3.37748	0.000731537	0.00668651	0.52093	0.211848	1.63504	0.78963	1.59165	Shared with ATR DEG
1199	USH1C	230.431	1.90426	0.241677	7.87934	3.29122e-15	5.56534e-13	3.90289	3.09535	12.1196	15.5582	13.0696	Shared with ATR DEG
1200	DNER	783.422	1.92513	0.221862	8.67716	4.05772e-18	1.04294e-15	6.5506	6.41562	22.4202	25.9265	18.1672	Shared with ATR DEG
1201	SDR42E1	76.3339	1.93518	0.370205	5.22733	1.71974e-07	5.91991e-06	0.190585	0.455669	1.3719	1.8014	0.879246	Shared with ATR DEG
1202	CGN	423.475	1.9499	0.245867	7.93069	2.1794e-15	3.78489e-13	4.73985	4.53281	10.5755	11.9103	9.33401	Shared with ATR DEG
1203	KERA	24.3815	1.95904	0.725875	2.69886	0.00695771	0.0383934	0.233455	0.350396	0.561341	0.922179	1.72646	Shared with ATR DEG
1204	DMTN	280.37	1.96808	0.212733	9.25144	2.21488e-20	7.11603e-18	5.26221	5.88608	13.9816	16.687	15.0299	Shared with ATR DEG
1205	MARVELD2	180.223	1.97723	0.256585	7.70597	1.2985e-14	1.9866e-12	2.24227	1.52703	5.47382	6.56644	5.67893	Shared with ATR DEG
1206	TCEAL3	171.203	1.97793	0.248009	7.97526	1.52059e-15	2.70783e-13	4.66389	4.33714	14.7009	16.7336	18.0242	Shared with ATR DEG
1207	ABCC6P1	64.3866	1.98769	0.397336	5.00253	5.65822e-07	1.69896e-05	2.33122	1.85834	5.42556	6.4266	7.19358	Shared with ATR DEG
1208	ENSG00000274488	106.492	1.99469	0.417169	4.78149	1.74e-06	4.47226e-05	2.20103	3.85088	10.8386	7.92327	16.8842	Shared with ATR DEG
1209	INSM1	112.994	2.01774	0.393116	5.13268	2.85645e-07	9.36458e-06	0.735471	1.24296	3.07789	2.9923	5.21464	Shared with ATR DEG
1210	ATP1A3	119.768	2.02569	0.40538	4.997	5.82285e-07	1.74568e-05	1.35467	2.60581	2.84988	2.05926	5.40834	Shared with ATR DEG
1211	WFDC2	530.377	2.02743	0.201515	10.0609	8.22273e-24	3.52244e-21	27.0788	33.398	122.549	117.678	107.059	Shared with ATR DEG
1212	KCNJ15	1042.1	2.07423	0.263604	7.86876	3.58188e-15	6.00416e-13	10.7021	7.74842	25.2058	45.3567	35.3435	Shared with ATR DEG
1213	CLDN16	59.8527	2.0935	0.536179	3.90447	9.44323e-05	0.00126944	1.58386	0.436187	2.2207	3.14313	1.25074	Shared with ATR DEG
1214	GJB1	213.147	2.10245	0.231601	9.07788	1.10712e-19	3.4987e-17	3.03431	2.75906	11.4433	12.9891	13.9276	Shared with ATR DEG
1215	PRR15L	139.39	2.13437	0.419687	5.08562	3.66432e-07	1.17337e-05	3.04856	1.45974	8.10199	12.4296	6.73944	Shared with ATR DEG
1216	MAL	1271.15	2.16622	0.241987	8.95182	3.49672e-19	1.02131e-16	35.1447	28.1521	122.013	159.818	98.4385	Shared with ATR DEG
1217	RGS9BP	22.6181	2.16661	0.683752	3.1687	0.0015312	0.0118917	0.148557	0.277426	1.05048	0.75142	0.849998	Shared with ATR DEG
1218	NCAN	71.3327	2.16874	0.512344	4.23298	2.30618e-05	0.000391989	0.185783	0.754399	1.24556	0.872521	1.583	Shared with ATR DEG
1219	RORB	136.757	2.17463	0.32812	6.62754	3.41332e-11	2.95061e-09	0.432338	0.198207	1.61707	1.52717	1.78904	Shared with ATR DEG
1220	HNF1B	1195.41	2.17651	0.270467	8.04723	8.46902e-16	1.56978e-13	12.9254	6.14227	44.3609	43.3383	37.3375	Shared with ATR DEG
1221	CA12	410.839	2.19146	0.215866	10.152	3.24786e-24	1.4486e-21	2.26664	1.8484	8.35547	8.89154	12.1559	Shared with ATR DEG
1222	NSG2	36.0788	2.20614	0.685603	3.21781	0.00129176	0.0104364	0.404431	0.363019	0.992136	0.902712	2.77309	Shared with ATR DEG
1223	DPYS	52.766	2.20633	0.475034	4.64458	3.40766e-06	7.81835e-05	0.986186	0.790476	2.57493	4.46851	3.71839	Shared with ATR DEG
1224	CLRN3	88.1103	2.2622	0.503221	4.49545	6.94241e-06	0.00014298	2.3519	1.29433	5.63783	12.4781	6.07671	Shared with ATR DEG
1225	ENSG00000274429	1459.78	2.26587	0.166751	13.5884	4.69396e-42	1.00539e-38	15.8787	15.3951	23.1012	20.5487	29.355	Shared with ATR DEG
1226	AP1M2	171.787	2.26702	0.314117	7.21712	5.30993e-13	6.05678e-11	5.68114	7.4182	17.7313	21.0013	17.0099	Shared with ATR DEG
1227	RSPH1	33.6319	2.32027	0.587442	3.94978	7.82227e-05	0.00108717	0.418692	0.57875	2.58161	3.05743	1.89742	Shared with ATR DEG
1228	MT1X	333.655	2.32212	0.214421	10.8297	2.48953e-27	1.59969e-24	25.1219	21.173	107.801	135.647	109.152	Shared with ATR DEG
1229	STMN2	384.382	2.3284	0.217434	10.7085	9.28524e-27	5.59349e-24	7.6564	4.20021	16.2439	21.0476	24.7027	Shared with ATR DEG
1230	ADH6	249.595	2.35522	0.360964	6.5248	6.80912e-11	5.49203e-09	5.6973	2.79832	10.6842	21.0517	9.21068	Shared with ATR DEG
1231	GLYAT	62.875	2.35686	0.646733	3.64426	0.000268162	0.00298462	2.1608	0.280681	4.53	7.03481	4.26473	Shared with ATR DEG
1232	TFCP2L1	946.708	2.35809	0.279207	8.44565	3.02362e-17	7.02244e-15	3.24071	2.53668	10.785	13.804	6.96925	Shared with ATR DEG
1233	SLC44A4	111.555	2.42137	0.657551	3.68241	0.000231038	0.00264788	1.06176	0.939374	6.04834	5.72807	1.19921	Shared with ATR DEG
1234	ENSG00000232005	164.382	2.57409	0.350918	7.33532	2.21193e-13	2.75093e-11	4.30431	3.25293	8.00922	7.80114	6.70005	Shared with ATR DEG
1235	C1orf116	165.428	2.57581	0.384356	6.70164	2.06092e-11	1.84783e-09	0.56098	0.719589	2.946	4.74063	2.74581	Shared with ATR DEG
1236	MGAM	53.8368	2.57985	0.670125	3.8498	0.000118214	0.00153455	0.654779	0.120246	0.717744	1.02421	0.659836	Shared with ATR DEG
1237	MUC1	433.821	2.67824	0.26386	10.1502	3.30645e-24	1.4486e-21	7.20514	5.54277	33.355	17.4179	29.7814	Shared with ATR DEG
1238	ACY3	18.1982	2.70364	0.846961	3.19217	0.00141207	0.0111651	0.394105	0.103336	1.17316	1.65745	1.54475	Shared with ATR DEG
1239	ENSG00000229077	32.2664	2.74777	0.737981	3.72336	0.00019659	0.00232637	0.629456	0.295217	1.18899	1.90209	1.63124	Shared with ATR DEG
1240	ENSG00000232180	32.2664	2.74777	0.737981	3.72336	0.00019659	0.00232637	0.629456	0.295217	1.18899	1.90209	1.63124	Shared with ATR DEG
1241	ENSG00000235336	32.2664	2.74777	0.737981	3.72336	0.00019659	0.00232637	0.629456	0.295217	1.18899	1.90209	1.63124	Shared with ATR DEG
1242	MST1L	179.756	2.7684	0.394838	7.0115	2.35774e-12	2.44356e-10	#N/A	#N/A	#N/A	#N/A	#N/A	Shared with ATR DEG
1243	NEUROD4	70.6437	2.81856	0.481958	5.84813	4.97128e-09	2.69189e-07	0.307352	0.231987	1.13713	1.75283	2.47524	Shared with ATR DEG
1244	SLC7A4	12.1601	2.83039	1.06763	2.6511	0.008023	0.0427945	0.158664	0	1.14183	0.425319	0.564778	Shared with ATR DEG
1245	TMEM52B	691.101	2.84673	0.267801	10.63	2.16079e-26	1.26223e-23	4.56712	3.01849	22.4926	31.8842	21.2379	Shared with ATR DEG
1246	RNF128	34.5154	2.85418	0.626739	4.55402	5.26304e-06	0.000113232	0.136575	0.240614	1.09594	1.5314	1.04317	Shared with ATR DEG
1247	ENSG00000284881	10.7758	2.89836	1.03812	2.79195	0.00523916	0.0309801	0.474126	0.743745	5.57564	3.86005	4.72778	Shared with ATR DEG
1248	CDH16	701.381	2.92036	0.307618	9.49346	2.23483e-21	7.69301e-19	5.49891	2.33223	27.623	28.6383	23.6896	Shared with ATR DEG
1249	KCNJ1	149.634	2.92139	0.437843	6.67223	2.51951e-11	2.20766e-09	0.769573	0.764531	3.60319	8.99799	5.10112	Shared with ATR DEG
1250	ATP6V0A4	212.923	3.00019	0.342781	8.75251	2.08655e-18	5.50991e-16	1.62808	0.801158	8.41735	10.574	6.58162	Shared with ATR DEG
1251	POU3F4	17.6941	3.04035	0.873306	3.48143	0.000498746	0.00489777	0.0555518	0.0648024	0.574127	0.278596	0.525011	Shared with ATR DEG
1252	S100A14	67.9666	3.04527	0.536299	5.6783	1.36039e-08	6.45917e-07	1.49856	0.369127	8.10526	5.82772	9.11956	Shared with ATR DEG
1253	NEUROG2	27.5874	3.11294	0.748841	4.157	3.22447e-05	0.000517553	0.159561	0.149004	1.15907	0.721794	1.88458	Shared with ATR DEG
1254	RILP	12.344	3.15351	1.07636	2.9298	0.00339183	0.0221775	0.277993	0.170078	0.693543	1.38337	1.51734	Shared with ATR DEG
1255	ATP6V1B1	82.0149	3.41177	0.45183	7.551	4.31924e-14	6.16756e-12	0.657883	0.606605	4.85825	4.07908	6.67571	Shared with ATR DEG
1256	MT2A	308.127	3.56357	0.262153	13.5935	4.37773e-42	1.00539e-38	12.1708	10.6603	130.946	104.972	134.896	Shared with ATR DEG
1257	ENSG00000206378	31.2809	3.71594	0.814477	4.56237	5.05805e-06	0.00010931	0.144381	0.335715	1.04029	0.93228	2.27808	Shared with ATR DEG
1258	ENSG00000228263	31.6369	3.73293	0.811615	4.59939	4.23728e-06	9.44301e-05	0.193355	0.335715	1.20459	1.03813	2.33294	Shared with ATR DEG
1259	ENSG00000231479	31.6369	3.73293	0.811615	4.59939	4.23728e-06	9.44301e-05	0.193355	0.335715	1.20459	1.03813	2.33294	Shared with ATR DEG
1260	MTND1P23	86.9248	3.82314	0.553232	6.91056	4.82742e-12	4.69991e-10	3.98295	2.38682	58.4355	30.265	30.9569	Shared with ATR DEG
1261	SLC13A2	15.0593	3.83697	1.08629	3.53219	0.000412136	0.00421919	0.0637333	0.0773345	0.740717	0.807335	0.450993	Shared with ATR DEG
1262	MT1E	335.114	3.84926	0.358002	10.7521	5.79486e-27	3.60347e-24	7.01556	4.75648	69.1524	66.0849	85.963	Shared with ATR DEG
1263	RPS26P19	20.9079	5.9765	1.55974	3.83172	0.000127251	0.00162559	0.240653	0	13.8499	5.96984	13.8112	Shared with ATR DEG
1264	UGT2A3	46.3279	7.15555	2.60687	2.74489	0.00605316	0.0345943	0.0221156	0.000229578	0.149171	4.99492	0.266572	Shared with ATR DEG
1265	ENSG00000282051	25.4087	-8.54059	1.34391	-6.35501	2.08407e-10	1.48795e-08	20.1212	11.3768	0	0	0	Unique ACE
1266	ENSG00000281429	30.8828	-6.96753	1.16395	-5.98611	2.14916e-09	1.24412e-07	6.92109	5.04862	0	0	0.104411	Unique ACE
1267	REN	16.2882	-5.39426	1.44688	-3.7282	0.000192854	0.00228919	3.76991	0.359873	0	0.132036	0	Unique ACE
1268	ENSG00000277354	19.2523	-5.2992	1.21309	-4.36834	1.25197e-05	0.000232956	25.5818	26.9183	0.281959	0.38005	4.52182	Unique ACE
1269	ZNF560	11.8398	-4.91091	1.2774	-3.84447	0.000120814	0.001562	1.34518	0.838335	0	0.0644132	0	Unique ACE
1270	HBB	11.2634	-4.8745	1.19905	-4.06531	4.79688e-05	0.000728106	8.26394	7.85717	0.177148	0	0.655094	Unique ACE
1271	POTEF	50.9855	-4.61089	0.558958	-8.24907	1.59628e-16	3.25062e-14	2.72581	2.2712	0.0433333	0.115675	0.0822767	Unique ACE
1272	POTEE	26.2564	-4.46004	0.73291	-6.08538	1.16216e-09	6.97909e-08	0.991951	1.01972	0.0341836	0.0722406	0.0281157	Unique ACE
1273	C4A	13.672	-4.43386	1.41514	-3.13317	0.00172932	0.0130474	1.08923	0.323694	0.153269	0.123169	0.604133	Unique ACE
1274	RPS18	212.03	-4.2827	0.284607	-15.0478	3.56998e-51	2.29395e-47	150.399	104.907	2.76075	3.02632	2.84239	Unique ACE
1275	ENSG00000206235	17.1463	-4.07338	1.35141	-3.01418	0.00257676	0.0177845	1.66407	0.389918	0.00707054	0.156621	0.139457	Unique ACE
1276	ZNF680	104.243	-3.99762	0.45106	-8.86272	7.80839e-19	2.15032e-16	12.6255	9.96668	0.904139	2.20921	0.890199	Unique ACE
1277	ENSG00000278613	79.2133	-3.93249	0.488775	-8.04562	8.58131e-16	1.57545e-13	3.85491	2.43961	1.2873	0.894521	1.16086	Unique ACE
1278	ENSG00000255835	12.7388	-3.86888	1.44935	-2.66938	0.00759907	0.0411019	2.2037	0.484318	0.233679	0	0	Unique ACE
1279	HMGB1P5	680.538	-3.82725	0.698863	-5.4764	4.34065e-08	1.80334e-06	221.033	204.66	4.51748	16.551	20.1976	Unique ACE
1280	CXCL10	36.0064	-3.82564	0.649407	-5.89098	3.83902e-09	2.14507e-07	4.36758	6.28577	0.238105	0.169863	0.649974	Unique ACE
1281	ENSG00000248751	14.394	-3.73784	1.00981	-3.70154	0.000214293	0.00248851	1.76383	0.801079	0.113019	0	0.161631	Unique ACE
1282	ENSG00000237462	42.7198	-3.59374	0.621704	-5.78047	7.44902e-09	3.77881e-07	4.59227	9.30099	2.42849	0.83093	0.653218	Unique ACE
1283	ZACN	532.46	-3.45527	1.09918	-3.14351	0.00166937	0.0127196	37.7278	33.2561	3.43536	6.40394	1.82547	Unique ACE
1284	ENSG00000223367	227.451	-3.45288	0.260017	-13.2794	3.0471e-40	4.89492e-37	152.866	104.907	5.5838	6.15904	5.77257	Unique ACE
1285	ENSG00000226225	227.451	-3.45288	0.260017	-13.2794	3.0471e-40	4.89492e-37	152.866	104.907	5.5838	6.15904	5.77257	Unique ACE
1286	ENSG00000235650	227.451	-3.45288	0.260017	-13.2794	3.0471e-40	4.89492e-37	152.866	104.907	5.5838	6.15904	5.77257	Unique ACE
1287	NR5A1	13.0233	-3.39477	0.944172	-3.5955	0.000323773	0.00347129	1.22584	0.501906	0.0214361	0.0607347	0.0946324	Unique ACE
1288	POTEI	45.851	-3.37398	0.625694	-5.39239	6.95284e-08	2.68785e-06	1.96456	0.567775	0.0697612	0.0565111	0.257884	Unique ACE
1289	ENSG00000239881	10.8321	-3.23225	0.95817	-3.37336	0.000742577	0.00677137	5.22021	6.81375	1.18119	0.364321	0.525548	Unique ACE
1290	FIBCD1	21.7451	-3.14884	0.711799	-4.42377	9.69926e-06	0.00018848	1.64685	1.80023	0.158823	0.0750692	0.169246	Unique ACE
1291	TMEM151A	11.608	-3.02936	0.931994	-3.2504	0.00115242	0.00957701	0.744863	0.635283	0.0253787	0.0719582	0.139102	Unique ACE
1292	MED15P9	10.4545	-2.99504	0.932444	-3.21203	0.00131801	0.0105952	1.65419	0.833261	0.108049	0.192619	0.361421	Unique ACE
1293	FOS	1072.79	-2.97648	0.753962	-3.94778	7.88785e-05	0.00109234	135.063	131.395	11.9861	10.3155	34.1429	Unique ACE
1294	ZNF283	173.214	-2.95437	0.297968	-9.91506	3.58032e-23	1.40853e-20	13.4054	9.9727	3.74462	2.7414	2.106	Unique ACE
1295	ATF3	394.192	-2.89286	0.203513	-14.2146	7.43533e-46	2.04758e-42	31.8057	31.7512	4.19545	3.72231	5.26803	Unique ACE
1296	MTRNR2L11	36.0893	-2.88282	0.681066	-4.2328	2.30797e-05	0.000391989	3.52582	3.66148	0.0867626	0.534809	0.751394	Unique ACE
1297	LOC440910	10.5839	-2.86193	0.935875	-3.05802	0.00222802	0.0158955	1.09414	0.877015	0.0752233	0.0746828	0.212444	Unique ACE
1298	LOC102724560	54.0622	-2.84848	0.566418	-5.02893	4.93222e-07	1.52126e-05	17.4607	11.7825	0.644488	3.37634	1.77741	Unique ACE
1299	DUXA	10.5794	-2.7725	0.974663	-2.84457	0.0044471	0.0273363	1.51398	1.75018	0.292162	0.349274	0.069206	Unique ACE
1300	FAM166A	90.3091	-2.74347	0.33011	-8.31078	9.50722e-17	2.03634e-14	10.2506	9.82859	1.40461	1.12077	1.24646	Unique ACE
1301	ENSG00000241863	53.0495	-2.74087	0.536612	-5.10774	3.26041e-07	1.05632e-05	16.5182	22.2024	2.98087	2.93592	1.27391	Unique ACE
1302	SYNJ2BP-COX16	23.6695	-2.71547	0.832342	-3.26245	0.00110454	0.00929968	7.9821	6.50771	0.344965	0.366015	2.05513	Unique ACE
1303	ENSG00000274811	220.751	-2.69416	0.272936	-9.87102	5.55973e-23	2.1435e-20	35.443	24.7571	10.0515	7.35629	8.08762	Unique ACE
1304	HBG2	16.3645	-2.67145	0.743716	-3.59203	0.000328106	0.00350216	13.8154	8.18971	0.48413	0.638901	0.719938	Unique ACE
1305	MTRNR2L2	1148.15	-2.65954	0.626864	-4.24261	2.20936e-05	0.00037824	176.073	172.235	10.1897	31.5967	36.0826	Unique ACE
1306	ENSG00000271949	13.0586	-2.62555	0.901759	-2.91159	0.003596	0.0231757	3.04448	3.98436	0.180494	0.777849	0.67285	Unique ACE
1307	ZNF736	88.0938	-2.60356	0.355519	-7.32326	2.42024e-13	2.9907e-11	4.51886	3.24996	0.747743	0.559987	0.853012	Unique ACE
1308	RBFOX1	180.054	-2.58351	0.246001	-10.502	8.45348e-26	4.52661e-23	11.9705	12.3356	1.76609	1.5247	1.71557	Unique ACE
1309	NPPC	33.0077	-2.58055	0.729816	-3.53588	0.000406413	0.00416503	6.76109	9.35091	1.23083	0.302021	1.92587	Unique ACE
1310	MTRNR2L1	155.517	-2.51816	0.321368	-7.83575	4.66049e-15	7.61358e-13	18.4155	19.3331	1.91241	3.24045	4.11591	Unique ACE
1311	CTRB2	21.2203	-2.49452	0.849029	-2.93809	0.00330245	0.0216904	1.588	2.37929	0.45586	0.0340276	0.300073	Unique ACE
1312	MTRNR2L8	271.763	-2.47805	0.315879	-7.84492	4.33217e-15	7.13772e-13	31.9907	31.0151	3.03303	6.97405	5.78017	Unique ACE
1313	FOXA1	16.665	-2.47381	0.772626	-3.20182	0.00136564	0.0108792	1.46376	1.2611	0.242888	0.0510122	0.200776	Unique ACE
1314	TINCR	52.2491	-2.44615	0.437035	-5.59714	2.17916e-08	9.90748e-07	4.2126	4.68766	0.835542	0.5911	0.949393	Unique ACE
1315	ENSG00000224264	29.805	-2.40971	0.566398	-4.25444	2.09571e-05	0.000361998	4.02497	3.09375	1.46964	1.16466	1.10757	Unique ACE
1316	ENSG00000231116	29.805	-2.40971	0.566398	-4.25444	2.09571e-05	0.000361998	4.02497	3.09375	1.46964	1.16466	1.10757	Unique ACE
1317	ADH1C	95.804	-2.38529	0.710037	-3.35938	0.000781163	0.00702682	19.2435	4.53508	1.62757	1.96848	1.75594	Unique ACE
1318	DUOX2	11.4332	-2.36681	0.894067	-2.64725	0.00811503	0.0431184	0.80362	0.96875	0.0510434	0.0279223	0.0578483	Unique ACE
1319	EGR4	13.6488	-2.35894	0.795422	-2.96564	0.00302049	0.0202174	1.02533	0.694994	0.117201	0.110851	0.240785	Unique ACE
1320	ENSG00000288364	50.4274	-2.34528	0.553683	-4.23578	2.2776e-05	0.000388543	45.0325	32.9227	5.00373	3.98953	12.3844	Unique ACE
1321	IFITM10	13.4214	-2.20142	0.797328	-2.76099	0.00576263	0.0332992	0.697861	0.959302	0.136601	0.659773	0.690971	Unique ACE
1322	TAC1	48.9977	-2.18357	0.521201	-4.1895	2.7957e-05	0.000461015	10.9064	5.14024	0.804898	2.27366	1.51478	Unique ACE
1323	SAA2	18.9882	-2.0707	0.630504	-3.2842	0.00102272	0.00873505	3.39438	2.78095	0.635131	0.623763	0.658329	Unique ACE
1324	C17orf99	13.9938	-2.07035	0.766709	-2.70031	0.00692756	0.0382534	0.63871	0.879025	0.117183	0.460516	0.186342	Unique ACE
1325	ENSG00000282283	106.806	-2.05467	0.352332	-5.83163	5.48883e-09	2.93762e-07	72.2077	54.9019	14.6325	15.791	17.7597	Unique ACE
1326	ENSG00000231922	22.7735	-2.05396	0.614057	-3.3449	0.000823131	0.007328	8.75002	8.72638	1.18549	2.31436	2.34426	Unique ACE
1327	COX7A1	27.0132	-2.04276	0.544566	-3.75118	0.000176007	0.00212324	14.0429	15.3532	2.75764	2.27347	3.06401	Unique ACE
1328	RNA5SP202	58.8939	-2.02699	0.61868	-3.27632	0.00105169	0.00893106	448.483	287.975	143.746	61.2062	31.7229	Unique ACE
1329	ENSG00000275019	22.1393	-2.02158	0.717252	-2.8185	0.00482488	0.0290923	1.39579	2.22123	0.578277	0.147858	0.561626	Unique ACE
1330	LRG1	36.7327	-2.02111	0.47341	-4.26927	1.96113e-05	0.000341814	3.37036	1.64417	0.726478	0.474851	0.687796	Unique ACE
1331	ENSG00000283268	13.8208	-2.01755	0.754557	-2.67383	0.00749911	0.0407255	#N/A	#N/A	#N/A	#N/A	#N/A	Unique ACE
1332	FOLH1	125.091	-2.01577	0.299392	-6.73289	1.66326e-11	1.50529e-09	13.2936	12.0185	3.86494	2.00568	2.38564	Unique ACE
1333	ENSG00000283663	32.5546	-2.01542	0.593704	-3.39464	0.000687178	0.00633815	3.65431	1.40217	0.471245	0.618399	0.643169	Unique ACE
1334	ENSG00000287908	26.3615	-1.93951	0.627362	-3.09153	0.00199131	0.01459	1.44736	1.26366	0.296963	0.297311	1.04649	Unique ACE
1335	MX1	418.133	-1.9273	0.395771	-4.86974	1.11743e-06	3.07725e-05	18.7183	35.5947	10.1256	9.05296	11.1989	Unique ACE
1336	MIA	21.2905	-1.88493	0.601443	-3.13401	0.00172434	0.0130251	8.57269	7.36157	1.60133	2.71271	1.60706	Unique ACE
1337	DHH	24.5936	-1.87475	0.621002	-3.01892	0.00253681	0.0175654	0.854363	0.443238	0.164681	0.115829	0.225636	Unique ACE
1338	KCNG3	30.6102	-1.85476	0.531012	-3.49289	0.00047783	0.0047358	1.11621	0.917872	0.345162	0.195436	0.248717	Unique ACE
1339	ENSG00000203531	26.1328	-1.838	0.560993	-3.27633	0.00105167	0.00893106	4.09075	4.66802	0.800437	1.33487	1.31295	Unique ACE
1340	DCAF4L1	19.4362	-1.83486	0.674117	-2.72187	0.00649136	0.0364822	0.426038	0.583764	0.16388	0.075029	0.157928	Unique ACE
1341	LATS2	2426.22	-1.82057	0.164917	-11.0393	2.46935e-28	1.90407e-25	59.6882	54.8764	15.1085	13.3403	15.9623	Unique ACE
1342	ENSG00000277101	145.123	-1.80487	0.294341	-6.13189	8.68408e-10	5.38273e-08	5.01248	5.59239	1.27023	1.0262	1.66824	Unique ACE
1343	ENSG00000277971	71.4501	-1.8042	0.509845	-3.53872	0.000402078	0.00412939	17.9961	16.6769	2.03867	4.15979	7.79143	Unique ACE
1344	TPO	24.7524	-1.71327	0.631468	-2.71316	0.00666456	0.0371523	0.741838	0.843365	0.246661	0.265984	0.0878166	Unique ACE
1345	CEBPB	472.444	-1.71276	0.188802	-9.07171	1.17159e-19	3.64271e-17	35.191	29.2933	8.66564	7.62747	11.1872	Unique ACE
1346	NDUFC2-KCTD14	60.8818	-1.71026	0.486123	-3.51816	0.000434544	0.00440879	15.5649	12.8383	4.33361	5.37321	2.26743	Unique ACE
1347	RPL21P19	45.9126	-1.69666	0.558174	-3.03966	0.00236848	0.0166537	23.2521	9.59577	4.17149	3.10636	6.85368	Unique ACE
1348	NR4A3	151.672	-1.68859	0.286757	-5.88858	3.89533e-09	2.17024e-07	3.9297	4.21143	1.11912	0.74423	1.13068	Unique ACE
1349	TNFSF9	72.4783	-1.67979	0.488284	-3.44019	0.000581301	0.00555289	4.8554	6.2659	1.59762	0.776596	2.5401	Unique ACE
1350	ENSG00000229413	33.4274	-1.67123	0.521459	-3.20492	0.00135099	0.0108193	22.0579	21.9498	8.67651	4.66604	5.63278	Unique ACE
1351	ENSG00000254732	65.858	-1.67096	0.517584	-3.22838	0.00124494	0.0101432	8.16576	4.18629	3.71069	3.0785	1.93327	Unique ACE
1352	NCF1	49.919	-1.66873	0.460567	-3.6232	0.000290979	0.00319794	11.6499	8.20247	4.78476	1.8618	4.76278	Unique ACE
1353	PEAK3	32.2142	-1.66412	0.534459	-3.11366	0.0018478	0.0137053	1.76229	1.30224	0.327649	0.359143	0.665629	Unique ACE
1354	EVI2A	28.2578	-1.65317	0.579015	-2.85513	0.00430186	0.0266132	2.24059	1.13915	0.400055	0.412087	0.553946	Unique ACE
1355	ENSG00000288658	181.74	-1.64728	0.228197	-7.2187	5.24859e-13	6.02245e-11	#N/A	#N/A	#N/A	#N/A	#N/A	Unique ACE
1356	TAP1	44.266	-1.6444	0.529516	-3.10547	0.00189976	0.0140152	1.36974	2.56672	0.715686	0.656825	0.424498	Unique ACE
1357	SOCS1	366.908	-1.64246	0.236051	-6.95805	3.45008e-12	3.44597e-10	27.1041	25.9588	7.66195	7.20957	12.3119	Unique ACE
1358	SLC6A10P	29.1136	-1.63492	0.600989	-2.72038	0.0065207	0.0365899	5.7251	4.80359	1.73915	0.140108	1.04493	Unique ACE
1359	OMD	21.1493	-1.61961	0.606916	-2.66859	0.0076171	0.0411764	0.597128	0.538007	0.137637	0.153714	0.238817	Unique ACE
1360	ENSG00000278603	32.1194	-1.61915	0.518731	-3.12136	0.00180019	0.0134401	40.2433	45.9112	16.5443	11.9688	10.0392	Unique ACE
1361	SP5	116.931	-1.61693	0.347704	-4.65029	3.31462e-06	7.65854e-05	14.3767	9.69271	3.30063	1.4833	4.0547	Unique ACE
1362	PCDHB17P	21.364	-1.61507	0.608283	-2.65512	0.00792798	0.0424757	1.03075	0.806285	0.222416	0.322458	0.239064	Unique ACE
1363	CHAC1	145.232	-1.61423	0.331842	-4.86446	1.14768e-06	3.12484e-05	15.4829	9.01855	4.34672	3.26837	3.96838	Unique ACE
1364	ENSG00000268643	70.8379	-1.60121	0.502104	-3.18901	0.00142763	0.011265	17.3012	16.324	2.03785	7.04141	6.41404	Unique ACE
1365	ENSG00000228589	36.4858	-1.59424	0.46065	-3.46085	0.000538479	0.00522935	7.43035	8.13343	2.35968	2.63393	2.25169	Unique ACE
1366	FERMT3	81.4635	-1.59343	0.343232	-4.64243	3.44335e-06	7.87395e-05	8.43155	11.8694	4.88054	2.96268	4.12427	Unique ACE
1367	FAM229A	111.013	-1.5868	0.323293	-4.90822	9.19064e-07	2.59017e-05	6.94308	6.87984	3.00192	2.21437	3.20554	Unique ACE
1368	SOX15	76.8162	-1.57565	0.324565	-4.85465	1.20597e-06	3.26511e-05	8.2334	7.9425	2.66564	2.49839	2.42546	Unique ACE
1369	ENSG00000206120	165.662	-1.5702	0.28027	-5.60244	2.11355e-08	9.70069e-07	35.577	29.5875	6.21502	11.4723	11.2173	Unique ACE
1370	CHRM4	34.8121	-1.52811	0.565305	-2.70316	0.00686839	0.0380465	1.81864	0.854321	0.271998	0.533475	0.478075	Unique ACE
1371	ENSG00000215522	356.797	-1.52244	0.367367	-4.14418	3.41032e-05	0.00054063	17.2929	20.9667	8.35404	10.7298	9.24821	Unique ACE
1372	ENSG00000234078	356.797	-1.52244	0.367367	-4.14418	3.41032e-05	0.00054063	17.2929	20.9667	8.35404	10.7298	9.24821	Unique ACE
1373	ENSG00000276701	328.956	-1.51123	0.385416	-3.92105	8.81651e-05	0.00119941	170.536	59.7363	16.0521	39.0347	26.461	Unique ACE
1374	ENSG00000288399	151.544	-1.49658	0.396189	-3.77744	0.000158452	0.0019437	7.38654	4.0952	2.13748	1.05824	2.47368	Unique ACE
1375	GFI1B	39.9719	-1.49489	0.469652	-3.18298	0.00145768	0.0114552	2.48939	1.26402	0.800337	0.654162	0.680181	Unique ACE
1376	MSANTD1	46.9872	-1.49128	0.457929	-3.25658	0.00112764	0.00945525	2.18941	2.11222	0.51189	0.568409	1.07509	Unique ACE
1377	HAP1	78.2315	-1.48739	0.377981	-3.93508	8.31703e-05	0.00114275	1.55108	2.22722	0.333811	0.659195	0.579506	Unique ACE
1378	TTPA	30.3975	-1.48013	0.541423	-2.73377	0.00626133	0.0354478	1.06549	3.3771	0.323361	1.68369	0.583448	Unique ACE
1379	LOC653653	113.784	-1.47466	0.439977	-3.35168	0.000803231	0.0071851	54.2108	33.8813	6.42792	16.3538	20.6048	Unique ACE
1380	GPR68	29.0787	-1.4723	0.550086	-2.6765	0.00743966	0.0404668	2.1339	1.15941	0.290655	1.10417	0.857366	Unique ACE
1381	C4B	31.1889	-1.4689	0.50897	-2.88602	0.00390153	0.0246893	3.16297	1.80834	0.721488	1.99404	1.46665	Unique ACE
1382	C20orf203	25.5815	-1.45421	0.547732	-2.65497	0.00793166	0.0424836	1.07216	1.55747	0.175689	0.290098	0.60251	Unique ACE
1383	RSAD2	66.8362	-1.45204	0.44659	-3.25139	0.00114842	0.00956746	3.21423	4.85817	0.808458	1.01963	1.16007	Unique ACE
1384	ENSG00000251682	37.0209	-1.4474	0.488322	-2.96403	0.00303635	0.0203094	7.29722	11.1778	3.09183	2.71497	3.67494	Unique ACE
1385	PSTPIP1	59.4762	-1.44512	0.446809	-3.2343	0.00121941	0.0100028	5.95877	10.2137	3.74659	1.84935	4.23818	Unique ACE
1386	ENSG00000284732	24.8619	-1.4397	0.544781	-2.64271	0.00822462	0.0435745	0.622339	0.571368	0.201526	0.164554	0.245837	Unique ACE
1387	DUSP1	699.595	-1.43851	0.211536	-6.80032	1.04389e-11	9.86422e-10	41.6281	39.3727	13.2588	10.4516	18.2273	Unique ACE
1388	TBC1D29P	77.6051	-1.4354	0.329444	-4.35705	1.31828e-05	0.000243881	4.57923	4.77967	1.19092	1.50152	1.58596	Unique ACE
1389	KCND2	158.032	-1.41419	0.308634	-4.58208	4.60367e-06	0.000100504	4.27696	2.29679	1.14639	1.2534	1.16922	Unique ACE
1390	PLA2G4B	79.9794	-1.41412	0.395838	-3.57246	0.00035364	0.00371708	4.84525	5.19436	2.11091	1.42509	2.51755	Unique ACE
1391	ANKRD1	524.655	-1.40759	0.315309	-4.46417	8.038e-06	0.000160402	35.483	33.0363	13.0075	6.59564	16.7106	Unique ACE
1392	ENSG00000255439	185.358	-1.40213	0.296932	-4.72205	2.33479e-06	5.68281e-05	21.86	19.6969	4.92431	3.94318	6.45146	Unique ACE
1393	OMG	44.0347	-1.40169	0.453891	-3.08816	0.002014	0.014706	5.26131	2.2658	1.06591	1.28008	1.47274	Unique ACE
1394	OR2V2	33.0945	-1.39874	0.524181	-2.66843	0.00762069	0.0411842	1.09364	0.552901	0.297707	0.2598	0.321629	Unique ACE
1395	PDE4C	39.3046	-1.39737	0.440701	-3.17078	0.00152029	0.0118315	1.51333	1.86913	0.309348	0.414087	0.520088	Unique ACE
1396	PPP1R15A	2121.9	-1.39447	0.163589	-8.52423	1.53828e-17	3.66092e-15	103.542	105.348	36.9537	29.6838	44.9211	Unique ACE
1397	WDR97	83.7512	-1.39163	0.372785	-3.73305	0.000189171	0.00225659	1.18111	1.97756	0.592263	0.445194	0.591706	Unique ACE
1398	CT75	72.6846	-1.36351	0.36017	-3.78574	0.000153251	0.00189131	14.0467	13.7325	4.55367	7.33599	6.92152	Unique ACE
1399	RAB30	1178.4	-1.35579	0.136638	-9.9225	3.32315e-23	1.33459e-20	26.6439	24.0697	11.4679	8.57016	12.2919	Unique ACE
1400	ANKUB1	32.1182	-1.35457	0.499705	-2.71073	0.00671354	0.0373713	1.86605	2.65099	0.476088	0.835445	0.913562	Unique ACE
1401	IKZF3	200.64	-1.34033	0.239966	-5.5855	2.33029e-08	1.04225e-06	2.25604	2.10122	0.69567	0.684099	1.02998	Unique ACE
1402	CARMIL2	39.0747	-1.34014	0.45973	-2.91507	0.00355611	0.022996	5.15262	3.33413	1.29872	1.54034	2.08123	Unique ACE
1403	SLC6A4	36.8533	-1.3396	0.492646	-2.7192	0.00654403	0.0366662	0.792989	0.466117	0.185169	0.21004	0.293365	Unique ACE
1404	OR7G2	35.2854	-1.33748	0.494921	-2.70241	0.00688398	0.0380891	1.21825	1.35645	0.375805	0.373783	0.67116	Unique ACE
1405	CTSS	145.321	-1.33128	0.281178	-4.73465	2.19431e-06	5.40251e-05	14.0529	10.1525	3.07201	4.77059	5.2801	Unique ACE
1406	AIRE	33.5445	-1.32877	0.48567	-2.73596	0.00621977	0.0352954	1.40589	1.15932	0.320899	0.633055	0.446509	Unique ACE
1407	ADARB2	51.43	-1.32858	0.44536	-2.98315	0.00285298	0.0193175	0.596825	1.74184	0.490294	0.516788	0.226746	Unique ACE
1408	PMAIP1	254.491	-1.32629	0.21253	-6.24049	4.36201e-10	2.91697e-08	23.1656	25.0453	7.47644	5.81188	8.79921	Unique ACE
1409	DNASE1L2	44.4839	-1.32526	0.442303	-2.99627	0.00273304	0.0186627	2.91715	2.1117	1.13779	1.15598	1.02848	Unique ACE
1410	TREH	39.9008	-1.313	0.452191	-2.90365	0.00368843	0.0236533	1.7374	1.96593	0.577051	0.770271	1.06972	Unique ACE
1411	ENSG00000285982	52.8219	-1.31158	0.439316	-2.9855	0.00283115	0.0191923	2.13957	1.88638	1.02562	0.536776	0.687136	Unique ACE
1412	ACP7	29.8091	-1.30809	0.495739	-2.63866	0.00832335	0.0440069	1.08718	1.17395	0.36992	0.39122	0.507189	Unique ACE
1413	BCL2L2-PABPN1	158.798	-1.30749	0.260111	-5.02664	4.99142e-07	1.5346e-05	8.64704	8.35592	2.37391	3.32781	3.8344	Unique ACE
1414	H3-2	70.7657	-1.30426	0.381163	-3.42179	0.000622094	0.00585552	#N/A	#N/A	#N/A	#N/A	#N/A	Unique ACE
1415	CDC20B	31.6016	-1.29817	0.497135	-2.6113	0.00901986	0.0469047	1.40413	1.80251	0.662313	0.64484	0.583006	Unique ACE
1416	ENSG00000262304	66.9045	-1.29753	0.441163	-2.94115	0.00326993	0.0215208	1.17356	1.81597	0.706891	0.366068	0.62155	Unique ACE
1417	OR7D4	64.3857	-1.29682	0.379406	-3.41802	0.000630775	0.00592277	1.29965	1.44766	0.58856	0.546623	0.42025	Unique ACE
1418	OR7A17	42.5536	-1.29395	0.427294	-3.02824	0.00245982	0.017106	1.3111	1.2652	0.424126	0.565787	0.467347	Unique ACE
1419	CLEC17A	53.7045	-1.29077	0.380103	-3.39584	0.000684182	0.00631959	2.02105	1.81416	0.637272	0.642811	0.892419	Unique ACE
1420	COL7A1	248.416	-1.28873	0.215239	-5.9874	2.13218e-09	1.24176e-07	5.00405	6.95529	2.22942	1.98576	2.44713	Unique ACE
1421	ENSG00000281965	1089.46	-1.28343	0.212505	-6.03956	1.54537e-09	9.22294e-08	31.2633	32.5078	9.61834	10.4873	16.7256	Unique ACE
1422	ENSG00000286112	87.224	-1.2768	0.435726	-2.93029	0.00338647	0.0221517	1.08905	1.52219	0.293627	0.700856	0.517101	Unique ACE
1423	PDZD9	33.8264	-1.2714	0.465302	-2.73242	0.00628707	0.0355534	3.11171	2.86487	1.20645	0.965447	1.27944	Unique ACE
1424	MCOLN2	35.5796	-1.26999	0.464804	-2.73231	0.00628922	0.0355534	2.2035	2.10201	0.732009	0.744885	0.640247	Unique ACE
1425	SLC25A25	1216.13	-1.26236	0.169575	-7.44424	9.75021e-14	1.29624e-11	43.1213	43.6054	17.307	15.6698	19.1119	Unique ACE
1426	WBP2NL	46.2521	-1.26168	0.450218	-2.80238	0.00507266	0.0302368	4.25309	3.6746	1.5417	0.970815	2.1068	Unique ACE
1427	ENSG00000282367	164.586	-1.26098	0.308753	-4.08409	4.42502e-05	0.000678069	17.6288	19.567	9.87315	18.6241	7.99159	Unique ACE
1428	PANO1	111.215	-1.25744	0.277393	-4.53308	5.81301e-06	0.000122911	8.46133	6.56159	2.9336	2.87403	2.91723	Unique ACE
1429	LRRC10B	39.4332	-1.2558	0.477076	-2.63229	0.00848118	0.0446089	1.7437	2.07314	0.486289	0.838608	0.914247	Unique ACE
1430	SHISA3	882.115	-1.24101	0.223596	-5.55023	2.85295e-08	1.2331e-06	52.8164	30.9727	14.0141	17.7917	17.2598	Unique ACE
1431	IER5	916.725	-1.23438	0.149509	-8.25621	1.50377e-16	3.11701e-14	23.4928	22.5991	9.15985	7.73484	10.4851	Unique ACE
1432	PIM3	902.033	-1.22376	0.127865	-9.5707	1.06186e-21	3.72172e-19	59.2252	54.1328	20.1118	19.8642	23.3075	Unique ACE
1433	IL15	52.3771	-1.2178	0.394101	-3.09008	0.00200103	0.0146484	5.4891	1.84168	0.6631	0.923885	1.06086	Unique ACE
1434	ENSG00000276536	185.916	-1.21561	0.293486	-4.14198	3.44324e-05	0.000544085	35.7659	41.6064	16.3452	22.0481	15.0687	Unique ACE
1435	GPR119	60.808	-1.21188	0.41008	-2.95524	0.0031243	0.0207536	1.75388	1.30515	0.402685	0.612074	0.804691	Unique ACE
1436	DECR2	129.32	-1.2111	0.427463	-2.83322	0.00460818	0.028067	11.1927	12.0347	6.68698	6.06744	3.07746	Unique ACE
1437	SPHK1	188.527	-1.21007	0.216682	-5.58456	2.34296e-08	1.04549e-06	11.4499	10.618	4.13162	5.03634	5.60825	Unique ACE
1438	JUN	3790.57	-1.20318	0.142779	-8.42684	3.5513e-17	8.14982e-15	142.595	118.468	43.2998	49.9312	63.0218	Unique ACE
1439	CLEC19A	58.0595	-1.19592	0.37735	-3.16925	0.00152832	0.0118844	3.47361	2.45888	1.01595	0.99287	1.45826	Unique ACE
1440	ENSG00000225060	430.822	-1.19448	0.221166	-5.40082	6.6336e-08	2.5991e-06	10.9303	12.7859	6.06073	4.58766	6.23761	Unique ACE
1441	ENSG00000229998	430.822	-1.19448	0.221166	-5.40082	6.6336e-08	2.5991e-06	10.9303	12.7859	6.06073	4.58766	6.23761	Unique ACE
1442	ENSG00000248564	39.0889	-1.19227	0.439999	-2.70971	0.00673421	0.0374539	12.0633	11.9715	5.00247	5.4143	4.40359	Unique ACE
1443	PLPP2	114.851	-1.18936	0.264091	-4.50359	6.68152e-06	0.000138395	2.80538	2.36269	0.683373	0.703179	0.999682	Unique ACE
1444	FER1L4	89.8007	-1.18288	0.3377	-3.50276	0.000460473	0.00460313	5.2766	6.18007	1.83012	2.24936	2.73479	Unique ACE
1445	CNGB1	45.808	-1.17656	0.406508	-2.89432	0.00379984	0.0241668	0.906562	0.902315	0.373106	0.289619	0.397689	Unique ACE
1446	ZNF208	47.4103	-1.17057	0.395057	-2.96304	0.00304619	0.020347	5.3318	5.53821	3.41422	2.59695	2.70383	Unique ACE
1447	ATP8B3	43.2134	-1.16782	0.431756	-2.70481	0.00683439	0.0379127	2.33305	3.12824	1.0644	0.755804	1.16178	Unique ACE
1448	PKD1P6	318.308	-1.16581	0.265454	-4.39178	1.12426e-05	0.000212892	9.33525	10.8675	4.75463	3.51534	7.66225	Unique ACE
1449	ENSG00000284820	127.884	-1.16398	0.323911	-3.59351	0.000326259	0.00348631	2.43275	2.56825	1.3064	0.968163	0.809933	Unique ACE
1450	CASP14	45.8462	-1.16318	0.40586	-2.86597	0.00415736	0.0259022	2.28924	1.71103	0.62896	0.813711	1.28281	Unique ACE
1451	RELT	279.095	-1.1531	0.213315	-5.40564	6.45773e-08	2.55648e-06	13.2842	11.8228	4.51093	3.95236	5.26782	Unique ACE
1452	HTR3B	81.0607	-1.14669	0.33875	-3.38507	0.000711594	0.00652898	2.23533	1.47978	0.706189	0.707546	0.924723	Unique ACE
1453	ENSG00000230143	70.7333	-1.14351	0.386539	-2.95834	0.00309303	0.0205672	8.03756	6.75259	4.31477	3.60144	3.66052	Unique ACE
1454	DNAJB4	921.577	-1.14235	0.184481	-6.19223	5.93177e-10	3.85006e-08	58.2205	54.585	21.9365	28.2246	26.0875	Unique ACE
1455	ENSG00000236698	81.0743	-1.14079	0.422284	-2.70148	0.00690315	0.0381623	19.2295	39.173	10.9238	11.7382	14.6053	Unique ACE
1456	ENSG00000260078	59.1553	-1.14036	0.385339	-2.95938	0.0030826	0.0205392	#N/A	#N/A	#N/A	#N/A	#N/A	Unique ACE
1457	RND1	135.246	-1.13035	0.256507	-4.40671	1.04953e-05	0.000200912	14.0692	14.0212	3.63388	3.35317	5.20555	Unique ACE
1458	IER5L	1394.64	-1.12973	0.127785	-8.84088	9.49654e-19	2.57838e-16	60.0012	48.3227	22.2929	22.6057	23.9149	Unique ACE
1459	C2CD4C	344.557	-1.12904	0.203612	-5.54506	2.93856e-08	1.26726e-06	12.7239	10.4923	4.24993	4.42021	6.17393	Unique ACE
1460	SHISA2	6446.09	-1.11462	0.107436	-10.3747	3.23119e-25	1.59712e-22	180.374	163.84	76.0734	67.7319	77.4928	Unique ACE
1461	TBC1D3B	47.3931	-1.11091	0.429601	-2.58592	0.00971181	0.0495539	9.74378	12.2272	4.25162	4.0367	6.45913	Unique ACE
1462	GRIA4	200.495	-1.10912	0.223858	-4.95458	7.24885e-07	2.11017e-05	7.97082	7.92135	2.86711	3.28215	3.83181	Unique ACE
1463	IMPG2	78.3601	-1.10897	0.33178	-3.34247	0.000830349	0.00737993	1.07718	0.806735	0.347939	0.382602	0.494861	Unique ACE
1464	STEAP4	72.5386	-1.10497	0.353907	-3.1222	0.00179505	0.0134173	1.4498	0.912537	0.561967	0.411468	0.638194	Unique ACE
1465	SYDE1	1285.26	-1.10376	0.12628	-8.7406	2.31882e-18	6.04053e-16	48.4331	42.4188	17.0373	17.6991	24.1567	Unique ACE
1466	ANKRD30BL	154023	-1.10287	0.147473	-7.47849	7.51812e-14	1.02785e-11	11476.2	12378.2	4325.85	5771.14	5424.13	Unique ACE
1467	ATF4	6418.39	-1.10276	0.111749	-9.86819	5.71856e-23	2.1615e-20	507.846	463.535	216.767	190.696	242.035	Unique ACE
1468	NANOG	55.9859	-1.09599	0.385423	-2.8436	0.00446067	0.0274056	1.20535	0.987872	0.403077	0.403421	0.616537	Unique ACE
1469	ENSG00000282228	143.513	-1.09565	0.243837	-4.49336	7.01086e-06	0.000143822	37.576	38.2212	15.5889	15.9152	15.2757	Unique ACE
1470	GPR35	54.8914	-1.09039	0.395928	-2.75401	0.00588705	0.033836	2.10683	1.6651	0.579097	0.716905	0.942381	Unique ACE
1471	PCSK5	1243.48	-1.08855	0.121756	-8.94044	3.87639e-19	1.0989e-16	34.9534	37.045	11.1341	12.6214	12.6517	Unique ACE
1472	NWD1	53.2797	-1.08639	0.380867	-2.8524	0.00433901	0.0267915	1.25234	1.36197	0.970852	0.788357	0.838882	Unique ACE
1473	WFDC1	122.425	-1.08508	0.268305	-4.04421	5.25003e-05	0.000782713	4.01173	4.06118	1.69023	1.7216	1.79749	Unique ACE
1474	ENSG00000276561	214.956	-1.08435	0.234014	-4.63369	3.59197e-06	8.17686e-05	15.3973	19.0066	7.96183	6.89607	10.2285	Unique ACE
1475	MYOZ1	153.766	-1.08378	0.311719	-3.47677	0.000507494	0.00497861	14.1159	12.2354	7.31232	5.38636	4.48736	Unique ACE
1476	IFIT1	529.034	-1.08346	0.238803	-4.53706	5.70438e-06	0.000121238	10.2623	14.3424	4.87658	6.3245	5.05569	Unique ACE
1477	ENSG00000205176	57.9266	-1.07918	0.406879	-2.65235	0.00799345	0.0426959	0.99577	0.764772	0.274381	0.369939	0.548654	Unique ACE
1478	HELZ2	711.305	-1.07906	0.154201	-6.99771	2.60178e-12	2.66779e-10	12.1026	12.859	5.34998	4.9469	6.9257	Unique ACE
1479	ENSG00000244257	1394.31	-1.07629	0.234293	-4.59377	4.35316e-06	9.63443e-05	22.1271	18.7442	10.0927	5.95935	11.0422	Unique ACE
1480	FCN1	66.0912	-1.07192	0.360893	-2.97019	0.00297615	0.019983	0.905639	0.821406	0.353065	0.303747	0.500839	Unique ACE
1481	RGL2	174.086	-1.0702	0.226677	-4.72125	2.34399e-06	5.698e-05	8.43426	8.42661	3.84425	3.18991	4.46178	Unique ACE
1482	SCARF2	1322.92	-1.06782	0.189782	-5.62655	1.83845e-08	8.51916e-07	42.6312	37.584	18.6076	12.9712	20.8853	Unique ACE
1483	JUND	8031.24	-1.06468	0.149834	-7.10569	1.19726e-12	1.2966e-10	454.396	429.482	198.474	158.363	233.261	Unique ACE
1484	C9orf131	86.1304	-1.06041	0.374891	-2.8286	0.00467525	0.0283926	9.25535	6.29546	3.63886	2.90317	6.29352	Unique ACE
1485	ENSG00000241859	67.7298	-1.055	0.39428	-2.67576	0.0074559	0.0405094	1.79981	2.91373	0.930934	1.12666	1.10389	Unique ACE
1486	RNF207	370.303	-1.05371	0.194897	-5.40651	6.42631e-08	2.55423e-06	30.6051	22.8354	10.4071	8.42114	13.1501	Unique ACE
1487	ENSG00000278488	175.375	-1.04913	0.34839	-3.01136	0.00260077	0.0179181	15.0818	15.6353	5.0953	8.61653	7.09413	Unique ACE
1488	MEGF6	1571.75	-1.04719	0.151625	-6.90649	4.96791e-12	4.81238e-10	34.7722	28.6615	12.3597	13.708	16.7444	Unique ACE
1489	PANK4	123.856	-1.04634	0.305697	-3.4228	0.000619792	0.00584412	20.6336	20.632	10.0283	7.81764	10.1011	Unique ACE
1490	RADIL	103.537	-1.04365	0.298425	-3.49721	0.000470152	0.00467882	3.43164	3.63992	0.833046	1.40723	2.33867	Unique ACE
1491	ERN2	48.3927	-1.0424	0.395174	-2.63782	0.00834405	0.0440922	3.67937	3.24362	1.41106	1.26921	1.36127	Unique ACE
1492	ENSG00000248121	134.37	-1.04141	0.270986	-3.84304	0.000121519	0.0015669	35.5243	28.1934	11.6559	16.2754	15.139	Unique ACE
1493	TNFRSF25	138.399	-1.04022	0.314865	-3.30369	0.000954228	0.00826355	6.37442	7.75156	2.42307	2.97375	4.54781	Unique ACE
1494	ATF5	901.066	-1.03764	0.242199	-4.28424	1.83365e-05	0.000322805	56.9084	50.6813	27.9101	15.1187	29.0025	Unique ACE
1495	CYSLTR2	61.1874	-1.03016	0.370678	-2.77912	0.00545068	0.0319856	1.20902	1.3675	0.484879	0.560989	0.732795	Unique ACE
1496	KCNJ14	145.62	-1.02862	0.244216	-4.21192	2.53211e-05	0.000422244	3.94903	3.35386	1.49204	1.54309	1.95665	Unique ACE
1497	POU2AF1	188.514	-1.01889	0.255069	-3.99455	6.48165e-05	0.000931744	7.545	6.67975	2.86521	2.77174	4.28393	Unique ACE
1498	HGFAC	59.9277	-1.01457	0.383494	-2.6456	0.00815458	0.0432808	2.82629	4.47487	1.75454	1.41127	2.42511	Unique ACE
1499	ATF6B	56.7088	-1.01253	0.390184	-2.59501	0.00945892	0.0486109	9.52438	11.3211	4.65209	4.5306	5.20542	Unique ACE
1500	YJEFN3	132.247	-1.01026	0.2922	-3.45744	0.000545343	0.00527735	6.54437	6.70287	1.8698	3.37222	4.17652	Unique ACE
1501	ENSG00000236227	117.834	-1.00983	0.361961	-2.78988	0.00527283	0.031141	10.2532	6.30391	4.35297	3.45573	5.83067	Unique ACE
1502	PIM1	856.208	-1.007	0.189469	-5.31487	1.06732e-07	3.91154e-06	36.383	32.0034	16.2666	12.2127	18.6732	Unique ACE
1503	ENSG00000271519	99.1237	-0.999483	0.291409	-3.42982	0.000603974	0.00571847	2.04358	2.05353	0.823442	0.880373	1.15518	Unique ACE
1504	TEN1-CDK3	148.704	-0.99659	0.285483	-3.49089	0.000481421	0.00475922	4.33441	3.24391	1.75314	1.33755	2.22096	Unique ACE
1505	COL9A2	325.467	-0.99119	0.244985	-4.04592	5.21176e-05	0.000777609	16.4749	12.784	5.10334	5.8697	9.01428	Unique ACE
1506	ARGFX	171.824	-0.990567	0.218654	-4.53029	5.89035e-06	0.000124314	3.61085	3.1687	1.52094	1.56216	1.673	Unique ACE
1507	ZNF787	1170.65	-0.985449	0.156067	-6.31428	2.71423e-10	1.87535e-08	67.5672	58.9602	27.5232	25.9526	36.978	Unique ACE
1508	ENSG00000282105	778.347	-0.981911	0.333501	-2.94425	0.00323735	0.0213469	387.082	212.849	83.4745	197.299	141.519	Unique ACE
1509	ENSG00000283104	92.1289	-0.978763	0.377898	-2.59002	0.00959711	0.0491246	14.1975	9.4127	6.68407	5.77031	9.31311	Unique ACE
1510	UFSP1	114.822	-0.978333	0.278658	-3.51087	0.000446649	0.00449611	14.1362	11.9523	6.65982	6.07404	5.65637	Unique ACE
1511	P2RY11	241.745	-0.975306	0.333953	-2.92049	0.00349486	0.022676	27.1242	19.4597	14.3387	7.48495	12.0803	Unique ACE
1512	OAS2	94.8029	-0.9703	0.37082	-2.61663	0.00888016	0.0462782	4.08793	5.70814	2.28552	2.85273	2.64865	Unique ACE
1513	ENSG00000285112	393.164	-0.966171	0.243054	-3.97512	7.0343e-05	0.000999265	20.4996	22.3147	11.1738	7.21449	10.6198	Unique ACE
1514	MICALL2	178.94	-0.962325	0.262601	-3.66459	0.000247737	0.0028026	7.38945	6.54187	3.91333	2.42578	3.90863	Unique ACE
1515	ENSG00000276111	167.52	-0.960599	0.344135	-2.79134	0.00524904	0.031029	8.58141	7.70118	4.73081	3.04388	6.98902	Unique ACE
1516	LGI4	99.7897	-0.958794	0.345111	-2.77822	0.00546571	0.0320627	5.96089	4.16186	2.1616	3.13473	3.23846	Unique ACE
1517	OR1I1	169.924	-0.958775	0.224549	-4.26978	1.95664e-05	0.000341578	2.98001	2.50709	1.20341	1.2581	1.48076	Unique ACE
1518	RPSAP52	119.563	-0.957377	0.295272	-3.24236	0.00118544	0.00978708	14.555	11.7502	4.66579	6.6824	7.39617	Unique ACE
1519	PPM1D	993.324	-0.955786	0.149789	-6.38086	1.76091e-10	1.29069e-08	40.4477	42.7615	16.8439	17.04	14.9213	Unique ACE
1520	OR5AU1	64.408	-0.955136	0.362821	-2.63253	0.00847522	0.0445897	0.771616	0.810658	0.426262	0.377492	0.33612	Unique ACE
1521	MCL1	6833.59	-0.951011	0.116571	-8.15823	3.39963e-16	6.48857e-14	211.04	184.958	82.9189	81.4526	84.5436	Unique ACE
1522	OAS1	573.865	-0.949142	0.168547	-5.63131	1.78845e-08	8.30748e-07	14.4053	18.0829	7.29925	7.23539	7.2602	Unique ACE
1523	GPR75	80.7923	-0.947095	0.345195	-2.74365	0.00607597	0.034663	4.43926	3.41406	1.92843	1.40278	2.32338	Unique ACE
1524	PCDHA11	602.132	-0.940981	0.147126	-6.39574	1.59772e-10	1.19377e-08	14.7514	12.062	5.79078	6.21551	8.03528	Unique ACE
1525	UBALD1	747.296	-0.937908	0.189537	-4.94841	7.48227e-07	2.1657e-05	65.3399	58.1482	29.3478	22.1832	34.8769	Unique ACE
1526	KCNK6	240.238	-0.933862	0.215592	-4.33162	1.48019e-05	0.000270205	9.48431	9.21271	3.90811	4.59434	5.31996	Unique ACE
1527	RBM14-RBM4	342.788	-0.93333	0.238592	-3.91183	9.15978e-05	0.00123737	29.8839	20.5113	9.72013	11.0416	14.563	Unique ACE
1528	TLE4	1857.18	-0.930089	0.125676	-7.4007	1.3547e-13	1.74098e-11	105.731	88.0197	40.4986	47.8898	44.3664	Unique ACE
1529	TMEM236	87.2912	-0.929055	0.328044	-2.8321	0.0046243	0.0281473	1.74696	1.31153	0.587592	0.72513	0.930417	Unique ACE
1530	SLC38A2	11373.3	-0.928055	0.141897	-6.54032	6.13865e-11	5.03552e-09	435.896	361.555	198.837	199.332	188.365	Unique ACE
1531	ENSG00000224841	167.504	-0.924569	0.234001	-3.95113	7.77841e-05	0.00108185	7.42041	8.52428	3.84425	3.32444	4.46178	Unique ACE
1532	ENSG00000228736	167.504	-0.924569	0.234001	-3.95113	7.77841e-05	0.00108185	7.42041	8.52428	3.84425	3.32444	4.46178	Unique ACE
1533	ENSG00000237825	167.504	-0.924569	0.234001	-3.95113	7.77841e-05	0.00108185	7.42041	8.52428	3.84425	3.32444	4.46178	Unique ACE
1534	FZD7	6309.53	-0.921697	0.111473	-8.26835	1.35823e-16	2.84593e-14	146.8	118.615	63.8149	61.6408	69.3635	Unique ACE
1535	RGS4	311.399	-0.916014	0.255581	-3.58404	0.000338323	0.00358541	16.8517	14.0241	7.41122	9.88698	8.40359	Unique ACE
1536	DLG5	3459.34	-0.91468	0.106031	-8.62656	6.32253e-18	1.56256e-15	55.8826	53.0916	26.3884	26.2098	28.9653	Unique ACE
1537	C1QTNF4	75.9771	-0.913689	0.314174	-2.90823	0.00363485	0.0233719	5.68591	5.6272	2.67518	2.58496	3.07418	Unique ACE
1538	ENSG00000284838	75.9771	-0.913689	0.314174	-2.90823	0.00363485	0.0233719	5.68591	5.6272	2.67518	2.58496	3.07418	Unique ACE
1539	CENPN	1127.65	-0.909375	0.165848	-5.48318	4.17737e-08	1.73925e-06	50.0353	35.2396	24.6937	26.3105	21.8221	Unique ACE
1540	ENSG00000285827	216.386	-0.909038	0.203543	-4.46606	7.96714e-06	0.00015953	7.65034	6.10499	3.82143	3.64484	3.69641	Unique ACE
1541	DUOX1	227.678	-0.907055	0.241338	-3.75844	0.000170978	0.00207307	33.6927	29.1044	13.2568	17.3061	17.2718	Unique ACE
1542	LRRC74B	72.6988	-0.906084	0.332654	-2.72381	0.00645343	0.0363114	1.63259	1.65348	0.84574	0.602313	1.15233	Unique ACE
1543	MXD4	3948.58	-0.905635	0.1063	-8.51958	1.60127e-17	3.76436e-15	154.532	122.227	63.4406	71.6493	72.6549	Unique ACE
1544	IL21R	71.8617	-0.903661	0.338727	-2.66781	0.0076347	0.0412484	1.56748	1.26537	0.661772	0.622882	0.882807	Unique ACE
1545	ADAM8	83.7166	-0.902802	0.336444	-2.68337	0.00728851	0.039847	5.11774	4.04271	1.84627	1.36353	3.48304	Unique ACE
1546	FJX1	1725.12	-0.902695	0.160194	-5.63503	1.75032e-08	8.14996e-07	79.5739	63.7594	39.0175	30.3833	36.2748	Unique ACE
1547	TMEM132A	5102.37	-0.901969	0.104004	-8.67247	4.22859e-18	1.07256e-15	220.629	197.1	98.6411	94.1936	112.435	Unique ACE
1548	LAT2	121.315	-0.901849	0.276756	-3.25865	0.00111945	0.00940291	8.56462	5.61158	3.60104	2.46115	3.36587	Unique ACE
1549	RAB26	119.741	-0.901624	0.256472	-3.51549	0.000438943	0.00443708	8.64899	10.318	4.39156	5.48236	4.94134	Unique ACE
1550	LRP3	2145.92	-0.90004	0.118268	-7.61015	2.73774e-14	3.99813e-12	79.2835	76.6463	41.8581	37.9152	45.1065	Unique ACE
1551	NRG1	379.987	-0.897766	0.191576	-4.68621	2.78307e-06	6.58273e-05	19.2171	15.1713	4.54043	5.6467	6.75283	Unique ACE
1552	MELTF	72.1417	-0.897464	0.324213	-2.76813	0.00563796	0.0327457	4.3694	3.11585	2.09272	1.49606	1.90442	Unique ACE
1553	NCKAP1L	74.0402	-0.896758	0.324072	-2.76716	0.00565475	0.0328234	4.25437	6.34504	2.03251	2.5511	2.65902	Unique ACE
1554	ENSG00000273397	258.283	-0.895194	0.240693	-3.71924	0.000199825	0.00235454	23.678	28.5419	12.8203	17.0963	14.8289	Unique ACE
1555	ENSG00000277365	258.283	-0.895194	0.240693	-3.71924	0.000199825	0.00235454	23.678	28.5419	12.8203	17.0963	14.8289	Unique ACE
1556	ENSG00000282988	193.59	-0.895152	0.339024	-2.64038	0.00828142	0.0437973	20.368	15.4109	4.76429	12.5621	9.38091	Unique ACE
1557	SVEP1	1616.31	-0.891226	0.187737	-4.74721	2.06237e-06	5.14979e-05	19.6127	13.1715	6.01692	8.70285	5.98359	Unique ACE
1558	IFRD1	1167.38	-0.890933	0.155031	-5.74682	9.09364e-09	4.50638e-07	92.0635	69.5321	32.0856	31.8532	30.9668	Unique ACE
1559	PHETA1	759.256	-0.88965	0.151355	-5.8779	4.15503e-09	2.30163e-07	29.4442	21.8377	12.7126	11.8295	15.5876	Unique ACE
1560	WTIP	1669.07	-0.889256	0.16792	-5.29571	1.18557e-07	4.25592e-06	33.8438	29.9525	29.829	18.8685	23.3843	Unique ACE
1561	CCDC144NL	90.3161	-0.887039	0.33926	-2.61463	0.00893235	0.0465124	7.05282	3.69813	5.95194	2.69012	6.83574	Unique ACE
1562	MYLK3	283.012	-0.885918	0.194883	-4.54589	5.47048e-06	0.000116698	10.5375	9.6941	4.63868	4.14723	5.63092	Unique ACE
1563	RUBCNL	120.752	-0.882774	0.283626	-3.11246	0.00185537	0.0137509	2.69462	2.86877	0.987046	1.335	1.52767	Unique ACE
1564	SLC37A2	156.213	-0.881809	0.255114	-3.45653	0.000547185	0.00528726	5.27369	5.07699	2.40934	2.00702	3.12216	Unique ACE
1565	ENSG00000258367	153.461	-0.879871	0.244734	-3.59522	0.000324118	0.00347305	56.3377	58.9041	26.6994	26.5199	33.9885	Unique ACE
1566	TRIP6	1346	-0.878154	0.121239	-7.24316	4.38357e-13	5.09049e-11	100.23	84.7122	40.8009	42.395	51.7314	Unique ACE
1567	NPFFR1	73.0498	-0.875912	0.323952	-2.70383	0.00685454	0.0379916	0.722417	0.753587	0.339591	0.348151	0.433016	Unique ACE
1568	NPEPL1	676.08	-0.874682	0.1512	-5.78494	7.25378e-09	3.70905e-07	23.6494	24.594	12.2153	10.2854	12.3165	Unique ACE
1569	OR10H1	147.549	-0.873501	0.267153	-3.26966	0.00107675	0.00909975	3.64079	2.79361	1.72452	1.31211	1.84678	Unique ACE
1570	CTCFL	79.3814	-0.872627	0.323417	-2.69815	0.00697269	0.0384365	3.73063	4.38671	1.99033	1.73729	2.44512	Unique ACE
1571	RTEL1-TNFRSF6B	315.653	-0.872202	0.218844	-3.98549	6.73406e-05	0.000964075	5.56624	4.85863	2.67022	2.06121	3.38681	Unique ACE
1572	SPN	130.591	-0.871915	0.289387	-3.01297	0.00258702	0.0178362	3.33983	2.98101	1.44869	1.36242	1.69865	Unique ACE
1573	C2orf92	160.711	-0.871118	0.255312	-3.41198	0.000644939	0.0060235	31.6086	24.1008	16.1602	13.0485	14.0726	Unique ACE
1574	ADAMTS19	231.749	-0.868396	0.249953	-3.47423	0.000512319	0.00501319	7.64162	7.89405	4.04978	5.78368	4.15365	Unique ACE
1575	PTCH2	6873.39	-0.866241	0.21453	-4.03785	5.39439e-05	0.000798676	561.103	746.458	352.85	374.424	269.856	Unique ACE
1576	LIMD2	1535.16	-0.863182	0.114854	-7.51547	5.67065e-14	7.86425e-12	133.18	111.67	57.8969	68.2678	65.7488	Unique ACE
1577	MCTP1	282.523	-0.861279	0.279184	-3.08498	0.00203563	0.0148079	8.492	9.06241	5.04106	6.31868	3.7714	Unique ACE
1578	ZNF628	502.446	-0.86013	0.18637	-4.61516	3.92793e-06	8.82502e-05	15.7456	14.4675	7.10068	6.29204	9.8384	Unique ACE
1579	ENSG00000274442	2066.65	-0.854152	0.280757	-3.04232	0.00234764	0.0165528	53.8257	42.5404	29.88	19.4833	29.0202	Unique ACE
1580	CABP4	90.8577	-0.853202	0.297278	-2.87005	0.00410408	0.0256615	4.92098	4.84225	2.22722	3.09348	2.55635	Unique ACE
1581	SMPDL3A	245.548	-0.852449	0.197006	-4.32703	1.51134e-05	0.000274332	15.9306	13.8881	7.67375	7.50513	7.92981	Unique ACE
1582	ITGAL	141.132	-0.848369	0.252433	-3.36077	0.000777249	0.00700285	3.21934	2.63739	1.85446	1.16417	1.27642	Unique ACE
1583	SIVA1	1071.94	-0.84717	0.126038	-6.72153	1.79827e-11	1.61987e-09	151.486	144.603	70.7735	75.8896	68.8769	Unique ACE
1584	AP4S1	500.11	-0.845043	0.156423	-5.40229	6.57937e-08	2.59367e-06	22.9112	18.3353	9.1858	12.2534	13.5042	Unique ACE
1585	CRY1	947.915	-0.844918	0.156642	-5.39393	6.89317e-08	2.68444e-06	48.5369	36.711	19.3272	18.4066	17.2037	Unique ACE
1586	SLC22A20P	126.628	-0.844184	0.31718	-2.66153	0.0077786	0.0418616	4.11128	3.59044	1.82472	1.48913	3.16276	Unique ACE
1587	HIC2	2827.54	-0.843975	0.109418	-7.71328	1.22626e-14	1.89109e-12	38.8749	37.8358	18.8035	18.5662	22.8151	Unique ACE
1588	ENSG00000282086	889.599	-0.843494	0.204428	-4.12611	3.68951e-05	0.000578704	31.2807	30.4666	13.0173	12.8473	21.0478	Unique ACE
1589	NUGGC	107.108	-0.836782	0.286927	-2.91636	0.00354138	0.0229084	2.92034	2.20436	1.14409	1.3968	1.4533	Unique ACE
1590	TIGD5	1063.01	-0.833967	0.168653	-4.94488	7.61905e-07	2.20198e-05	18.1747	18.4735	10.3135	7.7416	10.6748	Unique ACE
1591	IQCN	432.713	-0.831793	0.263714	-3.15415	0.00160965	0.0123573	15.6665	13.4847	5.79635	6.45842	9.37117	Unique ACE
1592	PRAG1	1818.57	-0.830664	0.159786	-5.1986	2.0079e-07	6.75502e-06	36.0189	34.0578	19.2629	14.6789	21.1207	Unique ACE
1593	MIB2	1380.29	-0.830396	0.126537	-6.56247	5.29239e-11	4.39747e-09	96.5558	77.5575	35.3001	30.2535	47.9496	Unique ACE
1594	ZNF316	2205.95	-0.830196	0.117037	-7.09346	1.30798e-12	1.40077e-10	33.1226	31.5805	20.2781	20.1498	26.2685	Unique ACE
1595	RRAS2	1504.6	-0.829664	0.130002	-6.38192	1.74885e-10	1.28674e-08	87.2118	74.5141	38.2082	42.1603	43.7456	Unique ACE
1596	LOC100419932	111.938	-0.827569	0.269202	-3.07416	0.00211096	0.0152609	31.1021	25.8837	13.7566	14.2675	16.7564	Unique ACE
1597	PKD1P4	1380.31	-0.826152	0.209202	-3.94905	7.84612e-05	0.0010897	67.2674	75.4951	37.2779	23.3932	40.8099	Unique ACE
1598	SCAND1	1254.74	-0.82604	0.136907	-6.0336	1.60342e-09	9.51053e-08	162.516	151.984	86.9854	76.728	81.0666	Unique ACE
1599	PDF	435.787	-0.825231	0.197924	-4.16944	3.05353e-05	0.00049423	13.1735	15.8551	7.12609	6.72241	9.13566	Unique ACE
1600	LIME1	108.883	-0.824143	0.287305	-2.86853	0.00412379	0.025743	5.88582	4.89327	2.52885	2.27529	4.19719	Unique ACE
1601	HCN4	106.3	-0.821594	0.299225	-2.74574	0.0060375	0.0345151	1.36945	1.45593	0.776046	0.579927	0.881714	Unique ACE
1602	CCDC144A	463.522	-0.819817	0.163512	-5.0138	5.33658e-07	1.62517e-05	13.5332	11.404	5.70419	5.15125	7.09044	Unique ACE
1603	CLDN15	179.498	-0.819003	0.230152	-3.55853	0.000372934	0.00387968	9.52407	10.6993	4.79654	4.6031	6.26333	Unique ACE
1604	SSPOP	381.463	-0.818026	0.259802	-3.14865	0.00164028	0.0125375	6.33543	4.60349	1.71762	2.09635	3.55714	Unique ACE
1605	NOCT	317.521	-0.816519	0.19384	-4.21234	2.52741e-05	0.000422067	18.2865	13.8788	9.4082	8.17107	9.27714	Unique ACE
1606	ZDHHC11	76.999	-0.814712	0.313994	-2.59468	0.00946803	0.0486367	8.55921	6.81937	3.21214	3.69195	2.58722	Unique ACE
1607	ARHGAP45	262.92	-0.808735	0.223964	-3.61101	0.000305008	0.00331434	15.9922	19.2951	11.4031	9.09097	10.0614	Unique ACE
1608	MAFG	1152.29	-0.805752	0.196297	-4.10475	4.04749e-05	0.000626879	23.8872	21.8843	15.0882	9.98166	13.9764	Unique ACE
1609	TNFRSF9	120.326	-0.805244	0.267911	-3.00564	0.00265025	0.0182135	1.83449	1.93469	0.974626	0.868197	1.47344	Unique ACE
1610	MAMDC4	459.682	-0.804242	0.192451	-4.17893	2.92881e-05	0.000476576	24.1465	19.6162	9.74393	8.29911	14.9358	Unique ACE
1611	SIX5	1327.14	-0.803593	0.138484	-5.80279	6.52219e-09	3.40843e-07	45.9808	45.0181	23.2034	21.7631	27.2721	Unique ACE
1612	LOXL2	2499.68	-0.803106	0.142329	-5.64259	1.6751e-08	7.83761e-07	141.757	118.463	47.6069	36.0015	51.747	Unique ACE
1613	ZNF48	1808.64	-0.801152	0.143832	-5.57007	2.54631e-08	1.12067e-06	110.829	94.6992	44.2326	35.8122	45.6285	Unique ACE
1614	DNAH2	94.681	-0.799158	0.300212	-2.66198	0.00776835	0.0418273	2.29969	2.45938	0.895575	0.809914	1.23061	Unique ACE
1615	SHISA9	223.039	-0.796947	0.219689	-3.62762	0.000286049	0.00315096	3.65979	2.69227	1.5924	1.66287	1.77001	Unique ACE
1616	FRAT2	333.682	-0.794414	0.188598	-4.21221	2.52885e-05	0.000422067	13.6401	15.0403	7.97787	7.46274	7.60373	Unique ACE
1617	FBXL6	176.921	-0.79134	0.218584	-3.6203	0.000294257	0.00322846	7.84352	8.8011	4.46008	4.21197	4.5788	Unique ACE
1618	ENSG00000285442	176.921	-0.79134	0.218584	-3.6203	0.000294257	0.00322846	7.84352	8.8011	4.46008	4.21197	4.5788	Unique ACE
1619	KLHL17	250.237	-0.791186	0.225482	-3.50887	0.000450014	0.0045229	15.6712	23.4079	9.33777	9.1974	9.56615	Unique ACE
1620	RBM39	10093.1	-0.7906	0.144789	-5.46037	4.75145e-08	1.94055e-06	636.855	556.532	274.39	314.955	264.035	Unique ACE
1621	ZFTA	3337.93	-0.7899	0.113116	-6.98309	2.88753e-12	2.91429e-10	87.3763	82.9896	41.9983	38.0996	52.4087	Unique ACE
1622	PKD1	5051.48	-0.788708	0.171868	-4.58902	4.45325e-06	9.77309e-05	117.002	100.388	54.9973	46.0382	65.382	Unique ACE
1623	HS3ST3A1	532.718	-0.781724	0.177858	-4.3952	1.10671e-05	0.000210187	13.264	12.5952	8.74988	5.75491	9.36854	Unique ACE
1624	ADAMTS7	3804.18	-0.780752	0.0998352	-7.82041	5.26534e-15	8.38842e-13	76.6838	65.6179	36.8481	34.4787	42.0062	Unique ACE
1625	FBXL14	544.566	-0.779119	0.152229	-5.11808	3.08665e-07	1.00509e-05	24.8475	21.1617	11.397	11.5671	11.0633	Unique ACE
1626	ENSG00000274305	410.951	-0.778938	0.242003	-3.21871	0.00128769	0.0104079	14.2615	10.762	6.18926	5.96875	6.50576	Unique ACE
1627	OR2AT4	405.044	-0.778669	0.167035	-4.6617	3.13606e-06	7.2836e-05	4.72108	4.06442	2.1416	2.25991	2.74655	Unique ACE
1628	NUAK1	1466.27	-0.774494	0.1965	-3.94144	8.09927e-05	0.00111921	28.1607	25.081	16.0813	9.97381	15.309	Unique ACE
1629	TAS1R3	113.659	-0.77115	0.280321	-2.75095	0.00594225	0.0340817	3.43121	2.66066	1.65629	1.40869	1.91365	Unique ACE
1630	CACNA1C	485.793	-0.770123	0.196402	-3.92116	8.81229e-05	0.00119941	11.8323	9.25021	4.92016	5.01951	6.72726	Unique ACE
1631	FAM71F2	230.918	-0.769243	0.220007	-3.49645	0.000471488	0.00468499	#N/A	#N/A	#N/A	#N/A	#N/A	Unique ACE
1632	IRF2BP1	1488.24	-0.766411	0.128338	-5.97181	2.3463e-09	1.35014e-07	61.9852	49.2673	28.4975	29.4808	33.0457	Unique ACE
1633	LRFN4	2110.34	-0.766263	0.128914	-5.944	2.78155e-09	1.59109e-07	165.23	151.06	86.3699	58.9257	89.6752	Unique ACE
1634	MIIP	477.907	-0.764853	0.165457	-4.62267	3.78832e-06	8.55122e-05	37.9834	29.9796	16.7106	17.6224	19.824	Unique ACE
1635	ZNF837	168.091	-0.764187	0.221053	-3.45703	0.000546167	0.00528008	8.21169	7.88023	4.01781	4.52053	4.70967	Unique ACE
1636	RGPD5	2237.3	-0.762128	0.21544	-3.53753	0.000403886	0.00414574	105.808	88.0688	54.7793	49.6128	66.2303	Unique ACE
1637	TSPYL5	1689.48	-0.760551	0.130962	-5.80741	6.34477e-09	3.35091e-07	32.8974	36.5894	17.6714	18.7665	20.9332	Unique ACE
1638	LUZP1	3026.48	-0.760099	0.123111	-6.17408	6.65518e-10	4.2764e-08	46.1832	46.8425	24.2661	21.0098	24.4032	Unique ACE
1639	ADAT3	242.572	-0.758658	0.219761	-3.45219	0.000556055	0.00535151	14.8184	17.2324	8.65948	7.5243	9.79419	Unique ACE
1640	TMEM259	2842.35	-0.758181	0.104063	-7.28581	3.19747e-13	3.78145e-11	141.647	122.695	64.4856	67.2098	82.9558	Unique ACE
1641	TMEM160	279.404	-0.754221	0.18489	-4.07929	4.51729e-05	0.000689468	54.3955	45.836	25.8068	26.6043	30.3876	Unique ACE
1642	SYDE2	680.809	-0.752849	0.157402	-4.78297	1.72728e-06	4.44549e-05	14.3548	14.3373	8.37894	8.21126	7.76028	Unique ACE
1643	YPEL5	2628.97	-0.751418	0.135024	-5.56508	2.62035e-08	1.14801e-06	132.383	121.475	67.2672	73.3761	68.4013	Unique ACE
1644	FBXL19	2917.86	-0.751395	0.100169	-7.50125	6.32138e-14	8.70409e-12	94.5801	84.0477	44.7891	45.3738	45.9725	Unique ACE
1645	MX2	262.688	-0.749631	0.20904	-3.58607	0.000335699	0.00356544	10.5571	12.036	5.69209	6.04859	8.54377	Unique ACE
1646	TRIM73	120.03	-0.749222	0.272993	-2.74448	0.00606076	0.0346173	5.30389	6.754	2.81346	3.67982	2.99786	Unique ACE
1647	MED26	677.55	-0.746569	0.163116	-4.57692	4.71864e-06	0.000102665	32.8557	35.3216	13.2785	12.2718	16.0105	Unique ACE
1648	PTPN21	2813.13	-0.745953	0.191813	-3.88897	0.000100673	0.00133655	50.4774	51.5232	31.5059	21.0411	28.1566	Unique ACE
1649	PCDHGB6	2466.44	-0.74088	0.113917	-6.50367	7.83812e-11	6.24361e-09	52.2051	45.3792	26.6856	24.6085	30.1097	Unique ACE
1650	SPACA6	257.517	-0.740773	0.214496	-3.45355	0.000553262	0.00533262	32.3353	28.5076	15.2233	15.1613	17.5026	Unique ACE
1651	POU3F1	285.442	-0.740176	0.264271	-2.80082	0.00509724	0.0303457	9.38194	8.50092	4.56067	3.6165	6.86156	Unique ACE
1652	ENSG00000281766	138.116	-0.739929	0.240731	-3.07367	0.00211445	0.0152717	23.1563	23.2261	12.9699	12.5012	13.3105	Unique ACE
1653	TRIM11	781.186	-0.739866	0.146211	-5.06028	4.18638e-07	1.31649e-05	26.2151	32.1835	16.647	13.601	15.6368	Unique ACE
1654	RNF125	207.05	-0.739223	0.269034	-2.74769	0.00600165	0.0343611	3.73033	5.55501	2.39853	1.72705	2.89614	Unique ACE
1655	H4C15	214.94	-0.738815	0.232813	-3.17343	0.00150651	0.011767	19.0958	14.5021	7.8348	9.82692	9.32146	Unique ACE
1656	CENPK	489.482	-0.737228	0.170341	-4.32797	1.50493e-05	0.000273426	67.672	61.7409	29.0571	32.3661	31.1167	Unique ACE
1657	NUDT16L1	1298.73	-0.735781	0.138696	-5.30499	1.12681e-07	4.08299e-06	96.8444	93.7615	53.1146	54.407	49.8694	Unique ACE
1658	NUTM2E	1398.66	-0.734726	0.117753	-6.23955	4.38824e-10	2.91697e-08	21.4185	18.9133	10.474	10.6116	12.7315	Unique ACE
1659	TLNRD1	1633.81	-0.734463	0.121672	-6.03642	1.5757e-09	9.37493e-08	31.0539	29.7033	14.9467	17.0065	19.0564	Unique ACE
1660	CHKA	582.719	-0.733919	0.147098	-4.98933	6.05882e-07	1.8024e-05	29.966	31.7306	19.0122	17.0827	23.4502	Unique ACE
1661	PCDHB11	133.884	-0.731721	0.263414	-2.77784	0.00547214	0.0320627	3.13905	3.33754	1.44347	1.93462	1.85367	Unique ACE
1662	ADAMTSL3	351.886	-0.731154	0.22443	-3.25783	0.00112269	0.00942192	12.7929	13.5898	6.06961	6.40399	9.59672	Unique ACE
1663	SKA1	321.624	-0.731038	0.266133	-2.74689	0.00601634	0.0344188	11.692	13.0592	5.27765	8.58994	7.58964	Unique ACE
1664	KLF16	832.964	-0.727905	0.161433	-4.50903	6.51234e-06	0.00013609	49.5285	47.5378	23.4262	16.6077	22.0631	Unique ACE
1665	PLK3	345.605	-0.72521	0.207398	-3.4967	0.000471053	0.00468307	18.1915	20.4625	9.87083	8.72655	11.7974	Unique ACE
1666	NPIPA1	1236.3	-0.72382	0.200138	-3.61661	0.000298486	0.00326556	39.8282	31.9265	21.4531	18.1498	26.5564	Unique ACE
1667	JMJD1C	8004.38	-0.721706	0.11587	-6.22857	4.70715e-10	3.11821e-08	191.278	154.865	80.3833	96.1924	96.3805	Unique ACE
1668	ARMC5	803.584	-0.721655	0.174541	-4.13459	3.55593e-05	0.000560947	20.869	18.4364	12.319	9.66402	12.3272	Unique ACE
1669	SP100	263.815	-0.719235	0.182984	-3.93059	8.47392e-05	0.00116017	6.86144	5.53796	3.0347	2.76064	3.20093	Unique ACE
1670	SRSF6	8576.77	-0.719179	0.138128	-5.2066	1.9233e-07	6.48172e-06	378.625	324.477	181.141	168.282	242.272	Unique ACE
1671	ENSG00000239920	256.047	-0.718121	0.226371	-3.17232	0.00151225	0.0117928	12.2456	10.1959	5.59492	5.67366	8.64344	Unique ACE
1672	ZNF469	1243.66	-0.715278	0.19917	-3.59129	0.000329048	0.00350639	8.14062	7.77311	4.46201	3.35407	5.84298	Unique ACE
1673	OR4D9	122.231	-0.710507	0.265927	-2.67181	0.00754438	0.0409325	1.8883	1.70886	0.864684	0.969726	1.2381	Unique ACE
1674	H2AZ1	5364.71	-0.710155	0.217956	-3.25825	0.001121	0.0094118	689.128	608.423	322.656	478.429	296.273	Unique ACE
1675	WEE1	1693.97	-0.709134	0.111441	-6.36332	1.97434e-10	1.42544e-08	46.9734	43.4224	27.8947	28.7557	31.1132	Unique ACE
1676	DNAJC9	1106.95	-0.708427	0.148798	-4.76101	1.9263e-06	4.88597e-05	45.9141	45.7617	26.3251	29.7524	25.4	Unique ACE
1677	GPR137C	391.864	-0.707085	0.190363	-3.71441	0.000203681	0.00239558	10.9387	9.51044	5.47454	5.32018	7.31155	Unique ACE
1678	SUN2	2188.22	-0.706882	0.143384	-4.93	8.22286e-07	2.34485e-05	103.853	89.4179	40.7267	41.6561	54.8145	Unique ACE
1679	ENSG00000281490	568.564	-0.706633	0.193864	-3.645	0.000267392	0.0029797	19.3247	19.0034	10.9383	8.57714	13.3891	Unique ACE
1680	FCRL5	191.139	-0.702251	0.231754	-3.03016	0.00244426	0.0170408	4.20125	3.7533	2.04639	1.99535	2.83023	Unique ACE
1681	RHBDD3	694.088	-0.702154	0.135829	-5.16941	2.3483e-07	7.80487e-06	55.813	55.2572	30.8989	30.8117	34.8361	Unique ACE
1682	ENDOG	455.027	-0.701266	0.160646	-4.36529	1.26955e-05	0.000235999	43.2094	37.0984	21.2003	24.1054	23.404	Unique ACE
1683	GCLM	326.094	-0.701008	0.227054	-3.08741	0.0020191	0.0147321	14.3332	9.98083	7.22504	8.40475	5.60865	Unique ACE
1684	ENSG00000236418	532.074	-0.700741	0.196948	-3.558	0.000373692	0.00388547	5.04422	5.4097	2.99452	2.39788	3.65716	Unique ACE
1685	CHORDC1	961.5	-0.70069	0.163633	-4.28209	1.85146e-05	0.000324756	32.9673	36.21	17.9597	23.3776	21.1651	Unique ACE
1686	ENSG00000285023	961.5	-0.70069	0.163633	-4.28209	1.85146e-05	0.000324756	32.9673	36.21	17.9597	23.3776	21.1651	Unique ACE
1687	XAF1	413.698	-0.699846	0.173057	-4.04401	5.25437e-05	0.000782755	19.7779	15.9241	9.05868	11.732	11.0498	Unique ACE
1688	TSPYL2	364.718	-0.699282	0.195295	-3.58064	0.000342754	0.00362241	13.5041	11.1257	8.20885	7.85999	7.50485	Unique ACE
1689	SCRG1	130.667	-0.698778	0.256874	-2.72032	0.00652191	0.0365899	3.5574	3.04866	1.75762	1.94577	2.21042	Unique ACE
1690	C8orf82	1394.86	-0.698694	0.137533	-5.08019	3.77052e-07	1.20139e-05	81.3571	72.5278	38.8852	40.0956	48.2739	Unique ACE
1691	AMDHD2	311.346	-0.696223	0.216258	-3.21941	0.00128453	0.0103954	21.6925	24.601	10.3103	8.99906	13.3048	Unique ACE
1692	TELO2	1528.48	-0.694408	0.130944	-5.30308	1.13863e-07	4.11036e-06	57.041	49.0302	32.3078	25.9356	35.2302	Unique ACE
1693	TTC32	204.259	-0.69406	0.259087	-2.67887	0.0073872	0.0402824	26.7549	28.0993	14.1112	20.3076	14.6318	Unique ACE
1694	BRAT1	1589.36	-0.692858	0.112918	-6.13593	8.46641e-10	5.29893e-08	46.0502	49.4483	25.4806	26.1772	32.1375	Unique ACE
1695	MEX3D	3337.21	-0.692535	0.106879	-6.47962	9.19549e-11	7.23516e-09	116.925	110.496	65.9043	63.6654	79.2622	Unique ACE
1696	DEDD2	522.449	-0.692174	0.1543	-4.48591	7.26039e-06	0.000147948	28.1501	32.9956	16.1735	18.1234	17.2702	Unique ACE
1697	ZNHIT2	302.013	-0.691421	0.217813	-3.17438	0.00150159	0.0117334	20.7734	24.9122	13.4707	13.8054	12.1216	Unique ACE
1698	SLIT2	3619.02	-0.688143	0.133831	-5.14188	2.72007e-07	8.94792e-06	62.9602	50.5418	29.9804	33.8632	30.7511	Unique ACE
1699	ENSG00000267059	956.13	-0.687902	0.138102	-4.98113	6.32154e-07	1.8719e-05	103.614	92.9662	55.295	50.4613	64.5261	Unique ACE
1700	PI4KAP1	685.601	-0.68683	0.206813	-3.32102	0.0008969	0.00783751	36.1126	28.3187	18.1642	14.6841	23.5455	Unique ACE
1701	PLEKHG5	710.824	-0.68421	0.162311	-4.21542	2.49314e-05	0.000419375	32.2686	34.1151	17.9999	17.4446	22.5628	Unique ACE
1702	DIPK2A	3240.99	-0.684026	0.100321	-6.81838	9.20712e-12	8.78642e-10	105.316	100.546	51.6677	58.8645	53.8755	Unique ACE
1703	ENSG00000285749	120.141	-0.682753	0.258887	-2.63727	0.0083577	0.0441482	3.7646	3.72219	1.96803	1.9522	2.49606	Unique ACE
1704	DDIT3	204.365	-0.682656	0.242214	-2.8184	0.00482633	0.0290923	23.6405	23.0743	11.1471	16.2335	12.8534	Unique ACE
1705	MBD3	4535.3	-0.681634	0.103719	-6.57191	4.96738e-11	4.19983e-09	181.888	181.152	101.066	98.3186	106.192	Unique ACE
1706	HYKK	165	-0.680807	0.248218	-2.74277	0.00609228	0.0347458	6.49876	5.22214	3.43403	3.74748	4.14441	Unique ACE
1707	ENSG00000214176	334.07	-0.680415	0.205451	-3.31182	0.000926926	0.00806698	9.15597	10.3401	4.43237	5.45483	6.84367	Unique ACE
1708	SLC52A2	418.745	-0.679425	0.213785	-3.17807	0.00148259	0.0116273	21.4194	17.9442	9.29061	13.3577	11.06	Unique ACE
1709	GBP4	182.918	-0.677865	0.239834	-2.82639	0.00470753	0.0285278	3.60106	3.79214	1.5855	1.34565	2.02034	Unique ACE
1710	ANO8	540.53	-0.675677	0.149782	-4.51108	6.44992e-06	0.000135	15.0562	11.967	8.37314	7.83938	8.42559	Unique ACE
1711	UBBP4	176.121	-0.67452	0.260915	-2.58521	0.00973203	0.0496308	12.7119	11.3124	8.28761	5.77994	6.83104	Unique ACE
1712	IBA57	773.263	-0.674317	0.12616	-5.34495	9.04426e-08	3.38536e-06	9.9641	9.32297	5.68541	5.82098	6.18613	Unique ACE
1713	ALKBH7	1117.87	-0.673057	0.148593	-4.52952	5.91166e-06	0.000124545	129.131	113.461	74.3652	71.8114	65.6526	Unique ACE
1714	PLLP	118977	-0.672376	0.24526	-2.74149	0.0061162	0.034829	1213.57	1522.96	967.334	829.245	582.159	Unique ACE
1715	GAS2L1	388.553	-0.670546	0.220348	-3.04313	0.00234135	0.0165145	13.6577	15.2164	6.50089	7.60034	10.5076	Unique ACE
1716	VAMP1	189.04	-0.670399	0.232352	-2.88528	0.00391072	0.0247251	13.5154	17.4635	6.40192	6.5424	7.71956	Unique ACE
1717	JAG2	658.99	-0.669752	0.151894	-4.40935	1.03682e-05	0.000199379	18.2265	18.7777	9.38174	8.31781	12.8571	Unique ACE
1718	H1-10	5418.32	-0.669318	0.129164	-5.18194	2.19594e-07	7.32374e-06	338.781	346.01	184.196	180.374	238.688	Unique ACE
1719	CALHM2	154.216	-0.669077	0.248342	-2.69418	0.0070563	0.0388197	11.0472	11.7333	5.85216	4.77501	6.9539	Unique ACE
1720	ZNF428	2113.73	-0.668797	0.129323	-5.17151	2.32211e-07	7.73115e-06	210.586	221.579	116.437	106.382	133.499	Unique ACE
1721	MCRIP1	1358.86	-0.66877	0.111125	-6.01818	1.76389e-09	1.03983e-07	114.006	114.664	65.6319	65.0925	74.7029	Unique ACE
1722	ENSG00000288213	1358.86	-0.66877	0.111125	-6.01818	1.76389e-09	1.03983e-07	114.006	114.664	65.6319	65.0925	74.7029	Unique ACE
1723	COL27A1	1754.04	-0.668731	0.132379	-5.05164	4.38027e-07	1.37298e-05	36.5967	29.104	18.9302	18.2847	23.6268	Unique ACE
1724	ZNF579	1372.93	-0.667681	0.142656	-4.68036	2.86368e-06	6.7403e-05	48.3999	47.9542	30.3327	26.872	34.949	Unique ACE
1725	ACAP3	1264.32	-0.665068	0.1469	-4.52734	5.97297e-06	0.000125563	69.77	51.1291	29.3895	30.2207	36.6652	Unique ACE
1726	PCDH7	2997.05	-0.66061	0.120895	-5.46431	4.64716e-08	1.91009e-06	58.325	58.2116	32.684	32.9374	37.7373	Unique ACE
1727	MTHFD2	1641.91	-0.660128	0.122435	-5.39164	6.98166e-08	2.69171e-06	80.9648	59.0834	38.8476	47.9787	44.2121	Unique ACE
1728	TRAF4	3390.81	-0.659926	0.0962965	-6.85306	7.22847e-12	6.9325e-10	221.345	206.267	132.411	137.898	157.355	Unique ACE
1729	SOX4	19174	-0.658956	0.103667	-6.35648	2.06423e-10	1.47926e-08	372.842	323.069	194.157	210.132	208.397	Unique ACE
1730	DZIP1L	191.615	-0.658186	0.245414	-2.68194	0.00731974	0.0399837	16.3537	11.4253	6.47176	6.53193	9.55446	Unique ACE
1731	ADAM32	409.729	-0.657071	0.176092	-3.7314	0.000190415	0.00226862	5.62384	6.26929	3.30579	4.13073	4.91307	Unique ACE
1732	TRMT61A	604.048	-0.655956	0.157921	-4.1537	3.2714e-05	0.000522344	17.3388	16.5881	10.3364	8.55361	10.9879	Unique ACE
1733	SBDSP1	337.898	-0.655599	0.173913	-3.76969	0.000163448	0.00199416	54.5545	47.8445	28.2013	29.4242	34.1922	Unique ACE
1734	RCE1	382.881	-0.653525	0.201554	-3.24244	0.00118512	0.00978708	38.8939	26.3312	17.3391	15.0091	18.6811	Unique ACE
1735	INAFM2	552.085	-0.652406	0.155353	-4.1995	2.6751e-05	0.000443786	16.6962	16.1237	9.90889	10.207	9.39708	Unique ACE
1736	ASXL1	4092.16	-0.651902	0.106287	-6.13341	8.60134e-10	5.35425e-08	117.055	108.71	58.2269	53.215	60.5522	Unique ACE
1737	DGAT1	373.239	-0.650651	0.168806	-3.85444	0.000115996	0.00151289	27.42	29.6228	15.4155	11.852	17.2442	Unique ACE
1738	ENSG00000285482	373.239	-0.650651	0.168806	-3.85444	0.000115996	0.00151289	27.42	29.6228	15.4155	11.852	17.2442	Unique ACE
1739	ZNF75A	1474.5	-0.65011	0.219134	-2.96672	0.00300991	0.0201605	55.7306	43.5945	34.7488	38.2932	43.7336	Unique ACE
1740	PHF13	1485.23	-0.649174	0.157473	-4.12246	3.74855e-05	0.000586058	37.4872	35.2877	24.1894	18.6953	21.6568	Unique ACE
1741	TSSC4	888.592	-0.647367	0.150299	-4.30719	1.65341e-05	0.000294573	79.0717	64.4951	41.5529	40.9225	40.1933	Unique ACE
1742	ENSG00000272645	328.694	-0.647252	0.219063	-2.95464	0.00313039	0.0207726	14.0121	12.9563	7.51531	5.93527	9.46545	Unique ACE
1743	HES1	2712.57	-0.646498	0.101107	-6.39421	1.61376e-10	1.2011e-08	179.828	166.668	92.3223	102.417	107.914	Unique ACE
1744	CDH24	525.714	-0.644333	0.168628	-3.82104	0.000132892	0.00168537	14.3522	16.6604	8.27597	7.26786	9.79058	Unique ACE
1745	FRAT1	170.77	-0.643779	0.235338	-2.73555	0.00622759	0.0353294	6.14074	5.53482	3.81276	3.62094	3.43904	Unique ACE
1746	CKS1B	1074.65	-0.643078	0.210836	-3.05013	0.00228739	0.0162589	164.99	128.592	74.1162	108.576	78.6769	Unique ACE
1747	CDC25A	1107.6	-0.642071	0.151132	-4.2484	2.15299e-05	0.000370233	40.4501	33.8986	23.7047	18.3369	23.4766	Unique ACE
1748	TPGS1	445.773	-0.640972	0.168638	-3.80088	0.000144185	0.00180016	33.1586	37.049	21.3371	19.701	21.8026	Unique ACE
1749	ISY1-RAB43	500.197	-0.640602	0.144974	-4.41873	9.92814e-06	0.000192153	9.3828	8.63579	5.14886	5.3451	5.61632	Unique ACE
1750	NCLN	1812.39	-0.64015	0.118668	-5.39448	6.8724e-08	2.68177e-06	50.8035	47.6258	29.9314	26.6746	33.0573	Unique ACE
1751	KCNJ2	528.466	-0.638852	0.172842	-3.69616	0.000218882	0.00253113	9.92025	10.1068	7.24995	5.24741	7.17395	Unique ACE
1752	FAU	4995.59	-0.638711	0.119462	-5.34655	8.96455e-08	3.36861e-06	1150.02	1275.11	721.43	727.986	733.98	Unique ACE
1753	MAPK8IP2	391.698	-0.6375	0.170408	-3.74101	0.00018328	0.00219857	5.8871	6.08657	3.17877	3.49655	4.08253	Unique ACE
1754	ING1	811.77	-0.63525	0.152255	-4.17227	3.01579e-05	0.000488944	28.366	28.0864	19.0048	15.5085	15.5741	Unique ACE
1755	MYCN	807.031	-0.634298	0.153011	-4.14544	3.39157e-05	0.000538545	27.2708	28.5761	15.3753	16.2886	20.0312	Unique ACE
1756	ZBTB2	594.96	-0.633844	0.166179	-3.81421	0.000136618	0.00172695	18.4928	15.7711	11.1332	9.37045	10.176	Unique ACE
1757	DMWD	2081.32	-0.633598	0.143906	-4.40285	1.06836e-05	0.000203908	75.8995	74.2604	50.4463	42.9019	58.5299	Unique ACE
1758	GPRIN1	190.931	-0.633392	0.220449	-2.8732	0.00406339	0.0254483	4.09554	3.84119	2.07317	2.24915	2.82571	Unique ACE
1759	CWF19L1	919.037	-0.632995	0.136124	-4.65012	3.31736e-06	7.65854e-05	38.2567	30.8929	22.0384	22.2806	24.2416	Unique ACE
1760	HDAC5	1852	-0.632864	0.120357	-5.25824	1.45439e-07	5.10678e-06	66.9428	69.9416	39.7734	34.4733	41.2993	Unique ACE
1761	PTMS	11717.1	-0.632187	0.1168	-5.41258	6.21233e-08	2.47428e-06	1117.41	1108.85	571.045	581.745	757.369	Unique ACE
1762	CCDC102A	738.596	-0.631208	0.167462	-3.76925	0.00016374	0.00199449	28.4703	27.0897	16.7308	19.4751	26.4399	Unique ACE
1763	HAUS2	846.326	-0.629563	0.145896	-4.31514	1.59502e-05	0.000286021	32.1272	26.782	16.1314	21.5924	19.7781	Unique ACE
1764	CDR2	662.99	-0.627664	0.18519	-3.3893	0.000700715	0.00644143	32.1719	23.4625	16.377	14.9412	17.5654	Unique ACE
1765	FUOM	244.674	-0.627476	0.198242	-3.16521	0.00154971	0.0119976	38.0288	41.2421	22.4722	22.2818	26.5708	Unique ACE
1766	DNAJB1	2493.27	-0.627301	0.0985389	-6.36602	1.93991e-10	1.40585e-08	100.075	96.7448	56.7305	58.3483	64.1564	Unique ACE
1767	ATP5F1D	2165.8	-0.627242	0.100834	-6.22055	4.95407e-10	3.23727e-08	432.805	333.359	207.704	191.12	204.269	Unique ACE
1768	EPC1	2295.64	-0.626896	0.132347	-4.73675	2.17175e-06	5.36042e-05	86.0754	70.1532	37.8868	41.1647	40.7149	Unique ACE
1769	GGNBP2	320.371	-0.625543	0.193888	-3.22631	0.00125399	0.0101997	15.7161	13.6047	12.6076	10.6362	11.9349	Unique ACE
1770	ADRM1	1632.82	-0.622846	0.137053	-4.54457	5.50485e-06	0.000117256	117.014	115.631	73.1788	59.3467	71.1287	Unique ACE
1771	NTHL1	379.547	-0.62235	0.180882	-3.44064	0.000580349	0.00554675	35.9432	42.5717	22.1648	22.6549	26.1786	Unique ACE
1772	ENSG00000183889	980.752	-0.621992	0.151182	-4.1142	3.88521e-05	0.00060448	90.5572	75.3347	45.5953	35.9672	50.2876	Unique ACE
1773	PHAX	1190.03	-0.62107	0.137284	-4.52398	6.06877e-06	0.000127438	31.9508	27.6171	21.9018	25.4419	20.7976	Unique ACE
1774	ATG14	882.113	-0.620996	0.173604	-3.57708	0.000347449	0.00365799	17.6586	15.0411	9.59818	10.9528	8.90845	Unique ACE
1775	ZNF513	506.83	-0.619289	0.162602	-3.80861	0.00013975	0.00175961	23.676	22.9079	14.2306	12.7974	17.0456	Unique ACE
1776	SULT1A3	150.953	-0.61857	0.232504	-2.66047	0.0078031	0.0419583	13.3267	12.4676	7.74913	7.51541	9.32491	Unique ACE
1777	KCNG1	221.394	-0.616705	0.203454	-3.03117	0.00243606	0.0170022	10.3287	9.61919	5.73753	5.70084	7.98528	Unique ACE
1778	PSTK	166.54	-0.615714	0.224969	-2.73688	0.00620243	0.0352178	9.73353	8.89113	7.04412	6.69846	6.05506	Unique ACE
1779	RHOT2	1711.04	-0.615026	0.114149	-5.38792	7.1278e-08	2.74257e-06	93.7219	86.2037	49.2602	49.1038	53.9427	Unique ACE
1780	ZFAND2A	249.961	-0.615002	0.196708	-3.12648	0.00176915	0.0132696	34.6472	33.4872	20.0544	20.8628	21.515	Unique ACE
1781	RNF103	2017.12	-0.614869	0.126191	-4.87253	1.10181e-06	3.03856e-05	59.9797	49.3322	35.0908	30.7022	35.012	Unique ACE
1782	KBTBD11	913.726	-0.61431	0.172166	-3.56813	0.000359538	0.0037688	13.3821	9.4725	6.59995	6.20835	7.97076	Unique ACE
1783	TRA2A	2103.12	-0.614038	0.11543	-5.31958	1.04005e-07	3.81885e-06	168.488	165.89	88.8119	108.006	108.519	Unique ACE
1784	GMEB2	1022.38	-0.612269	0.154524	-3.96228	7.42367e-05	0.00104153	22.0355	20.0179	13.52	10.5751	14.1296	Unique ACE
1785	ENSG00000234507	2046.3	-0.612097	0.113492	-5.39331	6.91722e-08	2.68785e-06	46.0307	42.71	26.9069	25.7507	32.7599	Unique ACE
1786	YAF2	857.466	-0.611049	0.155922	-3.91895	8.89373e-05	0.00120821	57.5018	51.1834	27.0561	26.8193	35.0184	Unique ACE
1787	RNF152	796.861	-0.609802	0.152013	-4.01151	6.03326e-05	0.000875777	24.5665	13.0217	8.42607	9.63334	9.38195	Unique ACE
1788	ZCCHC10	655.915	-0.609717	0.221539	-2.75219	0.00591978	0.03399	54.8087	54.456	31.6157	37.8047	29.169	Unique ACE
1789	FAM174C	308.272	-0.609544	0.198329	-3.0734	0.00211632	0.0152739	42.0514	34.8229	25.112	20.724	26.5807	Unique ACE
1790	SDE2	1208.15	-0.609113	0.136521	-4.46167	8.1325e-06	0.000161786	27.596	25.3849	16.0454	16.7378	15.4784	Unique ACE
1791	GMNN	856.732	-0.60905	0.216934	-2.80753	0.00499227	0.0298684	85.0054	65.5488	46.141	51.1162	36.4151	Unique ACE
1792	BCAR3	607.627	-0.608527	0.154691	-3.93382	8.36048e-05	0.00114708	26.6465	24.1424	11.7364	15.6411	18.8078	Unique ACE
1793	YRDC	287.47	-0.607502	0.178453	-3.40426	0.000663434	0.00616933	14.532	14.0332	8.61436	8.60228	8.90968	Unique ACE
1794	HDAC7	2324.25	-0.607164	0.117474	-5.1685	2.35979e-07	7.82954e-06	81.6356	78.2416	42.0763	40.4742	57.334	Unique ACE
1795	FAM53C	2477.27	-0.606462	0.104745	-5.78991	7.0423e-09	3.6451e-07	64.752	58.2985	39.2627	32.8514	40.9444	Unique ACE
1796	TEPSIN	316.743	-0.606208	0.20981	-2.88932	0.00386077	0.0244655	28.3099	24.3413	13.7743	10.2719	17.5987	Unique ACE
1797	DVL1	1243.78	-0.605123	0.136664	-4.4278	9.51984e-06	0.000185368	42.246	42.3528	27.8716	23.4815	29.7357	Unique ACE
1798	PPP1R18	1453.24	-0.604679	0.128605	-4.70184	2.57823e-06	6.16632e-05	38.4889	34.8775	22.4656	20.7029	25.9888	Unique ACE
1799	RBBP6	3179.52	-0.604228	0.129151	-4.67846	2.89034e-06	6.78648e-05	87.6183	82.6607	44.4127	43.1734	44.3448	Unique ACE
1800	TSC22D2	4510.31	-0.604048	0.0922702	-6.54651	5.88961e-11	4.85188e-09	60.4999	62.3441	43.2852	46.0296	53.9886	Unique ACE
1801	KYNU	599.977	-0.603254	0.15411	-3.91444	9.06155e-05	0.00122582	3.79434	2.95943	2.02861	2.34009	2.13072	Unique ACE
1802	HOMER1	1626.03	-0.603131	0.129042	-4.67391	2.95513e-06	6.90497e-05	38.777	28.6231	26.33	27.5856	22.6653	Unique ACE
1803	HECA	1356.34	-0.602083	0.131167	-4.59019	4.42842e-06	9.74129e-05	22.5329	18.9185	13.0569	12.1382	12.7445	Unique ACE
1804	WDR90	649.592	-0.600972	0.137171	-4.38118	1.18039e-05	0.000220702	27.3747	29.2321	14.4428	18.829	17.3856	Unique ACE
1805	RBM3	6161.51	-0.60094	0.147427	-4.0762	4.57785e-05	0.000697055	448.815	396.56	284.407	190.309	235.369	Unique ACE
1806	ZDHHC20	3435.3	-0.599821	0.178924	-3.35237	0.000801218	0.00717375	75.7764	62.605	37.7333	56.2922	48.6889	Unique ACE
1807	CBX4	617.667	-0.599398	0.161159	-3.71929	0.000199785	0.00235454	30.4175	26.5549	15.0391	13.1938	18.2599	Unique ACE
1808	ZNF821	547.538	-0.598897	0.185235	-3.23317	0.00122424	0.010031	44.7424	32.5802	22.12	21.9706	23.7169	Unique ACE
1809	AP5Z1	722.27	-0.598774	0.16428	-3.64483	0.000267565	0.0029797	25.7142	23.1713	15.7596	12.61	13.8452	Unique ACE
1810	UNKL	524.149	-0.596005	0.190321	-3.13157	0.00173873	0.0130979	31.3611	22.7827	12.7396	12.267	17.7569	Unique ACE
1811	DDX39A	1244.69	-0.595956	0.120429	-4.9486	7.47492e-07	2.1657e-05	92.2861	76.8705	50.7775	49.3609	58.3217	Unique ACE
1812	IFFO1	490.13	-0.595067	0.192481	-3.09156	0.00199107	0.01459	15.5721	16.3312	9.34781	8.19525	11.9178	Unique ACE
1813	AKIRIN2	1924.57	-0.594933	0.123116	-4.83228	1.34977e-06	3.5889e-05	157.423	152.924	83.2932	80.4181	90.837	Unique ACE
1814	RAP2C	2342.95	-0.593308	0.140609	-4.21955	2.44794e-05	0.000413576	61.8931	59.7049	38.6759	37.095	33.1232	Unique ACE
1815	MAP7D1	4619.03	-0.592696	0.162582	-3.64552	0.000266848	0.00297687	264.981	258.537	128.523	103.453	166.648	Unique ACE
1816	ARHGAP33	422.922	-0.592255	0.178942	-3.30977	0.000933735	0.00812257	35.2915	35.0954	18.1631	13.9449	22.0565	Unique ACE
1817	GFER	778.615	-0.591109	0.142326	-4.15319	3.27871e-05	0.000522344	50.6337	41.8227	32.472	30.8662	24.0588	Unique ACE
1818	RNF166	530.826	-0.588132	0.154949	-3.79566	0.000147254	0.00182901	29.7956	32.8229	19.77	18.1358	19.3701	Unique ACE
1819	WHAMM	404.562	-0.588119	0.195709	-3.00507	0.00265518	0.0182279	9.85213	6.97512	5.03648	4.98499	4.50786	Unique ACE
1820	KCNE4	522.793	-0.58703	0.163457	-3.59135	0.000328971	0.00350639	30.618	24.1411	13.99	14.9724	16.8496	Unique ACE
1821	PPP1R35	305.627	-0.586494	0.195563	-2.99901	0.00270858	0.0185088	32.0346	34.5758	22.9408	20.4385	24.2572	Unique ACE
1822	SRSF5	3704.66	-0.586405	0.131131	-4.47189	7.7532e-06	0.000156337	349.774	328.905	215.007	166.163	198.84	Unique ACE
1823	BBS5	538.543	-0.586186	0.153112	-3.82849	0.000128932	0.00164379	18.8992	14.8515	10.3623	10.8085	11.6633	Unique ACE
1824	GIGYF1	2622.53	-0.585945	0.123455	-4.74621	2.07267e-06	5.16212e-05	60.4716	57.6224	29.9128	29.2996	33.8051	Unique ACE
1825	MGAT1	3216.05	-0.585032	0.108495	-5.39226	6.9577e-08	2.68785e-06	116.846	98.8168	67.765	64.7145	78.7293	Unique ACE
1826	MNT	1142.88	-0.584683	0.170336	-3.43252	0.000597995	0.00567859	40.8302	34.7533	22.603	22.7507	26.534	Unique ACE
1827	PPM1F	2807.98	-0.584468	0.134227	-4.35434	1.33469e-05	0.000246209	71.2887	76.3083	50.7842	47.3136	57.1515	Unique ACE
1828	ZNF703	3118.8	-0.583136	0.19758	-2.9514	0.00316338	0.0209555	83.0472	81.2545	52.5185	36.9268	64.422	Unique ACE
1829	C2orf88	256.51	-0.583025	0.200194	-2.9123	0.00358778	0.0231465	9.87198	9.63194	5.53566	4.27567	8.78779	Unique ACE
1830	LYPD1	488.69	-0.580171	0.185498	-3.12763	0.0017622	0.0132426	24.7133	18.4008	11.8342	9.46111	11.4916	Unique ACE
1831	E4F1	818.785	-0.579832	0.14439	-4.01574	5.92584e-05	0.000864087	36.3927	27.7257	21.2495	18.452	19.9906	Unique ACE
1832	SEMA4C	1941.26	-0.578931	0.120984	-4.78519	1.70822e-06	4.40232e-05	83.2579	65.8524	44.7541	38.1153	42.8286	Unique ACE
1833	ZNF367	287.644	-0.578256	0.177744	-3.2533	0.00114072	0.00953784	7.00971	6.53282	4.22526	3.98724	4.42658	Unique ACE
1834	UVSSA	923.218	-0.578193	0.153477	-3.7673	0.00016502	0.00200826	15.0898	13.4282	7.92699	6.89315	10.0317	Unique ACE
1835	CD320	907.114	-0.577861	0.14406	-4.01126	6.03958e-05	0.000876034	70.193	78.3236	46.7341	41.5926	49.4814	Unique ACE
1836	CLASRP	786.778	-0.577219	0.184273	-3.13241	0.00173376	0.0130699	55.8974	53.194	32.921	28.4237	40.5143	Unique ACE
1837	ITGA9	2022.98	-0.576494	0.125808	-4.58233	4.59828e-06	0.0001005	36.8161	31.7522	14.8401	17.6522	21.2581	Unique ACE
1838	CDKN2AIP	883.569	-0.575653	0.16461	-3.49708	0.000470382	0.00467882	42.3631	33.6803	19.7009	23.1214	20.8471	Unique ACE
1839	ALDH16A1	1147.2	-0.575217	0.1227	-4.68798	2.7592e-06	6.5394e-05	45.1147	45.2189	23.7713	23.8167	27.3639	Unique ACE
1840	PRC1	1400.03	-0.574796	0.181965	-3.15882	0.00158409	0.0121872	105.192	82.7602	35.704	55.109	53.2542	Unique ACE
1841	RASSF1	297.576	-0.572659	0.192457	-2.97552	0.00292491	0.0197145	16.1648	14.9146	10.24	8.43688	10.2166	Unique ACE
1842	KRR1	2453.98	-0.572213	0.158727	-3.60502	0.000312129	0.00337271	100.318	82.4551	46.1881	71.4607	53.0949	Unique ACE
1843	FAAP20	1707	-0.570896	0.119919	-4.76068	1.9294e-06	4.88738e-05	178.078	191.865	113.503	102.958	115.974	Unique ACE
1844	MFSD3	530.619	-0.570474	0.154633	-3.6892	0.000224957	0.00259204	36.7571	31.5533	18.9809	21.8368	23.2361	Unique ACE
1845	NR2F6	2754.26	-0.569655	0.135276	-4.21107	2.54166e-05	0.000423471	119.42	91.1633	59.0472	64.5713	72.2238	Unique ACE
1846	HEXD	390.182	-0.569189	0.195321	-2.91412	0.00356688	0.0230502	23.3625	24.0643	14.3632	14.1035	19.9782	Unique ACE
1847	SLC35E3	1310.81	-0.567294	0.126353	-4.48975	7.13072e-06	0.000145768	21.8149	22.9886	14.2163	14.327	15.9757	Unique ACE
1848	UPK3BL1	349.279	-0.567276	0.192259	-2.95058	0.00317175	0.0210037	28.3233	20.8003	14.5075	14.3794	17.3304	Unique ACE
1849	ENSG00000204695	356.916	-0.56673	0.180674	-3.13676	0.00170825	0.0129365	5.17487	4.23053	2.62796	2.80167	3.43222	Unique ACE
1850	BAHCC1	3348.59	-0.565084	0.130999	-4.31366	1.60571e-05	0.000287669	44.0172	38.5257	20.8886	25.1646	33.591	Unique ACE
1851	ZNF503	3872.4	-0.564379	0.101488	-5.56102	2.68204e-08	1.17238e-06	109.564	100.716	65.6302	60.8793	71.7478	Unique ACE
1852	GLIS2	1344.82	-0.56359	0.203423	-2.77052	0.00559661	0.0325743	31.7295	27.771	17.8824	13.9865	24.5932	Unique ACE
1853	UBA7	463.184	-0.563399	0.185076	-3.04415	0.00233342	0.0164827	33.4149	19.0921	16.3364	14.7976	15.2275	Unique ACE
1854	MIDN	7593.1	-0.562844	0.121719	-4.62414	3.7615e-06	8.52062e-05	204.347	188.656	126.085	104.039	122.79	Unique ACE
1855	ZNF496	2576.33	-0.562569	0.124024	-4.53598	5.73363e-06	0.000121592	86.0701	80.3581	44.0849	38.5946	50.6476	Unique ACE
1856	HAUS5	589.193	-0.558305	0.177093	-3.15261	0.00161816	0.0124023	19.3088	23.7041	11.9589	10.1134	12.8679	Unique ACE
1857	AATK	481.17	-0.556245	0.166448	-3.34186	0.000832183	0.00738922	7.10797	10.115	4.84574	6.3753	5.98255	Unique ACE
1858	ACOT2	668.469	-0.555047	0.15077	-3.68141	0.000231946	0.0026567	45.7501	37.4047	26.1967	25.2508	27.072	Unique ACE
1859	LZTS2	4111.1	-0.554693	0.124264	-4.46381	8.05144e-06	0.000160504	164.39	180.672	102.584	87.934	109.561	Unique ACE
1860	RAI1	3747.91	-0.55417	0.14593	-3.7975	0.000146165	0.00181782	59.926	65.5629	36.3125	35.7605	46.7903	Unique ACE
1861	ABTB2	683.791	-0.552656	0.206363	-2.67807	0.00740467	0.0403334	16.1694	11.7166	9.43368	7.3363	10.2162	Unique ACE
1862	ABHD17A	2187.88	-0.552542	0.114174	-4.83945	1.302e-06	3.47592e-05	96.7906	96.7431	56.9833	56.8048	68.0296	Unique ACE
1863	ZNF100	291.873	-0.550815	0.2051	-2.6856	0.00724	0.039638	13.8213	8.62412	5.63621	6.60146	7.28266	Unique ACE
1864	ATG101	608.693	-0.549778	0.152212	-3.61192	0.000303934	0.0033064	51.0619	45.1093	28.1884	28.8062	26.2111	Unique ACE
1865	HNRNPDL	12688.5	-0.549672	0.130177	-4.2225	2.41605e-05	0.000408546	664.562	675.112	458.116	383.778	386.513	Unique ACE
1866	ZNF444	1005.57	-0.548795	0.15559	-3.52719	0.000419997	0.00428708	53.1911	53.0627	31.133	29.5293	39.4283	Unique ACE
1867	ABCA7	420.593	-0.548277	0.154856	-3.54056	0.000399279	0.00411159	17.4363	11.4489	7.97375	8.29203	8.62731	Unique ACE
1868	TCF7	477.227	-0.547564	0.175767	-3.11528	0.00183771	0.0136567	27.4376	21.6261	14.9034	12.5492	16.2753	Unique ACE
1869	FHOD1	659.792	-0.546604	0.160701	-3.40137	0.000670492	0.00621569	24.7776	17.9264	16.3772	13.8099	19.8379	Unique ACE
1870	ENSG00000189423	414.563	-0.546449	0.203724	-2.68231	0.00731166	0.0399509	8.24267	5.60157	3.89157	4.31735	5.75048	Unique ACE
1871	ENSG00000285022	365.049	-0.546312	0.174676	-3.12758	0.00176254	0.0132426	9.65888	10.3088	6.27712	5.77836	7.05886	Unique ACE
1872	PMF1	1791.54	-0.54312	0.126513	-4.293	1.76273e-05	0.000311459	177.846	147.262	104.787	102.477	103.995	Unique ACE
1873	EIF1	6913.83	-0.542263	0.103413	-5.24364	1.57437e-07	5.46369e-06	653.095	631.083	436.858	407.669	427.532	Unique ACE
1874	CTU1	244.803	-0.539705	0.203254	-2.65532	0.00792324	0.0424621	10.6401	9.79177	6.29403	5.66411	7.68017	Unique ACE
1875	PHLPP1	1344.97	-0.538047	0.138242	-3.89206	9.93962e-05	0.00132416	23.4833	22.9883	16.5311	15.4303	16.9457	Unique ACE
1876	ENSG00000236539	319.597	-0.537215	0.193728	-2.77303	0.00555368	0.0323728	2.99801	2.48754	1.65642	1.52993	2.09538	Unique ACE
1877	NMNAT3	2651.92	-0.537146	0.122696	-4.37787	1.19844e-05	0.000223859	37.1619	32.6022	22.8296	22.3077	28.7672	Unique ACE
1878	C1orf122	852.996	-0.536871	0.12425	-4.3209	1.55393e-05	0.000280741	65.8667	61.2278	39.4423	38.0063	43.2625	Unique ACE
1879	CSNK1G2	2349.59	-0.534124	0.112268	-4.75756	1.9595e-06	4.94414e-05	105.758	96.4677	59.6776	53.9361	70.0143	Unique ACE
1880	NABP1	496.379	-0.533763	0.187829	-2.84175	0.00448667	0.0275094	14.5247	16.1745	9.64794	12.2047	8.0159	Unique ACE
1881	SLAIN1	489.711	-0.533741	0.187845	-2.84139	0.00449174	0.0275317	20.1473	18.5963	16.5382	17.2864	15.0209	Unique ACE
1882	IRF2BPL	5686.19	-0.533113	0.103993	-5.12645	2.95258e-07	9.66331e-06	119.982	112.039	70.9385	68.2757	84.7891	Unique ACE
1883	MICOS13	609.741	-0.531881	0.145148	-3.6644	0.000247922	0.00280305	128.36	137.78	84.2244	88.0718	89.2566	Unique ACE
1884	P3H3	1347.59	-0.531669	0.147722	-3.59913	0.000319287	0.00343465	72.592	77.0059	40.3264	30.1684	42.4173	Unique ACE
1885	METRN	506.659	-0.53116	0.182524	-2.91008	0.00361332	0.0232723	47.2636	44.1531	24.55	32.0368	25.5582	Unique ACE
1886	KANSL2	1005.22	-0.530058	0.17417	-3.04334	0.00233969	0.0165089	65.1839	49.9604	37.6113	37.6259	37.513	Unique ACE
1887	EXOSC6	2590.5	-0.529338	0.11588	-4.56798	4.92452e-06	0.000106783	42.5881	41.8491	28.102	25.0638	28.3568	Unique ACE
1888	ARL5B	5793.03	-0.528179	0.162669	-3.24695	0.00116648	0.00965901	73.2179	61.8043	40.5009	49.7274	39.4164	Unique ACE
1889	FAM98C	244.863	-0.528041	0.194535	-2.71437	0.0066401	0.0370588	16.3717	9.38448	9.81917	8.86757	7.86477	Unique ACE
1890	GTPBP3	427.079	-0.52748	0.153827	-3.42905	0.000605698	0.00573198	24.1633	19.8966	14.5503	13.8441	15.5704	Unique ACE
1891	SRF	3487.07	-0.527412	0.172194	-3.0629	0.00219205	0.0157086	72.7035	67.0655	42.8574	35.6313	57.5368	Unique ACE
1892	EHD1	3468.88	-0.526845	0.125044	-4.21328	2.51686e-05	0.00042116	117.264	119.8	74.3497	57.6663	69.9352	Unique ACE
1893	SH3GLB2	1497.72	-0.526538	0.119977	-4.38866	1.1405e-05	0.000215122	87.6413	70.3179	50.0684	47.2113	55.6156	Unique ACE
1894	C7orf26	846.744	-0.526506	0.148017	-3.55705	0.000375043	0.00389322	#N/A	#N/A	#N/A	#N/A	#N/A	Unique ACE
1895	GINS1	1110.6	-0.526427	0.139364	-3.77735	0.000158505	0.0019437	36.0703	27.9251	19.6052	22.9501	20.0583	Unique ACE
1896	LHFPL5	275.829	-0.52635	0.197125	-2.67013	0.00758223	0.0410454	10.645	7.79871	5.52743	6.0204	7.22201	Unique ACE
1897	RSRC2	2461.58	-0.525224	0.163892	-3.20471	0.001352	0.0108193	146.695	134.533	72.2056	89.1001	75.5606	Unique ACE
1898	BAG3	719.01	-0.52374	0.14256	-3.67383	0.000238946	0.00272156	28.3234	24.6103	18.4765	16.0287	17.1236	Unique ACE
1899	SH2B1	1393.86	-0.522912	0.144662	-3.61473	0.000300661	0.00328376	61.8532	62.492	33.83	31.5871	38.2497	Unique ACE
1900	OR5AS1	569.312	-0.519406	0.155124	-3.34833	0.00081301	0.00725005	6.6436	5.39771	3.9817	3.61479	4.09318	Unique ACE
1901	SIRT6	470.992	-0.519153	0.159995	-3.24481	0.00117527	0.00972767	29.6077	34.5222	18.9077	20.7221	21.4961	Unique ACE
1902	SLC12A9	918.989	-0.518795	0.125843	-4.12255	3.74694e-05	0.000586058	28.3599	30.0763	19.8758	19.8781	21.4226	Unique ACE
1903	ENSG00000279765	895.831	-0.518677	0.147723	-3.51114	0.000446186	0.00449379	92.0431	91.2181	60.515	65.3116	56.8887	Unique ACE
1904	EPC2	1774.83	-0.51851	0.115983	-4.47057	7.80129e-06	0.000156979	64.2221	54.603	31.9939	32.2481	34.5043	Unique ACE
1905	PABPN1	4059.73	-0.518409	0.105202	-4.92777	8.31731e-07	2.36828e-05	196.029	196.705	130.029	127.171	136.142	Unique ACE
1906	SAC3D1	371.707	-0.518258	0.173922	-2.97983	0.00288411	0.0194872	26.5972	26.6539	17.9503	16.1426	21.7094	Unique ACE
1907	GLI2	1688.38	-0.515744	0.180189	-2.86224	0.00420656	0.026158	26.7549	24.7979	18.3605	15.4445	22.6748	Unique ACE
1908	INTS6	2061.56	-0.515478	0.129412	-3.98325	6.7979e-05	0.000971939	71.837	67.2394	35.528	35.4875	36.2027	Unique ACE
1909	CCNL1	3224.58	-0.515215	0.146468	-3.5176	0.000435468	0.00441352	197.953	159.325	109.139	112.131	109.192	Unique ACE
1910	CYHR1	1225.54	-0.514359	0.125722	-4.09123	4.29099e-05	0.000659103	61.4108	62.7541	36.724	40.9394	49.8328	Unique ACE
1911	MAZ	8783.14	-0.514019	0.128975	-3.9854	6.73657e-05	0.000964075	398.076	378.064	240.949	197.909	263.929	Unique ACE
1912	S1PR2	1102.96	-0.513772	0.127914	-4.01654	5.90588e-05	0.000862719	26.5931	24.8229	17.058	15.08	18.067	Unique ACE
1913	ZNF276	677.662	-0.512383	0.184643	-2.77498	0.00552045	0.0322576	18.8792	18.192	13.0796	9.90983	13.7698	Unique ACE
1914	REX1BD	479.073	-0.511359	0.157205	-3.25281	0.00114271	0.00954831	50.5476	49.4609	34.4196	30.826	35.0811	Unique ACE
1915	ZNF486	594.737	-0.510977	0.164273	-3.11053	0.00186755	0.0138305	21.8505	21.3547	11.8637	13.7655	12.7422	Unique ACE
1916	MLLT6	3322.43	-0.510354	0.193709	-2.63464	0.00842271	0.0443885	49.2362	44.2434	32.23	23.9435	37.3523	Unique ACE
1917	POLRMT	759.879	-0.510341	0.155187	-3.28856	0.00100702	0.00862767	22.507	20.5401	12.4662	18.9302	16.7536	Unique ACE
1918	SBDS	2363.04	-0.509842	0.105962	-4.81156	1.49758e-06	3.91178e-05	141.596	128.001	88.9993	88.0671	92.8554	Unique ACE
1919	SRSF2	7026.07	-0.509695	0.111118	-4.58697	4.49727e-06	9.84039e-05	363.712	378.996	224.809	221.698	229.892	Unique ACE
1920	CSRNP2	2940.73	-0.509236	0.126818	-4.01549	5.9322e-05	0.000864362	123.667	118.414	70.3979	61.818	75.7901	Unique ACE
1921	MIPOL1	1522.11	-0.509226	0.119401	-4.26484	2.00047e-05	0.000347728	28.2479	29.6854	19.4594	23.6638	23.581	Unique ACE
1922	TIMM23B	514.574	-0.508669	0.18816	-2.70339	0.00686361	0.038031	24.9359	18.1065	15.4211	10.8587	14.4368	Unique ACE
1923	MAB21L3	1938.51	-0.507797	0.114576	-4.43198	9.33724e-06	0.000181996	28.0762	24.0234	15.6589	16.4059	19.038	Unique ACE
1924	PPP1R15B	2782.69	-0.50713	0.121045	-4.18959	2.79457e-05	0.000461015	46.7666	41.6666	30.244	26.0902	30.279	Unique ACE
1925	LIAS	462.607	-0.506659	0.150478	-3.36699	0.000759944	0.00690011	22.021	23.0772	14.1576	15.6053	19.8206	Unique ACE
1926	ENSG00000231555	2076.55	-0.506193	0.138823	-3.64633	0.000266012	0.00297002	66.5555	75.4854	47.8738	43.2279	48.5731	Unique ACE
1927	INKA1	411.706	-0.505415	0.170411	-2.96586	0.00301834	0.02021	42.5122	34.1951	24.7847	25.2675	25.0442	Unique ACE
1928	RBM4	4982.6	-0.504504	0.100704	-5.00978	5.44909e-07	1.65161e-05	327.701	309.507	193.429	204.414	203.038	Unique ACE
1929	FRMD6	1454.37	-0.503833	0.136791	-3.68322	0.000230305	0.00264105	57.1087	38.7153	23.786	25.794	26.9355	Unique ACE
1930	ARF4	5332.12	-0.503678	0.13758	-3.66097	0.000251259	0.00283246	371.709	360.492	247.282	288.37	263.058	Unique ACE
1931	SSC4D	262.569	-0.503638	0.19224	-2.61984	0.00879708	0.0459274	8.1839	8.24849	4.75449	4.98814	6.11993	Unique ACE
1932	ORC6	903.982	-0.501813	0.143771	-3.49036	0.000482378	0.00476617	50.0548	47.0041	30.8619	27.8258	34.8479	Unique ACE
1933	USP38	2030.26	-0.501138	0.130915	-3.82796	0.000129211	0.00164626	37.3245	34.0805	25.101	25.8405	22.5868	Unique ACE
1934	GPSM1	2558.21	-0.500435	0.146571	-3.41428	0.000639512	0.0059786	79.3735	68.1153	45.0617	41.1035	60.7231	Unique ACE
1935	GABPB1	1207.06	-0.500229	0.156882	-3.18858	0.00142976	0.0112772	56.8757	45.599	36.8666	34.1084	31.9316	Unique ACE
1936	MATR3	20171.6	-0.500179	0.154421	-3.23907	0.00119921	0.00987071	747.049	638.4	403.23	512.042	408.134	Unique ACE
1937	SBNO2	951.379	-0.500062	0.142869	-3.50014	0.000465015	0.00463261	21.1181	20.6299	13.2062	12.1285	20.1691	Unique ACE
1938	NCOR1	4401.7	0.500317	0.107094	4.67174	2.98659e-06	6.97004e-05	108.986	102.382	90.7794	102.296	112.306	Unique ACE
1939	COX4I1	3027.12	0.500397	0.138765	3.60607	0.000310869	0.00336286	330.682	324.963	413.843	378.347	355.944	Unique ACE
1940	SMARCAL1	598.749	0.500487	0.158758	3.15251	0.00161872	0.0124023	16.7656	16.4282	17.6925	22.0656	19.7448	Unique ACE
1941	FKBP15	829.269	0.500585	0.124626	4.01669	5.90214e-05	0.000862719	14.6588	8.34953	14.2552	12.0677	12.5175	Unique ACE
1942	ZMAT3	1414.41	0.501039	0.16334	3.06746	0.00215883	0.0155167	13.7238	10.711	15.499	14.6188	17.2222	Unique ACE
1943	AGPAT1	778.68	0.501441	0.17505	2.86455	0.00417601	0.0260016	18.1378	22.5989	23.9388	27.5848	29.1079	Unique ACE
1944	YWHAB	3849.64	0.501497	0.119908	4.18233	2.88538e-05	0.000472001	75.4402	68.7641	91.8878	98.9862	91.3929	Unique ACE
1945	ATG2B	1423.73	0.501592	0.153564	3.26634	0.00108947	0.00919917	17.2263	13.167	15.4968	21.459	14.7532	Unique ACE
1946	EMSY	843.012	0.501716	0.1299	3.86231	0.000112318	0.00147289	22.5541	24.4916	20.1509	17.6546	24.6719	Unique ACE
1947	AP2B1	5333.38	0.502973	0.0964951	5.21242	1.8639e-07	6.31464e-06	73.2165	80.8538	74.6441	80.1033	83.3738	Unique ACE
1948	CHP1	1933.8	0.503652	0.12948	3.88979	0.000100329	0.0013329	46.5039	49.1933	61.6093	57.259	62.3147	Unique ACE
1949	MDC1	1112.58	0.504147	0.139119	3.62385	0.000290251	0.00319359	10.1096	10.2922	11.4384	11.9653	14.8989	Unique ACE
1950	SP1	3839.78	0.504446	0.0924609	5.45578	4.87596e-08	1.98718e-06	34.3235	37.1886	45.3957	45.836	50.917	Unique ACE
1951	WNT5A	2801.3	0.505403	0.159334	3.17198	0.00151405	0.0117972	41.7174	31.7717	39.9066	45.0291	43.8467	Unique ACE
1952	PRKACA	1568.26	0.505836	0.18193	2.7804	0.00542927	0.0318697	35.9663	39.9269	51.0596	38.07	49.8642	Unique ACE
1953	DCAF7	5437.08	0.505956	0.0960001	5.27037	1.3615e-07	4.83344e-06	54.7222	54.3943	73.1722	73.8425	77.7816	Unique ACE
1954	PHKB	1695.8	0.506227	0.137612	3.67866	0.00023446	0.00267957	35.7257	39.9827	40.3335	50.5818	46.2242	Unique ACE
1955	GAS7	615.617	0.506304	0.193426	2.61756	0.00885603	0.0461773	9.26303	4.2734	7.29853	6.8188	9.52625	Unique ACE
1956	ZNF287	510.268	0.507069	0.175989	2.88126	0.00396088	0.024936	10.5781	8.3197	11.4441	12.2252	10.9753	Unique ACE
1957	L3MBTL3	427.273	0.507127	0.171382	2.95905	0.00308594	0.0205413	11.4579	12.5353	13.9891	14.4472	16.0705	Unique ACE
1958	NSA2	2010.73	0.507653	0.140942	3.60186	0.000315947	0.00340633	68.1521	94.0095	107.239	121.428	126.742	Unique ACE
1959	TCTN3	1123.07	0.507803	0.147507	3.44257	0.000576206	0.00551242	29.4042	24.3768	35.7047	36.079	34.0176	Unique ACE
1960	ZNF33A	1221.86	0.508005	0.175608	2.89283	0.00381783	0.0242455	19.5675	13.2468	19.9162	21.026	20.2516	Unique ACE
1961	ENSG00000274779	2237.52	0.508711	0.124764	4.07737	4.55485e-05	0.000694101	30.1308	28.9996	41.2406	36.3426	44.6555	Unique ACE
1962	ZNF41	367.006	0.508719	0.195387	2.60364	0.00922391	0.0475808	5.20691	8.50143	6.94281	7.16213	7.16375	Unique ACE
1963	EXD2	687.719	0.508837	0.140806	3.61375	0.000301802	0.00328845	21.147	16.7871	17.7424	16.8443	18.7505	Unique ACE
1964	SLC25A5	2952.1	0.508927	0.147331	3.45431	0.000551709	0.00532031	190.545	161.902	202.828	187.011	169.57	Unique ACE
1965	RNF20	1446.62	0.509145	0.142949	3.56172	0.000368432	0.00384529	21.0518	31.0012	35.9424	37.3735	31.3655	Unique ACE
1966	ACP6	379.932	0.509486	0.179703	2.83516	0.00458026	0.0279411	5.60769	5.90574	9.83701	9.1152	10.563	Unique ACE
1967	NOMO2	1911.98	0.509691	0.110001	4.6335	3.59541e-06	8.17686e-05	34.1741	30.7532	44.3201	43.1128	51.3055	Unique ACE
1968	ZSCAN20	465.196	0.509735	0.183015	2.78521	0.00534929	0.0315057	4.18163	5.05897	4.81798	5.36077	5.37618	Unique ACE
1969	SLC39A11	403.709	0.511361	0.191106	2.6758	0.00745511	0.0405094	17.9642	16.1717	20.9535	16.7992	19.6993	Unique ACE
1970	GPR155	268.07	0.511673	0.18575	2.75463	0.00587577	0.0338227	2.59994	6.96604	3.87563	3.89165	5.67358	Unique ACE
1971	SWT1	321.396	0.512395	0.197482	2.59464	0.00946898	0.0486367	8.236	5.39894	6.9266	8.09225	7.76976	Unique ACE
1972	MFHAS1	1396.39	0.512497	0.130057	3.94055	8.12953e-05	0.00112259	13.5997	10.9612	17.1197	18.0462	17.7995	Unique ACE
1973	GIGYF2	2534.59	0.512681	0.122358	4.19001	2.78943e-05	0.000460915	48.8078	54.4413	44.7239	46.5464	52.5175	Unique ACE
1974	POLR1B	1109.38	0.513049	0.137361	3.73504	0.000187684	0.0022458	27.4444	26.8959	23.8303	29.976	27.2938	Unique ACE
1975	LRRC8D	518.686	0.513901	0.181796	2.8268	0.00470151	0.0285183	18.5159	16.6785	14.5962	16.872	14.7008	Unique ACE
1976	WDR54	314.42	0.514135	0.184887	2.78081	0.00542241	0.0318391	20.7824	19.714	29.756	24.8282	27.48	Unique ACE
1977	ATP5MF	1467.36	0.515091	0.126822	4.06153	4.87522e-05	0.000738834	319.004	350.996	410.071	421.032	447.266	Unique ACE
1978	PAF1	877.291	0.515123	0.128306	4.0148	5.94954e-05	0.000865795	39.6315	34.8207	34.594	37.9836	51.1031	Unique ACE
1979	ENSG00000204568	789.439	0.515396	0.151529	3.40129	0.000670677	0.00621569	37.7748	30.1986	46.204	43.296	45.3242	Unique ACE
1980	UBXN2B	1554.13	0.517907	0.138608	3.7365	0.000186601	0.00223701	28.5946	27.0901	33.855	37.0417	30.7106	Unique ACE
1981	MYO5A	565.024	0.518102	0.153831	3.368	0.000757158	0.00687829	7.8864	7.91058	7.14587	5.93329	8.3624	Unique ACE
1982	PFKFB2	456.268	0.518602	0.166157	3.12115	0.00180145	0.0134418	8.28866	6.97213	8.46569	10.0667	9.79715	Unique ACE
1983	TMA7	1455.97	0.519293	0.170343	3.04852	0.0022997	0.0163343	190.661	193.649	234.182	301.175	232.156	Unique ACE
1984	PRR14	409.327	0.51989	0.157562	3.29959	0.00096825	0.00836619	15.3728	20.7863	17.4506	18.8364	23.3928	Unique ACE
1985	AP2A2	320.7	0.520875	0.20085	2.59335	0.00950469	0.0487765	26.7935	27.02	22.6403	22.0197	26.0416	Unique ACE
1986	OGDH	3058.28	0.520978	0.113818	4.57729	4.71046e-06	0.000102603	42.0453	46.5617	55.6539	55.8174	63.5245	Unique ACE
1987	ZNF382	550.113	0.521627	0.148278	3.5179	0.00043497	0.00441079	15.5793	10.0787	11.9065	11.9547	15.7482	Unique ACE
1988	ATP5PF	914.277	0.521976	0.152771	3.41671	0.000633823	0.00593693	114.644	108.872	147.463	171.911	141.515	Unique ACE
1989	HPS3	428.487	0.522633	0.167157	3.1266	0.00176839	0.0132696	11.6869	7.68251	11.1207	12.1402	11.3041	Unique ACE
1990	FTSJ3	1288.13	0.522695	0.139182	3.75549	0.000173005	0.00209223	41.8914	51.1716	45.6639	39.2609	42.9057	Unique ACE
1991	GATM	2021.42	0.522926	0.170254	3.07144	0.00213026	0.0153514	39.6833	52.6279	65.1562	56.8366	70.1872	Unique ACE
1992	SLC7A2	840.041	0.523136	0.174307	3.00123	0.00268895	0.0184007	7.26447	5.9317	9.15489	8.25548	9.16212	Unique ACE
1993	PARP4	1512.67	0.523452	0.132896	3.93881	8.18856e-05	0.00112912	17.5063	16.8544	19.8099	22.0596	21.8029	Unique ACE
1994	GLG1	6698.9	0.52375	0.104437	5.01496	5.30439e-07	1.61792e-05	74.3645	74.9201	96.9018	81.3651	97.2479	Unique ACE
1995	MID1IP1	1527.52	0.524827	0.119611	4.38779	1.14511e-05	0.000215626	30.6703	29.2103	34.406	35.3533	42.2241	Unique ACE
1996	UBE4A	2127.65	0.525083	0.115909	4.53015	5.89424e-06	0.000124314	20.7346	17.3194	25.1619	25.7989	27.1566	Unique ACE
1997	NPRL3	867.665	0.52692	0.162975	3.23313	0.0012244	0.010031	23.4274	24.0365	28.4648	24.218	34.5549	Unique ACE
[truncated: 716 more rows]
