# Supplementary material for: RAAS-deficient organoids indicate delayed angiogenesis as a possible cause for autosomal recessive renal tubular dysgenesis
Source: Nat Commun. 2023 Dec 9;14:8159. doi: 10.1038/s41467-023-43795-x (PMC10710424; doi:10.1038/s41467-023-43795-x)
Supplement: Supplementary file 5 — Supplementary Data 3 [file 41467_2023_43795_MOESM5_ESM.xlsx]

## Sheet: Readme
	Supplemental Data 3 combines differential gene expression analysis for RNA extracted from multiple organoids differentiated in individual plates for 24 days in two batches: one for AGTR1 mutants (ATR) and their isogenic NHKS controls (WT), and the other for ACE mutants (ACE) and their matching isogenic NHKS controls (WT).
Tab	Contains	Contains	Sort	CPM formatting	Cutoffs
Data S3	ATR, ACE Shared DEG	Shared genes with their CPM and FC data. For each gene list we show fold change in ATR (column M) and ACE (column N, copied using VLOOKUP excel function from tables S1 and S2, respectively). In column O, we used the function '=OR(AND(M4>0,N4>0),AND(M4<0,N4<0)) to return "TRUE" if both DEG were in the same direction, e.g., WT>Mutant. "FALSE is returned if DEG are in opposite direction (e.g., up in…	Column B	Each raw, Column C-M (high-magenta)	FDR<0.05 -0.5<FC>0.5

## Sheet: Data S3
Supplemental Data 3 contains differentially expressed genes (DEG) shared in AGTR1-/- and ACE-/- with CPM and fold change. TRUE makes DEG that are regulated in the same way in both.
														=OR(AND(M5>0,N5>0),AND(M5<0,N5<0))
Symbol		ATR_D22-1	ATR_D22-2	ATR_D22-3	WT_8D22-1	WT_8D22-2	WT_D22_08	WT_D22_07	ACE_C9_04	ACE_C9_02	ACE_C9_06	LogFC (ATR)	LogFC(ACE)	Same direction?
MYH8		184.245	307.965	293.834	0.405738	0.386196	67.4697	97.3812	169.005	104.145	141.462	9.4711	0.844443	TRUE
CHCHD2	1	162.971	165.433	180.717	0.390255	0.279314	163.675	128.016	208.478	206.855	222.257	9.26419	0.652599	TRUE
NEUROG2	2	0.881915	1.44666	1.47648	0	0	0.159561	0.149004	1.15907	0.721794	1.88458	8.4073	3.11294	TRUE
MYL1	3	1075.81	1393.49	1458.17	4.89907	6.00411	762.027	897.901	1256.28	970.817	1120.65	8.02959	0.531328	TRUE
TNNI2	4	92.0104	129.772	118.457	0.528396	0.537922	32.4162	57.7119	102.679	51.9297	91.0908	7.72551	1.0343	TRUE
ENSG00000288219	5	92.0104	129.772	118.457	0.528396	0.537922	32.4162	57.7119	102.679	51.9297	91.0908	7.72551	1.0343	TRUE
MYH7	6	15.3457	24.2813	22.8094	0.173506	0.128778	6.3789	7.4077	13.3828	9.22584	14.7489	7.25403	0.950087	TRUE
TNNC2	7	603.846	694.014	582.241	5.70876	4.61172	199.517	260.193	569.172	390.819	624.242	6.98363	1.29695	TRUE
MYOT	8	55.1358	60.0262	63.0877	1.16297	1.08316	32.533	45.3746	78.648	48.8249	71.8508	6.77928	0.898261	TRUE
RPS26P19	9	1.81715	3.03234	6.1644	0	0	0.240653	0	13.8499	5.96984	13.8112	6.45184	5.9765	TRUE
KERA	10	0.165464	1.00057	1.26952	0	0.0203229	0.233455	0.350396	0.561341	0.922179	1.72646	6.29081	1.95904	TRUE
CNGA3	11	3.90517	3.02961	2.8336	0.0866099	0.0366543	1.43849	2.16794	4.05848	2.19816	7.31851	5.7852	1.41134	TRUE
LMOD3	12	47.0721	41.2784	40.6167	0.576416	0.48475	24.5443	38.3219	46.0594	36.2444	48.2839	5.76141	0.591898	TRUE
NEUROD4	13	0.511354	0.590198	0.754118	0.0138885	0.01098	0.307352	0.231987	1.13713	1.75283	2.47524	5.74863	2.81856	TRUE
INSM1	14	1.52599	1.80849	1.83414	0.0585376	0.015427	0.735471	1.24296	3.07789	2.9923	5.21464	5.73108	2.01774	TRUE
PGA4	15	6.82986	3.83987	4.06834	0.0766018	0.0524354	4.88827	4.33281	11.0007	7.13471	10.9301	5.71008	1.13089	TRUE
TRIM63	16	8.17266	9.23628	9.37562	0.35065	0.129233	5.90965	5.58654	8.17499	7.04375	9.37709	5.4392	0.613849	TRUE
CAPN6	17	130.554	162.545	170.266	4.59492	4.63909	59.1618	86.6688	142.375	84.1679	163.53	5.16303	0.921503	TRUE
KLHL31	18	34.9753	31.0506	32.9283	0.883728	1.26288	25.9308	35.1591	39.854	31.7054	39.3674	5.01723	0.578283	TRUE
RGS8	19	2.13881	2.50658	1.51841	0.0829765	0.244396	0.375176	0.716046	1.92295	2.14747	1.47184	4.95921	1.24258	TRUE
MYH2	20	0.736377	0.495636	0.339335	0.0251264	0.037515	0.361613	0.492391	1.27849	0.610456	1.85807	4.74159	1.64896	TRUE
CYP2J2	21	2.56838	2.84444	3.6864	0.152977	0.120957	1.36645	2.15763	4.46607	2.37982	4.43754	4.64898	1.19515	TRUE
CASS4	22	18.4007	15.2276	13.1433	0.68126	0.951657	7.91468	11.5266	13.4611	11.3863	22.5023	4.46084	0.872531	TRUE
NEB	23	179.333	158.711	152.299	19.2743	16.0387	73.1011	101.441	123.832	129.843	164.989	4.43532	0.712203	TRUE
PRL	24	31.6644	33.0123	31.483	1.96801	1.49293	10.8794	7.83793	18.2394	21.3252	19.6622	4.39565	1.17493	TRUE
POU3F4	25	0.43211	0.234398	0.496557	0.0142261	0.0337409	0.0555518	0.0648024	0.574127	0.278596	0.525011	4.04172	3.04035	TRUE
SCRT2	26	0.620452	0.909211	0.654616	0.0689118	0.0408616	0.380901	0.497913	1.20876	0.905404	2.41942	3.86224	1.86337	TRUE
NHLH1	27	0.644115	1.30713	1.12355	0.0437628	0.121101	1.93265	2.22241	4.25498	5.1159	8.55608	3.69755	1.61209	TRUE
MYLK4	28	10.7795	11.1874	11.4939	0.924819	0.94506	5.1088	6.49215	7.15801	7.44589	8.49571	3.67196	0.506619	TRUE
TRBV26OR9-2	29	22.9741	21.9986	28.9874	1.95342	2.48958	15.1591	16.5966	25.2901	28.5918	38.9418	3.59249	1.07017	TRUE
ASCL1	30	0.66532	0.489141	0.810174	0.0452061	0.0893543	0.234822	0.376849	0.910088	0.835669	0.855063	3.32924	1.61693	TRUE
NCAN	31	1.0763	1.21083	0.89322	0.527453	0.184456	0.185783	0.754399	1.24556	0.872521	1.583	3.32916	2.16874	TRUE
NHLH2	32	1.37106	0.943214	1.29728	0.11135	0.0964542	1.05711	1.64159	2.4792	2.99673	3.86367	3.32027	1.14476	TRUE
HAS2	33	16.1274	22.568	24.3599	2.45663	2.23052	11.4995	18.1996	21.9027	20.5456	33.3386	3.26718	0.848152	TRUE
ST18	34	1.09798	1.96952	1.40047	0.0564113	0.293782	1.64169	1.35546	1.35169	0.741821	2.49216	3.25808	1.65872	TRUE
GLRA2	35	1.99276	2.17956	1.31804	0.244476	0.109823	0.52093	0.211848	1.63504	0.78963	1.59165	3.22769	1.89422	TRUE
P2RX3	36	10.0191	11.0985	13.3535	1.10934	2.21978	6.90309	5.17508	8.97143	7.45341	13.6778	2.9899	0.956421	TRUE
CRABP1	37	138.901	208.863	212.052	28.9836	30.5828	131.83	169.894	252.453	177.101	331.39	2.77448	0.829693	TRUE
EEF1A2	38	10.416	21.116	21.627	3.06801	2.23339	9.93842	8.92279	19.1275	11.2403	18.0857	2.77392	0.811762	TRUE
CRYAB	39	58.1842	68.8026	65.2674	9.46034	10.0612	23.9898	42.4749	94.0467	49.2366	73.3029	2.74914	1.12883	TRUE
DCX	40	113.637	112.502	118.179	17.7985	17.3269	74.2173	90.9738	125.574	119.572	150.953	2.72607	0.681776	TRUE
PRDM12	41	0.334031	0.372405	0.441922	0.0226841	0.111129	0.454697	1.00084	1.57931	1.62807	2.55037	2.68116	1.44515	TRUE
MYH7B	42	22.0521	27.1205	27.7399	4.55628	4.31253	15.4181	16.7877	28.5452	13.6639	28.0041	2.67751	0.887059	TRUE
ALOX15	43	3.46937	1.64261	1.99483	0.499878	0.281345	1.37591	0.857787	3.41724	1.98027	3.1607	2.6738	1.41737	TRUE
ELAVL3	44	2.20795	3.79276	2.65608	0.213524	0.62988	1.11785	2.46738	2.80999	2.75284	7.41272	2.65586	1.73324	TRUE
PPM1E	45	5.07347	4.72652	5.1962	0.846562	0.862321	3.69792	4.30269	5.4306	5.38888	6.48274	2.63266	0.627635	TRUE
GDF10	46	5.96006	8.24379	9.0222	1.3957	1.33406	5.16946	5.71699	7.86415	8.72197	10.4053	2.60714	0.826007	TRUE
RILP	47	0.870333	1.48579	1.28557	0.334073	0.318692	0.277993	0.170078	0.693543	1.38337	1.51734	2.33218	3.15351	TRUE
CPLX2	48	0.85621	0.435038	1.28225	0.239373	0.214357	1.08598	2.21247	0.951779	1.10499	1.82396	2.29525	1.72624	TRUE
RTL9	49	1.07807	0.895499	1.13575	0.1754	0.347456	0.564671	0.754017	1.30021	1.18783	1.19863	2.23537	0.976288	TRUE
FRMPD1	50	12.979	10.1637	9.81292	2.69128	3.53094	7.4025	8.17339	11.9809	9.91627	17.5165	2.21343	0.852943	TRUE
ELAVL4	51	0.948523	1.16454	1.19736	0.274541	0.409468	1.44821	1.90114	3.38771	4.65707	6.5817	2.21236	1.80982	TRUE
NSG2	52	0.424714	0.787145	0.67318	0.288979	0.210507	0.404431	0.363019	0.992136	0.902712	2.77309	2.09583	2.20614	TRUE
SH3BGR	53	7.34417	15.3403	16.1707	5.21008	3.86641	5.34379	7.67576	11.6952	6.66867	12.4323	2.06141	1.06767	TRUE
XKR7	54	0.197795	0.234682	0.228559	0.083137	0.0328617	0.415667	0.600553	1.21672	1.4705	2.06623	2.05949	1.73456	TRUE
AGTR2	55	20.0428	18.9515	19.7623	5.17889	4.50967	15.3871	9.64773	18.5456	24.2891	16.0995	2.0543	0.703758	TRUE
WIF1	56	2.73713	6.96189	10.6418	1.83843	2.10191	2.58773	2.39148	3.72099	4.18233	4.42246	2.03598	1.05118	TRUE
PPP1R17	57	2.41896	3.00998	3.18252	0.654585	0.595219	2.55966	2.574	5.55604	7.11343	10.5976	2.03038	1.6386	TRUE
INA	58	2.98392	2.53162	2.69855	0.677687	0.77496	3.01636	3.80508	4.74355	5.74628	9.231	1.99134	1.03183	TRUE
EPHA4	59	75.9953	134.704	139.917	34.8952	33.2052	68.7701	64.4329	58.9702	74.6483	78.1432	1.94518	0.53167	TRUE
ATP1A3	60	1.69184	1.31322	1.65002	0.661578	0.592485	1.35467	2.60581	2.84988	2.05926	5.40834	1.94342	2.02569	TRUE
JAM2	61	22.4813	21.8222	21.1666	6.92982	6.85393	19.1586	22.6968	26.3928	21.107	32.0735	1.92409	0.700817	TRUE
ENSG00000274488	62	8.48925	12.7814	12.1982	3.75762	2.74729	2.20103	3.85088	10.8386	7.92327	16.8842	1.87997	1.99469	TRUE
TMX2-CTNND1	63	#N/A	#N/A	#N/A	#N/A	#N/A	15.532	19.9661	29.0627	18.3821	27.1607	1.83517	0.587355	TRUE
SPHKAP	64	2.90249	4.25895	3.67081	1.05531	1.07374	1.71403	1.51798	4.10024	3.15232	4.54962	1.81959	1.33548	TRUE
ZNF536	65	7.05353	6.21484	6.81436	1.73971	2.65412	5.62159	8.30988	11.3803	9.62597	15.2779	1.81216	0.765759	TRUE
UCP2	66	63.7416	55.5214	53.2546	18.2457	17.6022	38.1704	67.718	87.8501	72.1533	109.218	1.76277	0.928401	TRUE
CALN1	67	0.621731	0.390874	0.664638	0.139379	0.290017	0.701461	1.21652	1.08764	1.3838	1.2384	1.75367	1.29205	TRUE
FILIP1	68	20.7877	22.2213	23.3338	7.59494	7.3632	12.0265	17.8174	21.1688	16.9932	22.3542	1.67756	0.568937	TRUE
DCC	69	10.3675	9.36746	11.3706	6.63707	6.04225	8.37504	8.04652	11.106	11.1659	12.3037	1.62768	0.586227	TRUE
SLC17A6	70	0.781634	0.910427	1.2795	0.429807	0.719439	1.11059	0.859609	1.09708	1.40555	2.0579	1.62519	1.15231	TRUE
SLF2	71	110.882	86.7911	92.3082	37.738	36.2101	60.257	76.2597	81.0137	76.126	98.3925	1.5919	0.560333	TRUE
DPYSL5	72	22.6865	18.462	19.5099	6.66312	5.81717	19.2324	24.6092	29.3006	24.8635	32.6788	1.58979	0.527623	TRUE
TCEAL7	73	110.986	212.599	208.144	66.0537	62.1176	101.617	101.111	143.331	146.576	127.881	1.56578	0.577479	TRUE
MYOM2	74	4.93585	6.11368	6.81988	2.63504	3.60016	2.80218	7.27704	6.3412	5.26127	6.66498	1.53165	0.881624	TRUE
SLC16A14	75	7.67056	9.33527	10.5096	3.52088	3.26122	5.75333	7.93083	11.1403	10.1274	13.212	1.52614	0.742559	TRUE
KANK4	76	14.537	15.9588	15.8661	5.71062	6.16002	12.681	14.0559	18.6493	16.0097	23.8733	1.46686	0.70632	TRUE
MAP2	77	16.2763	19.3385	18.2954	8.14107	7.05044	8.86689	14.8817	15.9551	13.8417	19.4346	1.45416	0.633268	TRUE
SRPX2	78	21.1487	19.7027	21.0135	7.45954	10.9242	8.97517	8.50813	16.4697	14.1603	20.339	1.45337	0.953667	TRUE
ZFP3	79	7.60562	5.53483	6.18013	2.63575	2.42347	1.6102	2.04972	5.36413	5.54402	7.11156	1.43591	1.81266	TRUE
KIAA1549L	80	3.21454	2.99778	3.19688	1.2944	1.11262	2.79025	3.13446	3.6123	3.13057	3.49449	1.43187	0.552197	TRUE
HTR2A	81	2.61088	2.14701	2.23132	1.39612	0.981671	2.05028	0.701785	3.12517	3.42881	2.93928	1.43164	0.911247	TRUE
SLIT1	82	6.45207	6.12144	5.87743	2.91645	2.03525	8.35327	8.85544	10.3321	10.361	12.9765	1.43003	0.670068	TRUE
PTPRZ1	83	7.14995	5.30012	5.61388	3.59279	3.73055	10.147	12.3278	6.03972	7.93196	7.45497	1.4293	0.527538	TRUE
CNTN2	84	3.0663	3.23501	3.35662	1.69295	1.66121	5.61632	6.52591	7.12273	6.89443	11.0565	1.42146	1.0847	TRUE
STMN2	85	4.57636	5.345	5.61919	2.54901	1.88455	7.6564	4.20021	16.2439	21.0476	24.7027	1.38688	2.3284	TRUE
CADM3	86	1.2942	0.721136	1.87167	0.602948	0.44754	1.38712	1.38125	2.36951	2.54764	4.92223	1.31623	1.23489	TRUE
NACA	87	1529.73	1646.46	1607.08	1134.86	1115.57	831.762	899.648	1085.77	1153.68	1053.47	1.31022	0.805076	TRUE
CDC20P1	88	2.57895	2.66889	3.67271	1.22173	1.38127	0.919958	0.539773	2.26373	1.55262	2.07154	1.28999	1.52993	TRUE
MINAR1	89	3.80462	4.27601	4.62241	1.90305	1.83592	2.36009	2.93329	3.52385	3.591	4.68557	1.28285	0.646166	TRUE
RELN	90	24.7258	25.9459	27.7286	18.4676	11.6113	44.1475	28.3745	67.9941	33.4301	83.2886	1.24169	0.73793	TRUE
CCN3	91	2.08434	2.3651	1.94203	0.849921	0.954613	3.02786	2.93031	3.78006	2.84875	6.57535	1.23411	1.38624	TRUE
CLCN5	92	88.5892	72.7716	72.9519	35.2655	34.9504	54.3933	76.0191	75.0293	87.3543	92.9559	1.20635	0.628649	TRUE
FPGT-TNNI3K	93	2.01255	2.26484	2.03118	0.894472	0.470627	0.197127	0.884251	2.36845	1.36875	1.92245	1.1714	1.27197	TRUE
DLL3	94	2.17653	2.88366	2.96377	1.22624	1.34547	2.8002	2.73689	4.65069	4.94692	6.41435	1.13692	0.997377	TRUE
ERBB3	95	152.943	107.7	106.184	55.5904	61.1836	109.067	141.515	113.809	111.645	143.366	1.12773	0.523559	TRUE
NAV2	96	68.2156	60.5184	69.9179	32.1285	27.8792	43.7542	51.9287	69.6812	63.1301	78.5812	1.11892	0.586296	TRUE
DRP2	97	1.50953	1.49293	1.72007	0.839071	0.706596	1.1749	1.12224	1.72485	1.33558	2.38495	1.11734	0.96874	TRUE
NELL2	98	12.716	9.41632	10.5376	5.2936	5.11225	15.18	17.7146	23.251	16.4019	31.5084	1.10624	0.82064	TRUE
ANKFN1	99	2.76815	1.97724	2.25048	0.894391	1.13377	1.072	2.00592	2.22193	2.02714	5.94183	1.07416	1.32237	TRUE
POLA1	100	51.3965	43.6252	46.94	23.3123	22.6537	32.6964	40.9505	42.9216	47.977	49.4757	1.07109	0.71216	TRUE
NSG1	101	26.4089	20.736	16.4655	17.0987	32.9142	41.8363	47.2705	22.816	39.7774	40.4231	1.06997	0.700973	TRUE
RRAGD	102	28.4457	27.5418	30.1875	13.9957	13.7576	25.743	24.7009	39.5507	33.488	31.055	1.06208	0.524394	TRUE
PRSS12	103	16.8152	13.9064	14.5894	7.34534	7.17043	16.0327	11.2841	19.0086	15.2026	21.1638	1.04353	0.741717	TRUE
SEMA3D	104	42.8441	27.6475	29.0416	15.961	14.7346	20.2963	26.0842	33.8073	34.5432	48.2372	1.03799	0.940304	TRUE
FGD4	105	29.8114	24.3853	25.2555	10.3554	12.1864	16.9213	23.9789	26.4514	23.3543	30.0662	1.02123	0.669395	TRUE
FHOD3	106	29.908	25.1044	27.0786	15.2452	13.9871	23.5183	27.761	37.1516	22.2916	32.8454	0.968396	0.507659	TRUE
TSPAN7	107	24.8451	23.482	23.0847	11.6266	11.1783	14.9259	21.007	30.9439	19.2045	28.4507	0.966402	0.790285	TRUE
GPM6B	108	40.4226	42.5743	42.4415	20.8778	19.7104	33.2283	35.7554	51.3837	51.2533	56.5866	0.953971	0.778422	TRUE
TMEM252	109	20.6357	11.2054	12.9479	8.45327	8.16611	3.84001	2.53418	7.73642	8.81244	11.0395	0.928883	1.62849	TRUE
ZNF883	110	9.57654	11.4734	10.6448	5.68471	6.19492	5.78117	4.63265	7.32753	9.75914	9.86885	0.923314	0.969651	TRUE
H2BC14	111	356.008	299.324	264.907	178.136	180.475	96.6604	135.071	236.228	206.755	206.326	0.892988	1.00638	TRUE
PLD1	112	45.2211	26.759	30.1306	15.9859	15.5758	18.1391	24.839	31.2251	36.2312	51.5044	0.892361	1.09473	TRUE
PLP1	113	8.91721	11.4696	10.4683	7.10059	5.27124	6.45468	6.22212	10.8802	12.2457	14.3713	0.867308	1.06256	TRUE
NEFL	114	71.2417	87.7674	90.9155	47.9935	50.6225	99.2908	102.625	150.469	159.638	139.682	0.863771	1.10185	TRUE
FSTL4	115	16.7632	15.1225	17.9314	16.3407	14.1737	11.7577	13.4195	14.3385	14.1541	16.9622	0.827906	0.774442	TRUE
KCTD12	116	61.1362	60.4832	64.9848	37.7514	37.1083	45.0547	58.8946	69.659	55.3474	91.2067	0.82495	0.559888	TRUE
SSPN	117	9.83594	11.5578	11.9495	6.64325	5.58774	10.3228	14.9425	15.6589	12.7956	17.8765	0.81904	0.765067	TRUE
PROX1	118	7.16347	6.56881	5.77199	5.52601	5.7484	5.78462	8.68887	5.72006	6.48368	12.3164	0.776659	0.916705	TRUE
ZNF454	119	8.17212	7.33605	7.59402	4.58327	4.78821	3.7866	6.05197	4.95644	6.56857	6.88115	0.773467	0.831776	TRUE
ANK2	120	98.7718	71.8251	65.9846	34.6407	31.4224	66.0052	76.6073	101.248	73.9469	113.765	0.770508	0.812385	TRUE
SCUBE1	121	9.73901	9.44904	10.0744	6.23639	6.16773	7.25354	5.64177	10.0296	7.38583	11.6555	0.753139	0.677558	TRUE
CNOT6L	122	42.0309	45.5343	47.4496	29.6162	29.2858	31.9281	26.4593	40.5384	41.5631	44.9635	0.743133	0.682793	TRUE
LMO7	123	59.3656	37.283	45.3545	29.8296	24.8312	30.1113	39.0811	50.8643	35.8279	67.4074	0.742173	0.644667	TRUE
JAZF1	124	12.642	12.4963	10.534	7.9518	5.75125	13.7779	16.5723	16.7363	10.6797	23.443	0.742057	0.644058	TRUE
DSCAML1	125	5.54662	4.64784	5.7636	2.9585	3.349	3.13536	5.14818	5.93593	4.32361	5.80899	0.726595	0.790789	TRUE
RPL27A	126	1996.25	1914.44	1610.81	1203.01	1230.33	632.676	886.443	1394.77	1184.98	1286.71	0.72613	0.670901	TRUE
GRIK5	127	11.9793	16.4915	16.2122	8.79861	9.74999	7.16763	10.288	12.4983	10.3321	14.7577	0.724818	0.669993	TRUE
PRKAA2	128	9.48079	10.8735	12.0357	7.05114	6.93152	7.97917	7.66102	9.93023	11.1436	9.80159	0.722454	0.506797	TRUE
TMEM131	129	49.9011	45.9639	46.1906	32.2563	26.0205	33.3931	38.5226	42.7421	42.1055	51.5713	0.720597	0.546998	TRUE
NHS	130	17.7162	9.39612	14.5292	8.60726	8.35376	4.9372	4.157	9.75373	10.5818	10.5077	0.718037	1.10492	TRUE
ENSG00000267648	131	4.9472	5.39237	6.21446	3.60005	3.61871	1.82404	2.47297	4.5927	6.53636	5.86439	0.717681	1.50393	TRUE
REPS2	132	14.3501	8.84957	10.368	6.96337	6.36288	6.17969	4.19903	6.72123	7.17483	9.42161	0.7094	0.964085	TRUE
RPS11	133	3305.56	3562.9	3305.9	2278.52	2221.52	901.67	1528.4	2173.89	1710.42	2145.69	0.708811	0.81045	TRUE
RPS24	134	3137.09	4360.75	3988.04	2604.39	2501.99	1134.14	1645.16	1854.08	2134.96	1885.41	0.708568	0.5586	TRUE
PCYT1B	135	13.8878	16.4542	16.0014	9.77183	9.77674	9.68601	12.4039	17.8882	18.2253	19.5281	0.697274	0.621445	TRUE
NELL1	136	6.38433	4.44678	6.6508	3.98247	2.51721	5.99718	6.56285	6.12098	5.69649	9.22298	0.693016	0.647145	TRUE
IGF1	137	24.9263	20.9586	21.1906	15.4931	13.7801	21.1131	26.8097	31.4228	32.2615	33.3315	0.688535	0.677747	TRUE
RPL11	138	1701.17	1828.57	1768.45	1102.64	1136.82	938.753	1214	1562.17	1699.12	1592.71	0.682544	0.821632	TRUE
ENO2	139	10.4964	15.7935	16.7039	8.1467	9.61736	10.5688	10.4706	14.0236	15.5952	20.0339	0.670174	0.851474	TRUE
ENSG00000231500	140	3983.22	4556.04	4276.93	2932.17	2938.72	1770.81	2333.26	2988.2	3216.64	3000.46	0.663603	0.712234	TRUE
ZNF462	141	73.6298	76.3472	88.8402	54.1165	54.709	66.1316	77.8064	69.1402	80.518	95.1193	0.657951	0.598451	TRUE
FABP3	142	36.9054	41.2359	41.0121	26.6608	26.0927	22.7558	23.0597	58.9564	38.1039	48.683	0.65712	1.2776	TRUE
ENSG00000284282	143	3.50315	2.917	2.98921	2.05264	2.18059	1.37028	1.41804	2.88869	3.70114	2.86394	0.656831	1.28676	TRUE
H2BW2	144	7.49693	7.82405	9.45135	6.5886	5.45002	1.67619	4.19751	6.32601	7.10965	6.28683	0.652483	1.23742	TRUE
ZNF280C	145	13.7781	13.1301	13.7584	9.64228	9.20715	7.94384	8.26284	12.8404	12.5	13.7889	0.648752	0.710819	TRUE
ENSG00000213178	146	#N/A	#N/A	#N/A	#N/A	#N/A	95.9174	120.713	217.591	279.52	290.112	0.642933	1.37631	TRUE
COA7	147	18.9932	17.6279	17.9053	13.0822	11.554	12.6779	13.1364	15.5835	16.7244	16.4673	0.640245	0.555334	TRUE
ZNF438	148	6.00932	5.8081	5.78419	4.04955	4.23788	3.26065	3.74202	5.79093	5.40356	6.90323	0.62185	1.12378	TRUE
ZCCHC18	149	11.7796	14.8676	21.6045	7.15324	10.8661	5.94367	5.61606	8.64696	10.3375	8.2516	0.613519	0.829412	TRUE
MPC1	150	48.8727	49.7567	54.8131	34.6276	36.9558	30.9054	35.4178	49.7318	50.9887	39.4222	0.590291	0.599545	TRUE
AMIGO1	151	6.4926	5.45951	5.55242	3.84755	4.26123	3.81103	5.30505	5.72806	5.60105	8.14555	0.590117	0.68698	TRUE
RPL12	152	1791.47	1603.48	1471.16	1167.9	1172.66	869.264	1114.44	1521.26	1347.86	1585.86	0.581963	0.648601	TRUE
EIF3FP3	153	7.78141	7.08753	7.43724	5.66426	5.08207	5.80896	4.51483	10.0966	9.20248	11.4984	0.57305	1.10057	TRUE
CPE	154	52.2977	53.97	56.2613	38.0653	37.822	51.545	36.6351	56.9703	54.4598	84.9739	0.569701	0.618937	TRUE
PCDHGA9	155	2.57531	1.98296	2.56868	1.77731	1.49352	1.23801	0.845691	1.76576	1.41558	2.13309	0.565178	1.00942	TRUE
TFCP2	156	37.4629	31.7197	32.2777	24.9921	21.8649	23.8382	27.1993	35.7471	31.6369	38.8922	0.561863	0.570975	TRUE
EIF2S3	157	329.243	269.871	295.244	223.032	208.35	181.74	190.206	317.69	300.081	320.299	0.561587	0.836544	TRUE
OTUB2	158	2.84215	3.39122	3.53936	2.19987	2.40318	2.50984	2.39308	3.20697	3.93503	4.65057	0.560991	0.80776	TRUE
CACNA2D1	159	70.9917	52.0132	51.4559	53	47.3042	48.991	45.9923	70.4382	84.3883	68.0568	0.551605	0.796912	TRUE
FIGNL1	160	16.6578	15.5039	14.5199	11.7666	9.72759	11.7476	14.175	16.2177	18.4811	16.7844	0.551233	0.52658	TRUE
ZNF280B	161	3.96023	3.57359	5.00877	2.66996	3.29846	4.28213	2.90321	6.00789	6.30088	6.92389	0.547206	0.968732	TRUE
H2BC21	162	148.062	142.664	138.913	105.154	104.257	66.9451	75.267	95.5282	98.53	131.73	0.54636	0.705836	TRUE
ENDOD1	163	23.1385	21.2825	21.8237	16.5888	15.8756	16.4374	20.374	26.4088	22.5226	29.2082	0.535284	0.598698	TRUE
RAB9B	164	5.85377	6.01743	6.4331	4.82424	4.19196	2.71524	3.69534	7.49988	7.13991	8.32435	0.533357	1.35818	TRUE
H2BC9	165	78.1166	82.6905	76.7163	61.7644	56.218	28.4755	32.1153	46.4798	65.4767	60.1518	0.523109	1.02319	TRUE
FPGT	166	16.6531	14.6458	17.6452	10.8996	11.5765	4.35643	4.75838	11.8457	16.9065	11.6802	0.520822	1.44844	TRUE
PCDHGA8	167	3.06418	2.9651	3.17186	2.03971	2.528	1.58592	1.22495	2.89052	1.84215	2.83851	0.519669	0.859303	TRUE
AMOT	168	123.304	156.757	142.58	102.121	91.1151	79.4019	79.0862	117.245	121.657	139.729	0.517283	0.560679	TRUE
FMN1	169	10.1774	9.80731	9.34077	6.76474	7.33997	8.89868	9.31026	12.9638	12.1438	12.2247	0.515395	0.780494	TRUE
LOC112694756	170	#N/A	#N/A	#N/A	#N/A	#N/A	9.85582	7.98069	11.9885	10.002	14.5109	0.51297	0.643443	TRUE
CREB5	171	26.2151	27.772	17.6139	13.3493	25.9108	28.3046	40.9827	30.6336	18.8248	30.866	0.512901	0.533673	TRUE
ENSG00000269226	172	19.8247	22.7964	22.5925	16.0414	14.9768	14.1729	13.3625	14.0869	20.0811	19.1119	0.51238	0.520951	TRUE
MTHFD1	173	64.9543	58.487	60.4174	51.8064	47.5824	48.4216	49.7036	64.1014	64.3111	66.9297	0.508401	0.500285	TRUE
PGAP4	174	8.64945	8.98666	10.3498	7.2963	6.71341	7.55461	6.79502	11.0025	9.87083	11.7783	0.504777	0.706135	TRUE
MAP6	175	3.37609	3.24703	4.96542	3.07062	3.54125	3.55727	2.54986	5.46483	5.33614	7.66153	0.500754	1.30969	TRUE
RNASEH2C	176	48.0015	49.0877	46.8226	79.3313	84.7277	93.5317	73.8238	39.7718	45.3023	36.9282	-0.5025	-0.648111	TRUE
CDR2L	177	9.16129	10.1487	8.65798	14.2955	14.0355	17.1888	13.8393	9.77592	8.63617	10.7519	-0.507421	-0.567503	TRUE
IER2	178	41.7298	37.7216	38.0239	56.8442	63.2419	146.303	132.938	42.0701	38.9818	54.5642	-0.508646	-1.32089	TRUE
FBLIM1	179	73.3974	67.6532	69.7736	112.687	108.565	149.529	150.028	86.2392	88.3764	88.2036	-0.511616	-0.542171	TRUE
FOSL2	180	15.8194	13.1416	12.5411	18.1894	18.9765	31.9074	28.8182	12.3198	9.13227	15.8858	-0.516218	-1.19969	TRUE
AJUBA	181	53.3668	46.4138	44.5818	66.7333	64.4715	101.849	97.0925	49.2503	43.5563	57.2497	-0.517585	-0.962492	TRUE
UBALD2	182	39.0825	47.1552	40.3641	50.6047	56.9055	58.5537	55.4918	39.1236	32.6235	58.3001	-0.519368	-0.680474	TRUE
GADD45B	183	11.2827	12.7223	13.0462	16.1922	14.6314	54.2742	58.0708	9.46295	5.42598	11.9688	-0.520166	-2.51207	TRUE
DUSP16	184	11.0787	6.60067	8.2454	11.6356	11.0772	18.3461	15.4219	6.92437	6.92918	9.06981	-0.521724	-0.693419	TRUE
ENSG00000280962	185	11.0787	6.60067	8.2454	11.6356	11.0772	18.3461	15.4219	6.92438	6.92918	9.06981	-0.521724	-0.693419	TRUE
TNFRSF12A	186	19.0556	24.7234	23.0693	33.151	35.6549	79.2905	64.0547	31.3498	18.0312	22.3756	-0.532583	-1.54413	TRUE
HEXIM1	187	33.4762	28.4581	27.0033	45.6768	45.6174	48.3936	40.1287	23.6811	23.0385	31.2213	-0.533734	-0.666334	TRUE
SIPA1	188	19.5744	24.7181	25.8457	29.794	31.2344	33.8805	31.7376	21.7211	20.3375	23.1906	-0.535033	-0.658363	TRUE
ENSG00000223804	189	55.7392	46.1961	48.1702	71.7301	76.6334	85.5729	64.2231	39.0128	41.628	49.6307	-0.542806	-0.680967	TRUE
FBXO33	190	8.50654	8.0721	8.72273	13.5506	12.7431	23.935	17.7912	10.7923	9.98548	12.2165	-0.546926	-0.952205	TRUE
SOWAHB	191	3.27894	2.50948	2.36886	4.05355	4.43475	9.16833	6.42509	3.24243	4.3806	2.87891	-0.557541	-1.0337	TRUE
STK17B	192	12.2043	11.82	13.8363	17.7473	18.2841	26.7469	21.1279	13.9947	13.4484	14.1581	-0.56078	-0.656468	TRUE
MAFF	193	4.0013	3.03333	2.97941	5.33952	5.56194	39.5442	28.7676	2.65268	2.43409	3.58352	-0.568063	-3.35322	TRUE
MXD1	194	4.92509	4.6749	6.33239	8.79143	7.87528	13.9869	12.333	4.95552	4.54524	5.49802	-0.575399	-0.807729	TRUE
SKIL	195	86.0083	68.6445	76.0109	117.035	114.343	157.713	130.11	78.632	85.629	85.3927	-0.588821	-0.637308	TRUE
ENSG00000280479	196	17.2849	20.7829	14.2236	28.7432	30.2744	46.3621	46.4532	31.3416	24.4341	27.1568	-0.592455	-0.641398	TRUE
ENSG00000285460	197	35.3469	25.7101	30.5496	50.1477	48.6769	70.9422	54.9604	35.0922	27.2559	40.3067	-0.594737	-0.618555	TRUE
ISG15	198	17.6632	16.8204	17.2478	26.5343	29.3505	55.0235	120.985	13.5317	12.0986	13.1954	-0.594791	-2.65135	TRUE
WWC2	199	30.8379	20.6215	21.3415	35.0496	33.9942	46.8737	50.9973	24.5588	18.5587	21.5176	-0.603161	-0.529273	TRUE
SH3D21	200	9.50658	9.86079	8.68103	12.3235	13.1705	12.665	10.5485	6.93444	5.18544	7.92985	-0.604574	-0.664546	TRUE
IRS2	201	4.80341	4.04716	3.68577	7.10304	6.44694	12.1956	10.3067	5.10346	3.7555	5.06346	-0.607947	-1.16976	TRUE
TMEM87A	202	36.6665	32.9689	36.1374	48.2932	49.2283	74.9501	70.3743	42.7616	45.0726	38.998	-0.608835	-0.747709	TRUE
PARP10	203	7.65155	5.9159	6.0465	11.4987	10.4726	15.1985	13.5805	7.76996	6.80812	7.86569	-0.610369	-0.783818	TRUE
LOXL1	204	59.7609	51.2172	49.2883	97.7034	96.241	100.695	77.2851	63.4235	58.1726	66.122	-0.626951	-0.683053	TRUE
FBLN2	205	5.17518	6.95258	7.78718	10.9792	11.1274	17.9402	15.0009	9.68657	7.90857	12.4882	-0.638905	-0.632471	TRUE
OAS3	206	2.64976	2.25317	2.40267	3.78343	3.88812	3.87526	6.6877	1.98014	1.32171	1.77442	-0.641038	-1.45963	TRUE
ERF	207	91.7898	85.7529	84.0056	153.947	146.981	172.766	152.079	80.7867	75.799	84.8943	-0.64178	-0.897328	TRUE
SQSTM1	208	55.6358	54.3851	50.132	73.3097	70.3314	151.204	107.356	60.6001	45.9329	49.8515	-0.650946	-0.616315	TRUE
ARHGEF17	209	59.2888	54.831	57.4734	97.4637	96.2126	105.165	95.6317	49.9965	46.3891	54.8286	-0.669901	-0.63642	TRUE
EPHA2	210	11.2597	10.6243	8.52405	17.295	16.5226	32.7137	21.1378	11.0509	9.38525	12.846	-0.671061	-1.09704	TRUE
ERRFI1	211	17.396	19.5895	19.002	27.7385	27.7598	32.098	23.7397	12.3254	12.4352	12.7268	-0.672145	-1.09671	TRUE
INAFM1	212	24.9874	16.2729	18.1736	31.2886	36.3191	38.004	34.1465	20.2189	18.9976	25.8474	-0.678766	-0.631037	TRUE
TACR3	213	2.8503	1.95417	2.04735	4.24148	3.58358	2.86844	2.82585	1.54317	1.82664	1.64549	-0.690912	-0.660031	TRUE
TUFT1	214	2.85018	2.76202	2.89218	4.50938	5.08084	8.46083	6.09671	4.47219	3.37826	4.3058	-0.696362	-0.717568	TRUE
DPY19L2P3	215	6.81488	5.59574	5.30667	9.77043	10.5736	9.47966	9.78194	5.02895	3.51118	4.66633	-0.70923	-0.944937	TRUE
RASGEF1B	216	7.81289	11.9157	11.1699	18.6457	16.3311	22.679	20.5077	11.0602	12.5773	12.7769	-0.71396	-0.704205	TRUE
DUSP10	217	2.64842	2.9761	2.94742	4.69698	4.7025	7.57992	6.13508	2.21124	1.73377	2.82989	-0.715793	-1.25086	TRUE
ZBTB1	218	35.559	29.005	31.094	47.3911	47.2245	59.6095	48.4052	35.3076	36.8388	39.8606	-0.716605	-0.518191	TRUE
NFKBIA	219	53.1429	44.2855	41.457	76.2872	76.9221	130.463	117.012	50.775	45.2898	68.7192	-0.721285	-0.955943	TRUE
SPATA2L	220	5.59988	4.57539	5.08593	8.98192	9.0933	15.407	10.519	7.13816	6.52411	8.13232	-0.726236	-0.729515	TRUE
B3GAT3	221	21.728	22.2533	26.0271	38.3596	41.0749	41.9215	40.3259	27.829	25.3618	25.7625	-0.730243	-0.546874	TRUE
OTUD1	222	9.72049	6.81575	7.62256	14.3779	14.1333	27.9125	20.3535	8.8693	8.77165	8.84503	-0.738976	-1.33735	TRUE
PROSER2	223	2.44674	2.01259	2.86369	3.98804	4.49452	5.9769	3.82394	2.08523	1.45609	1.85269	-0.739011	-0.874125	TRUE
TNFAIP3	224	7.5671	6.21154	7.00191	11.6031	12.1399	17.979	18.5919	6.90714	4.26963	8.13709	-0.756699	-1.08892	TRUE
RELB	225	9.39824	7.92497	8.04492	15.6479	14.8197	19.7137	21.3443	8.13557	4.80635	7.5062	-0.75911	-1.37248	TRUE
CDC42EP1	226	59.8247	46.975	50.7436	91.3759	95.1534	78.0767	78.2361	51.2888	42.8868	57.155	-0.761302	-0.578401	TRUE
IFFO2	227	8.15754	6.31679	6.45948	13.5314	11.9582	15.33	15.5795	8.88311	8.13678	12.1532	-0.766306	-0.731006	TRUE
NME3	228	15.1131	15.6275	17.0698	29.0748	29.3949	26.3169	21.1577	12.8455	13.3578	14.2571	-0.782954	-0.71168	TRUE
MC1R	229	1.91081	1.6943	2.51713	4.10714	3.90478	6.07572	4.0897	2.69624	2.21627	2.4239	-0.783099	-0.998247	TRUE
ENSG00000273686	230	37.8673	56.2026	50.1663	107.032	101.26	182.834	84.5414	56.583	81.036	51.7696	-0.785825	-0.849732	TRUE
NR1D2	231	12.6752	11.6575	10.8289	20.0371	18.3795	25.5647	20.5351	12.6158	12.8748	11.7008	-0.786487	-0.802481	TRUE
IFIT3	232	6.70116	5.3725	5.75663	11.2961	10.6201	6.96662	7.82949	4.85426	4.45853	4.58562	-0.788006	-0.675794	TRUE
PCDH17	233	5.93455	5.1617	6.0777	10.4788	10.352	16.7017	12.2993	6.18966	6.3323	7.89514	-0.788424	-0.806496	TRUE
NFKBIZ	234	10.6635	7.13799	10.3852	19.9374	16.5009	42.2012	28.2211	8.44167	8.26972	8.72791	-0.789854	-1.61732	TRUE
TMEM200B	235	7.81213	8.0371	8.29293	14.0887	15.9781	11.168	7.29866	5.25533	5.10597	6.32814	-0.809495	-0.621663	TRUE
PLEKHH3	236	14.0356	15.1107	18.047	28.8222	31.2032	25.4117	24.0731	12.2318	10.134	16.813	-0.821307	-0.816012	TRUE
ZC3H12A	237	2.7575	3.60593	2.83992	6.44852	5.24651	4.90281	5.52864	3.68986	2.6723	2.63736	-0.82498	-0.792023	TRUE
IL34	238	1.84829	1.62954	2.19173	3.02763	3.36694	7.98552	7.18619	3.02065	2.01012	4.28079	-0.832976	-1.20395	TRUE
ARC	239	2.07348	1.80453	1.04381	1.87809	2.79318	7.1682	7.77471	1.82118	0.612815	1.62082	-0.850454	-2.37836	TRUE
NAB2	240	45.8547	41.1686	46.3064	87.3149	86.946	107.625	84.667	62.4443	35.6335	46.9852	-0.864177	-0.857362	TRUE
ANGPTL4	241	8.40581	8.86385	8.97803	14.645	17.0112	27.561	17.2074	5.18146	5.12416	6.45011	-0.886047	-2.09878	TRUE
NFKBIE	242	8.64469	7.41126	8.58312	14.9915	15.9519	13.2571	14.6254	8.25426	8.22496	7.20942	-0.890299	-0.615197	TRUE
LRRC8A	243	27.5139	23.625	24.7231	49.514	47.6093	45.4698	41.9055	23.5061	21.0887	28.0825	-0.904252	-0.749506	TRUE
MBNL2	244	23.3519	19.6645	23.6589	42.9839	41.6134	48.2058	39.5971	27.2691	22.8364	24.9519	-0.936852	-0.774631	TRUE
JDP2	245	9.79502	7.34516	9.0083	17.6446	16.5342	24.0165	23.514	8.73813	4.83904	10.0536	-0.970021	-1.26314	TRUE
HLX	246	3.1272	3.83236	3.55173	9.69582	8.16574	4.262	4.95907	1.54607	1.68579	1.5165	-0.972808	-1.37919	TRUE
SERTAD1	247	7.32431	5.89119	6.37733	15.0756	12.4054	32.0799	28.2416	6.98998	6.39465	6.58007	-0.980244	-2.07118	TRUE
SLC2A3	248	13.5588	15.8445	19.5477	30.3849	28.7447	26.9246	17.8956	9.07593	11.0686	13.9917	-0.986001	-0.794415	TRUE
WDR86	249	43.0009	42.6789	43.5216	90.4077	93.4892	65.7081	34.2013	25.8796	29.2793	27.9893	-0.990097	-0.818833	TRUE
CHST2	250	29.2976	24.3597	23.4238	52.0559	57.2922	39.388	28.3483	20.408	20.609	22.8495	-1.00253	-0.558745	TRUE
BCAR1	251	31.0253	27.0811	26.264	56.6765	56.0216	74.2258	65.1626	31.305	26.1422	37.5313	-1.023	-1.00495	TRUE
GEM	252	4.53575	6.37381	7.72136	13.1284	11.8329	10.3342	5.17201	3.66718	2.68514	2.53364	-1.02611	-1.05113	TRUE
TENT5B	253	0.803744	1.02197	0.960838	1.91303	2.18476	2.8822	1.61051	0.977835	0.385202	0.94269	-1.04526	-1.43823	TRUE
ENSG00000227231	254	2.45121	2.244	1.68705	3.9087	5.50367	8.34861	6.68719	2.62132	2.35037	3.01101	-1.04759	-1.39609	TRUE
ENSG00000230128	255	2.45121	2.244	1.68705	3.9087	5.50367	8.34861	6.68719	2.62132	2.35037	3.01101	-1.04759	-1.39609	TRUE
ENSG00000235030	256	2.45121	2.244	1.68705	3.9087	5.50367	8.34861	6.68719	2.62132	2.35037	3.01101	-1.04759	-1.39609	TRUE
ENSG00000237155	257	2.45121	2.244	1.68705	3.9087	5.50367	8.34861	6.68719	2.62132	2.35037	3.01101	-1.04759	-1.39609	TRUE
HES4	258	63.6703	53.3921	52.9882	121.33	133.134	133.45	115.544	53.3781	59.1766	50.4547	-1.05217	-1.00574	TRUE
HAPLN3	259	2.60479	1.7998	2.11787	4.56597	3.44893	6.33071	5.22293	1.66692	2.30095	2.57632	-1.05781	-1.34758	TRUE
MAF	260	33.1896	29.8215	31.5443	63.9706	64.2518	52.9886	40.9081	20.8115	21.5856	21.9399	-1.0604	-0.673408	TRUE
C3	261	6.03528	4.39062	4.23626	9.72117	7.45312	9.83337	3.00993	1.64767	4.23736	2.20972	-1.06364	-1.81963	TRUE
LRRC4	262	15.2976	13.1652	11.0305	31.3567	28.2894	34.0872	30.0866	13.7421	13.3602	10.7321	-1.06724	-0.813849	TRUE
B2M	263	98.0117	105.344	117.362	247.785	233.451	262.152	161.666	99.9989	146.972	110.796	-1.07871	-0.608187	TRUE
LBH	264	76.6001	65.3378	71.9525	154.122	143.551	121.032	125.345	58.3222	49.9186	59.4284	-1.08985	-0.858096	TRUE
LASP1	265	79.975	72.2705	74.8239	170.809	164.889	141.578	117.351	86.5836	74.0447	87.4002	-1.09023	-0.501617	TRUE
SDC2	266	214.873	185.463	193.441	418.7	442.167	263.35	230.447	104.396	116.77	101.858	-1.09427	-0.679891	TRUE
ATP6V1FNB	267	1.01789	0.76638	0.707344	2.07603	1.70786	1.88527	1.81378	0.703511	0.974167	1.04497	-1.09517	-0.921159	TRUE
DIAPH3	268	12.9327	9.53176	9.42651	25.4428	25.9953	15.2312	11.1634	6.44747	8.49215	8.37755	-1.09517	-0.593303	TRUE
CEBPD	269	35.4354	19.1777	19.5602	54.5343	58.4073	78.3086	55.2646	39.8313	45.8494	37.0164	-1.11019	-0.589576	TRUE
BTNL9	270	3.01624	2.43803	1.86358	4.26835	4.34206	5.58762	2.48382	1.48182	1.50327	1.54529	-1.12324	-1.08636	TRUE
SESN2	271	6.38353	5.64867	5.69429	14.015	13.5495	10.953	8.35037	5.95688	4.8378	5.13705	-1.13072	-0.748515	TRUE
ENSG00000285069	272	6.38353	5.64867	5.69429	14.015	13.5495	10.953	8.35037	5.95688	4.8378	5.13705	-1.13072	-0.748515	TRUE
CTNNAL1	273	26.6733	24.0468	26.7155	58.6054	56.4805	44.8677	40.0752	23.5649	28.8997	21.0085	-1.13106	-0.623151	TRUE
RAB31	274	13.2511	17.0545	15.8326	39.0188	33.3746	39.0455	32.6214	12.6992	14.9877	10.3674	-1.14212	-0.676544	TRUE
CSRNP1	275	7.04956	5.69627	6.06694	14.4337	15.2023	34.8283	27.045	7.07046	5.9354	6.48121	-1.14586	-2.13583	TRUE
TMEM64	276	24.5531	17.7897	18.7956	49.9979	45.8128	38.1758	37.1046	25.724	23.6491	21.7881	-1.15063	-0.51388	TRUE
MAPK11	277	3.5239	2.74054	3.65329	6.55771	9.05584	6.44265	5.81352	3.37537	2.43654	3.7596	-1.16039	-0.733379	TRUE
ENSG00000206478	278	7.4178	8.04745	10.655	23.9837	18.12	29.2201	20.8102	6.48301	8.16466	10.6271	-1.16298	-1.4707	TRUE
EGR2	279	2.40107	1.23547	1.79636	4.32986	4.23405	7.87628	7.27805	1.89249	1.76531	2.81828	-1.16558	-1.71399	TRUE
CAVIN1	280	29.1676	20.6179	20.3247	54.1005	57.254	66.1044	64.8627	30.2888	17.042	40.0516	-1.16928	-1.07776	TRUE
LYN	281	2.4924	1.95545	2.00995	7.98379	5.93035	3.45608	2.53016	2.60484	1.33065	1.54562	-1.17026	-0.894324	TRUE
IRF1	282	16.1867	17.8487	12.588	24.1902	42.064	47.6897	35.3397	9.55816	5.59634	19.2237	-1.1763	-1.55331	TRUE
ADAMTSL4	283	4.22019	3.66713	2.54728	6.96474	8.31947	7.6127	7.7254	2.60508	1.99769	4.77714	-1.18228	-1.00441	TRUE
NECTIN2	284	86.7907	68.4374	69.5339	175.277	186.898	145.546	138.516	80.5424	67.8317	74.5029	-1.18471	-0.948958	TRUE
SOCS3	285	7.61326	6.3852	7.20327	17.4138	17.2831	51.4223	36.8763	7.87742	5.604	7.96886	-1.20597	-2.51612	TRUE
ETS1	286	45.2154	40.3741	39.1821	94.5725	92.1259	59.5099	42.9891	33.0719	32.6973	27.836	-1.20672	-0.553613	TRUE
MMP23B	287	21.0514	17.827	16.9743	41.7352	46.4683	20.741	17.396	10.5304	7.12986	12.4349	-1.21163	-1.07478	TRUE
EGR3	288	3.78341	2.94598	2.34886	6.93036	5.9666	12.514	9.64774	2.6139	2.24447	4.04764	-1.25595	-1.62678	TRUE
ZFP36	289	14.5384	9.63042	9.78936	25.7915	26.3757	33.9084	28.6771	8.46699	7.62229	8.8428	-1.28074	-1.38704	TRUE
C17orf107	290	1.10984	1.10625	1.72201	3.03325	3.36857	2.91867	1.00975	0.512365	0.480538	0.552323	-1.28121	-1.91832	TRUE
RHOB	291	80.2239	49.8004	51.065	157.348	158.267	157.006	127.664	93.5536	80.4113	101.177	-1.30505	-0.526255	TRUE
NUAK2	292	2.7451	1.86952	2.51972	6.64091	5.83706	6.01556	5.21793	1.63912	1.33938	2.3165	-1.3078	-1.56723	TRUE
ZBTB46	293	21.8481	18.2029	18.936	58.9247	57.2254	30.6309	18.1579	12.6873	12.5649	14.3782	-1.30991	-0.564037	TRUE
SH2D3C	294	11.1444	11.3136	10.7989	30.1387	25.2548	16.0238	17.9365	9.41776	6.93506	8.85853	-1.31871	-0.586275	TRUE
ENSG00000257524	295	4.67308	4.34892	4.06189	8.19478	9.28185	16.5273	7.38474	3.153	3.01503	4.38826	-1.33563	-1.52253	TRUE
LAMC3	296	13.3108	12.0324	11.3113	34.0606	35.3183	20.1771	10.9323	8.49304	6.505	9.32222	-1.38287	-0.72931	TRUE
MRC2	297	71.0023	73.4	72.8799	177.657	184.827	125.379	87.2691	53.9783	51.1549	64.5775	-1.38859	-0.685769	TRUE
PXDC1	298	10.3803	9.29243	9.11207	25.8936	27.7796	25.9897	14.2887	10.8233	6.05888	10.2828	-1.38984	-1.04303	TRUE
SH2B3	299	10.2305	10.5068	8.34253	24.371	23.9332	21.7169	10.4249	7.93578	5.65354	6.19626	-1.4112	-0.614905	TRUE
P3H2	300	62.0867	49.7005	59.115	163.516	142.41	55.7002	41.4337	40.225	36.346	27.4581	-1.4356	-0.589812	TRUE
ENSG00000282147	301	4.22682	2.42993	2.6404	7.43675	8.6719	19.0701	7.98212	5.53851	1.93133	4.46699	-1.44286	-2.71917	TRUE
SMAD7	302	21.9331	15.6403	17.0636	52.0647	53.4456	52.6483	37.5547	21.4386	23.6707	18.3832	-1.44553	-0.95136	TRUE
ID3	303	96.0716	74.0275	76.3	246.05	240.117	273.502	199.818	149.607	146.42	123.66	-1.46955	-0.620678	TRUE
ENSG00000283060	304	96.0716	74.0275	76.3	246.05	240.117	273.502	199.818	149.607	146.42	123.66	-1.46955	-0.620678	TRUE
DNAJC15	305	0.383063	0.298556	0.201535	0.886338	1.3145	1.39787	1.29517	0.223505	0.561638	0.076402	-1.47995	-2.5492	TRUE
EVA1B	306	73.0196	79.0079	69.8595	216.4	229.519	107.325	85.1978	54.4604	55.7725	59.2673	-1.48724	-0.658971	TRUE
MAFK	307	5.13799	2.765	4.27681	11.2225	11.8179	9.33334	5.28231	4.23604	3.50194	5.05085	-1.49488	-0.670923	TRUE
FOXD2	308	11.9699	9.6723	9.04616	30.897	31.1267	20.0579	14.7949	6.87547	6.57802	5.84012	-1.51123	-1.32224	TRUE
SLC16A1	309	64.6872	59.8802	61.8342	184.585	175.213	96.054	73.2027	34.5271	51.2892	35.5624	-1.51889	-1.00302	TRUE
ENSG00000276480	310	4.64801	3.5421	3.3691	7.42127	8.1025	8.49726	3.96883	2.76667	2.57969	2.97723	-1.52691	-1.1565	TRUE
PCDH11X	311	3.26936	2.10515	2.04218	7.58179	7.5507	5.07589	3.54713	2.05278	2.51582	2.02698	-1.57829	-0.720305	TRUE
KLF10	312	22.6229	13.9106	16.1514	58.9305	56.0952	54.0887	39.9309	20.1018	15.7795	19.7506	-1.61374	-1.23764	TRUE
PRX	313	11.8663	9.94639	10.1023	33.265	28.6955	20.8774	11.0454	5.83051	7.31103	8.66261	-1.61406	-0.627503	TRUE
SGK1	314	16.2475	16.314	15.412	55.0515	49.5744	42.1529	25.6733	17.0289	17.9529	18.8546	-1.6306	-1.03443	TRUE
CILP2	315	1.91916	1.44902	1.23988	5.12466	5.09828	3.62599	2.90265	1.83368	1.32443	1.87831	-1.64703	-0.873625	TRUE
ENSG00000288673	316	2.5461	0.865872	2.24992	8.14705	4.35071	5.71687	6.2733	1.32316	1.79459	2.3351	-1.64784	-1.62171	TRUE
ENSG00000206208	317	3.22946	3.95737	3.86774	11.3983	13.5314	4.46111	8.34491	2.75035	1.28236	1.81126	-1.64816	-1.23056	TRUE
NNMT	318	7.12814	7.57229	8.96468	31.4038	26.6202	21.2569	11.6311	7.38155	6.71644	7.98367	-1.64932	-1.10179	TRUE
ID1	319	98.9017	66.1181	62.217	255.707	258.717	265.062	206.206	138.914	182.796	142.121	-1.66043	-0.518848	TRUE
ITIH3	320	0.760619	0.711323	1.44741	3.37034	2.97616	5.75945	3.15827	0.290407	0.804994	0.676339	-1.66178	-2.22214	TRUE
SPSB1	321	7.10138	9.63858	11.8006	33.2494	32.1573	19.4941	11.5786	7.89742	7.38172	6.74964	-1.68544	-0.951329	TRUE
TMEM178A	322	16.0508	11.4134	12.8568	41.9641	43.9646	15.5553	13.5248	8.31005	9.59803	7.59016	-1.68944	-0.640412	TRUE
SPON2	323	13.1914	11.2249	11.7015	36.6031	38.3444	14.1723	14.2622	6.63809	5.53436	11.4836	-1.69246	-0.887279	TRUE
DUSP5	324	2.85335	2.70429	1.8425	8.66825	8.3781	11.0032	8.7997	1.56285	1.66875	2.6626	-1.69619	-2.26752	TRUE
LIF	325	1.46263	0.891327	0.840879	2.88576	2.27247	3.78062	2.89154	0.634049	1.70766	1.52176	-1.69644	-1.60022	TRUE
EFNB2	326	28.5479	22.6009	24.0824	90.3849	89.5327	53.8304	38.7328	24.9307	25.0873	27.3154	-1.70112	-0.837331	TRUE
CCL2	327	20.3864	13.7917	19.3468	63.8767	62.1843	41.6148	44.1748	7.65029	8.45143	20.086	-1.72025	-1.73183	TRUE
IGFBP3	328	119.96	69.3215	77.276	293.106	288.539	230.326	167.668	108.687	139.436	106.946	-1.73024	-0.570438	TRUE
FOXC1	329	34.7271	22.1223	22.6229	95.3375	92.6712	38.7801	27.8873	20.042	19.2061	19.8875	-1.74659	-0.643751	TRUE
SLC9A3R2	330	48.1038	43.8365	42.4912	152.438	156.717	41.7745	37.7274	26.4386	21.0914	29.373	-1.75145	-0.544688	TRUE
PDLIM2	331	36.7339	31.4692	33.5908	101.255	105.209	47.2639	36.9223	23.2516	22.0945	22.9412	-1.76483	-0.799133	TRUE
ICAM1	332	3.31083	1.78078	1.91861	8.34969	8.7513	9.72905	9.18581	1.85708	1.76015	1.95656	-1.79208	-2.08998	TRUE
CSF1	333	11.1249	6.55824	7.58436	30.0789	29.3924	17.4675	12.0413	10.4846	8.38917	9.12635	-1.80427	-0.704957	TRUE
SMAD6	334	18.2523	14.4708	13.5257	55.3191	55.4503	28.0537	17.6921	13.7694	12.2546	15.1768	-1.82637	-0.552775	TRUE
ST3GAL1	335	16.8144	12.6694	15.0459	51.0477	48.546	26.0893	19.8471	13.5545	11.3686	11.81	-1.82993	-0.679608	TRUE
KANK3	336	1.5847	1.2336	1.29561	4.5832	5.39311	3.2798	2.7581	0.830678	0.932261	1.63958	-1.86929	-1.53108	TRUE
PCDH10	337	5.69053	5.09899	5.98729	19.6933	19.6313	24.9232	16.1709	6.58973	6.36001	5.44847	-1.87431	-1.40856	TRUE
INSYN1	338	12.8981	6.3867	6.34875	38.488	33.4548	10.2081	7.80426	4.42633	4.65443	6.28966	-1.92861	-0.85742	TRUE
EPSTI1	339	4.98938	4.92406	3.32535	18.0436	19.1485	6.3787	7.28578	1.85133	0.982755	1.68825	-1.97013	-1.86597	TRUE
EPPK1	340	4.34729	2.74185	2.85888	13.4407	14.2629	7.3892	3.67682	2.86649	3.25487	2.61253	-1.98474	-0.796038	TRUE
PIEZO1	341	13.06	10.38	11.7008	29.8416	27.8079	24.4081	13.1733	16.0277	8.87444	14.2335	-1.98913	-0.79255	TRUE
CDC14A	342	16.6562	11.3945	11.4078	43.3592	45.6362	20.2062	14.3745	9.03327	9.01061	9.83817	-1.98972	-0.611968	TRUE
PTGS2	343	0.250551	0.219441	0.241528	1.03318	1.15457	2.07081	0.438567	0.13878	0.18515	0.392076	-1.9939	-2.07601	TRUE
CXCL2	344	0.426794	0.23852	0.267935	1.22104	1.47432	4.73845	2.25714	0.696016	0.180685	0.667556	-1.9977	-2.21632	TRUE
CCN1	345	13.3738	11.3249	10.3115	51.0279	49.391	116.262	84.0308	9.0961	10.489	18.4707	-2.02989	-2.90093	TRUE
LEFTY1	346	7.34541	4.39605	4.9365	22.6576	24.5069	8.65627	7.99531	3.69943	3.92821	5.61661	-2.0354	-0.83181	TRUE
JUNB	347	18.8084	13.0832	13.8634	66.3748	68.1247	83.0545	71.1988	13.7332	7.32263	18.6538	-2.05262	-2.44751	TRUE
SAMD11	348	38.2282	22.0324	21.4486	121.45	124.519	92.9888	49.9567	25.7451	30.9036	38.3309	-2.10279	-0.930479	TRUE
C11orf96	349	7.12434	4.76503	4.83949	24.9563	26.2381	27.8489	22.7339	8.22605	7.50689	14.6875	-2.10363	-1.22165	TRUE
NLRC5	350	1.96103	1.07057	1.56161	3.99941	3.29625	2.22917	2.7497	0.924998	1.5838	1.47947	-2.10584	-1.71609	TRUE
LMO2	351	3.89705	2.86704	4.08305	16.685	16.645	6.74744	5.68159	2.60349	2.6775	2.22337	-2.12536	-1.07926	TRUE
STON1-GTF2A1L	352	3.92635	2.3703	2.52755	13.2847	11.9794	4.35878	2.74491	1.97117	1.42477	2.02376	-2.15677	-0.798702	TRUE
CSRP1	353	52.8547	39.957	41.1939	213.119	215.741	112.982	63.2642	58.9507	42.2348	52.1279	-2.15752	-0.668076	TRUE
GAS6	354	11.579	7.65275	8.45825	44.3191	42.5876	10.5957	8.12922	4.51358	4.30975	6.42862	-2.15905	-0.783216	TRUE
MCAM	355	32.6928	23.2723	22.655	130.606	129.156	71.76	56.7681	27.8841	19.572	27.6674	-2.1976	-0.690572	TRUE
TRPM5	356	0.48527	0.320421	0.269997	1.83762	1.60481	1.99107	1.07646	0.436201	0.386925	0.298422	-2.1978	-1.86908	TRUE
TCEAL5	357	0.439567	0.0519629	0.520321	1.49946	1.75176	3.38793	2.34211	0.826573	0.262279	0.0622759	-2.20352	-2.78088	TRUE
SV2B	358	0.708786	0.428096	0.40089	3.61892	3.24004	0.526684	0.542128	0.171816	0.20126	0.181996	-2.24315	-1.18089	TRUE
CXCL8	359	0.181945	0.313277	0.275095	1.59632	1.12419	2.11563	0.268619	0.0814865	0.0772367	0.175682	-2.30388	-3.59511	TRUE
NLRP1	360	1.27947	0.954015	0.813056	4.04766	3.65186	1.50859	2.00935	0.593624	0.499874	0.671344	-2.3927	-1.41977	TRUE
WT1	361	84.9984	54.8802	53.7636	377.084	349.678	49.8291	30.8336	29.9879	24.4358	25.221	-2.40169	-0.592182	TRUE
ELL2	362	8.22512	6.96282	3.13701	32.4228	26.5302	12.1949	4.95511	3.08991	5.60078	2.86355	-2.42689	-1.26987	TRUE
H1-1	363	8.14207	6.36494	9.07858	48.5281	44.5109	9.62529	12.354	2.13184	1.36252	2.2063	-2.46365	-2.43129	TRUE
TENT5C	364	1.95263	0.712718	0.850315	7.09416	6.54809	2.02377	1.04418	0.395264	0.424876	0.292501	-2.47703	-1.92187	TRUE
THBS1	365	33.0919	21.9242	20.565	125.399	122.081	107.242	71.83	32.2632	22.2152	37.8883	-2.49425	-1.31533	TRUE
ADORA2A	366	4.92851	4.21177	4.5541	17.7196	16.8436	11.4666	5.91514	3.49195	3.51145	4.64042	-2.51385	-1.12522	TRUE
TNFRSF4	367	0.641848	0.214444	0.67352	2.14276	2.75493	1.39021	1.37661	0.41928	0.254632	0.180157	-2.53552	-2.29702	TRUE
FOXD1	368	23.8331	13.6346	13.8607	115.073	109.088	18.3496	11.5048	2.16956	2.42268	1.82827	-2.60249	-2.72374	TRUE
PTGER4	369	11.6732	5.62721	3.56103	36.5374	36.2513	15.1844	7.05822	4.49628	4.132	4.98686	-2.62687	-1.25149	TRUE
NECAB1	370	5.80423	2.57177	3.30069	26.418	29.4433	4.01451	2.3513	1.70918	1.56849	1.66841	-2.6277	-0.818861	TRUE
ADM	371	2.66903	2.68451	1.97407	15.7185	17.1367	14.5261	10.663	1.21154	1.52384	0.858307	-2.65047	-3.40502	TRUE
MAFB	372	91.8603	29.431	31.09	445.815	437.952	66.0233	31.5246	23.3938	21.0075	21.627	-3.06115	-1.02235	TRUE
PALS1	373	#N/A	#N/A	#N/A	#N/A	#N/A	46.1578	29.1462	17.0301	21.213	18.6542	-3.06197	-0.75082	TRUE
FRMD1	374	5.04548	2.45612	1.56866	24.934	24.3991	2.08976	0.64469	0.347767	0.372774	0.747433	-3.16348	-1.78192	TRUE
SEMA3G	375	5.03379	1.78519	2.4125	27.2236	26.7712	5.0265	5.74818	1.79629	0.923538	2.49364	-3.17664	-1.36614	TRUE
STAB1	376	1.75356	1.1341	1.95535	5.70394	7.68711	3.00435	1.96015	0.651761	0.484403	0.691766	-3.22669	-1.75138	TRUE
MICAL2	377	5.46765	5.33738	4.94989	29.6662	31.4166	10.8941	8.83047	5.92158	5.61229	5.62494	-3.27425	-0.842811	TRUE
CXCL6	378	0.0703496	0.115594	0	0.382863	0.695722	1.83165	0.751871	0.349104	0.0831833	0.532202	-3.27457	-2.98152	TRUE
CLDN5	379	16.5202	6.92505	6.42207	99.3852	105.453	14.8205	3.84074	1.33233	1.45227	1.39355	-3.27674	-2.60574	TRUE
CLDN8	380	0.075014	0.0705471	0.026331	0.707024	0.494519	3.17419	0.0411759	0.0312435	0.147807	0.228175	-3.27744	-3.43793	TRUE
HBEGF	381	2.6134	2.43694	1.6421	23.3109	21.9467	15.317	12.3937	1.72991	1.1683	1.63006	-3.29369	-3.0012	TRUE
ANXA1	382	64.4884	16.2438	18.5644	356.846	344.161	34.6342	2.66658	2.09274	1.6666	1.55189	-3.34049	-3.18804	TRUE
IL7R	383	4.28425	3.6857	3.40968	13.7162	13.1559	10.3516	4.96188	2.12139	2.01623	2.80165	-3.34262	-1.65871	TRUE
SOST	384	19.167	5.20977	4.99863	108.847	111.825	5.901	0.558503	0.734675	0.587852	0.335454	-3.43893	-2.38648	TRUE
SOX17	385	1.54578	0.91418	0.999999	13.3493	13.6299	2.05703	1.23691	0.579806	0.574324	0.605166	-3.46323	-1.37792	TRUE
NPHS1	386	46.9005	11.6316	11.7709	271.521	267.608	18.5852	2.61804	2.35447	1.73513	1.24067	-3.46821	-2.52862	TRUE
DLL4	387	2.8038	2.17863	1.55441	25.6569	25.5464	3.25476	2.05445	0.999446	0.581396	0.580232	-3.61251	-1.47073	TRUE
CLIC5	388	57.2175	11.792	12.2862	353.295	340.049	10.386	1.29492	0.740485	0.984865	0.640242	-3.6266	-2.78778	TRUE
CCN2	389	62.5656	25.4105	25.858	503.03	492.633	208.515	111.002	17.6835	15.4036	26.5087	-3.64525	-2.90082	TRUE
CDKN2B	390	0.266496	0.100264	0.131245	2.50958	2.03088	1.83	0.545657	0.39116	0.27136	0.21021	-3.65519	-2.22454	TRUE
NPHS2	391	181.943	37.2586	36.7476	1138.44	1125.86	36.8042	3.8451	2.63905	2.53978	0.958308	-3.68232	-3.14097	TRUE
ENPEP	392	32.1035	5.53829	4.27477	171.233	156.666	8.80419	2.25194	2.08272	3.20397	3.92639	-3.7974	-1.2117	TRUE
CXCL5	393	0.0636138	0	0	0.322997	0.291727	1.31708	0.489131	0	0.0752457	0.0969825	-3.80197	-3.85486	TRUE
DDN	394	35.525	7.05142	7.63417	247.223	247.605	7.2113	1.71722	1.41959	0.950093	1.29814	-3.83982	-1.73538	TRUE
CDH5	395	4.62699	1.98876	2.26263	45.7831	44.3132	2.35379	0.857569	0.426492	0.314616	0.614317	-3.92052	-1.58066	TRUE
LRRC32	396	2.51168	1.78998	1.54778	39.2134	41.8774	6.71	4.68294	2.23838	2.54345	1.98298	-4.14811	-1.01212	TRUE
SERPINE1	397	0.821585	0.702138	0.64511	13.4578	14.6274	4.45511	1.36205	0.74127	0.523886	0.923518	-4.19391	-1.86765	TRUE
MGP	398	13.7523	3.74671	3.92426	202.842	204.602	28.0384	5.03065	6.76054	3.62118	8.17392	-4.61743	-1.61695	TRUE
COL22A1	399	0	0	0	0.403276	0.265879	6.27054	8.48049	0	0	0	-7.56272	-11.6633	TRUE
TTC4P1	400	8.7663	9.60058	8.11353	0	0.0419694	16.9158	16.3032	6.67598	9.23284	6.52738	8.65381	-1.04191	FALSE
XIRP1	401	20.8163	22.9599	24.6184	0.344459	0.329946	39.5967	39.7723	15.991	14.0289	15.5713	6.28605	-1.3286	FALSE
ASB5	402	11.6818	12.9155	10.4327	0.249816	0.0865623	21.0911	22.3273	10.8945	8.67767	14.64	6.19212	-0.793229	FALSE
SHD	403	116.483	103.368	119.752	2.82425	2.25708	164.871	213.164	112.038	98.2599	150.709	5.54945	-0.613419	FALSE
CDH15	404	174.242	150.062	153.65	4.3493	5.00475	223.305	289.837	160.268	123.047	217.485	5.3311	-0.553391	FALSE
CACNG6	405	17.7224	19.4281	19.9719	0.560214	0.460644	23.8343	27.0388	15.4913	15.5868	19.5681	5.3168	-0.564207	FALSE
EBF2	406	26.0558	42.9547	46.2889	1.14161	1.41633	27.9178	25.9461	15.7484	16.5633	20.2553	5.20385	-0.514377	FALSE
EN2	407	1.78731	1.06619	1.14527	0.0485525	0.0383856	2.18967	2.87395	0.857961	1.37325	1.36411	5.03422	-0.980658	FALSE
GSC	408	0.297646	0.139442	0.365429	0	0	1.32236	1.3023	0.18497	0.293355	0.112178	5.0035	-2.62485	FALSE
DES	409	463.475	504.482	543.511	21.2856	18.822	678.932	866.83	600.609	407.607	598.312	4.8771	-0.64633	FALSE
PITX1	410	18.4665	54.6211	60.8481	1.66907	1.9286	35.6858	38.6255	14.5603	15.0662	21.6096	4.76299	-1.00572	FALSE
DMRT2	411	14.213	35.1905	35.6318	1.40033	1.11837	24.4848	26.8696	13.7625	17.9818	19.8145	4.68951	-0.50171	FALSE
TMEM59L	412	5.66832	15.8387	16.8686	0.678083	0.741349	10.9336	13.3172	6.85563	4.9599	7.95355	4.61964	-0.777677	FALSE
ZIC1	413	113.988	196.938	187.49	10.115	11.4002	188.921	201.822	122.485	114.302	182.463	4.20365	-0.59141	FALSE
SLC15A3	414	55.7743	50.21	53.0535	4.06871	4.30691	80.4962	104.203	47.7513	46.7857	74.5227	4.12732	-0.773368	FALSE
PITX3	415	45.5529	48.0604	43.7801	2.75568	3.22963	72.5787	85.7945	35.5588	35.4987	39.374	4.03802	-1.01999	FALSE
MSC	416	119.287	107.909	98.6106	7.93169	8.49017	250.436	237.601	144.116	116.999	172.853	3.88148	-0.718615	FALSE
TCAP	417	9.9342	19.2683	18.9784	1.66501	1.3179	15.0326	20.2654	9.30851	8.7191	9.05937	3.81537	-0.894375	FALSE
GADD45G	418	28.3092	28.7874	28.4946	1.98339	2.61062	32.784	41.1097	20.5874	16.2642	25.272	3.78109	-0.731498	FALSE
PCDH15	419	8.81098	8.7652	8.7914	1.83295	2.45353	11.6627	13.7718	4.20458	8.40026	6.23591	3.70789	-0.944591	FALSE
SHISA8	420	1.27951	1.25724	1.60312	0.0949079	0.398519	3.07353	3.70199	0.557543	0.584484	1.12614	3.67751	-1.76501	FALSE
SIX2	421	32.572	37.3661	39.2722	3.46488	3.10481	77.9594	84.1269	29.1764	28.35	34.4517	3.57243	-1.3018	FALSE
ACTN3	422	0.302859	1.71691	1.42205	0.107492	0.0708201	1.09771	0.905266	0.155183	0.35598	0.383605	3.43762	-1.83113	FALSE
KCNF1	423	20.6071	19.4509	20.4615	1.96979	2.16092	37.294	41.8919	16.448	15.5272	23.3189	3.37517	-1.00961	FALSE
PTGFR	424	1.38257	2.64639	2.84519	0.225357	0.274279	3.82184	3.74073	1.70181	2.2778	2.06139	3.3713	-0.847978	FALSE
COL20A1	425	3.66657	3.22386	3.05626	0.466678	0.301601	5.60793	8.09784	2.50392	2.65296	4.14686	3.36285	-1.232	FALSE
SOX8	426	57.3538	49.1885	49.5749	5.4551	5.49517	79.988	98.005	48.2987	38.9279	64.5714	3.2701	-0.749435	FALSE
HES6	427	55.1158	75.7754	67.7875	7.0146	7.42212	107.896	124.132	70.4034	53.9202	86.3904	3.18249	-0.578231	FALSE
PROB1	428	16.3326	15.8198	15.6794	2.02998	1.88973	26.3924	33.6478	16.8523	11.8155	16.835	3.11875	-0.887516	FALSE
NTN1	429	7.82683	8.76315	8.9733	0.923512	1.14829	14.246	14.9243	8.16497	8.61389	8.93221	3.07793	-0.667892	FALSE
ADAMTS20	430	1.79965	1.69969	2.50112	0.271782	0.233692	3.42619	3.53016	2.34386	2.2155	2.04666	3.07651	-0.719532	FALSE
MKX	431	0.267727	0.496185	0.469588	0.0151752	0.0479896	1.96967	1.48403	0.446091	0.148582	0.391369	3.05369	-1.93471	FALSE
SMOC1	432	5.82784	4.80399	5.88848	0.960342	1.3684	21.0976	14.6839	7.09556	9.95225	7.79335	2.9718	-1.07806	FALSE
SLC7A5P1	433	14.242	19.5015	14.2194	2.27475	2.36052	23.5324	27.9427	12.762	7.31408	9.72293	2.89576	-1.26287	FALSE
PAX3	434	13.1086	26.5808	30.5689	3.11563	3.86066	59.3924	56.6412	20.7828	22.8288	18.8346	2.7987	-1.1009	FALSE
SCX	435	22.0054	55.4807	51.4518	6.94885	6.55912	67.8504	73.5406	27.3395	24.6278	22.6569	2.79375	-1.39777	FALSE
UTS2R	436	43.5818	44.9219	46.158	7.21635	7.26184	73.4757	91.3951	50.0183	37.6592	59.2345	2.72577	-0.658583	FALSE
SLC22A31	437	11.9028	7.65864	7.65889	1.42248	1.41789	17.8164	16.1929	9.09586	6.27942	10.6709	2.68664	-0.839731	FALSE
EPHB1	438	12.2961	17.8006	18.3491	3.01746	3.85365	16.7305	15.8545	9.35187	8.58206	12.3497	2.65015	-0.624403	FALSE
SEMA6B	439	81.0539	74.1821	77.3887	14.2302	14.4052	121.998	152.173	68.583	60.3458	100.343	2.57463	-0.760455	FALSE
FGF8	440	1.73073	2.73326	2.94573	0.596898	0.380302	2.14496	4.99297	0.419167	0.910309	0.51849	2.5435	-2.34763	FALSE
SLC1A3	441	13.8945	17.1118	16.2829	2.70028	2.274	21.9407	19.8928	12.9134	16.7555	17.0088	2.53546	-0.533133	FALSE
SIGLEC11	442	18.0104	14.1772	16.4957	2.59934	2.34952	20.0965	24.1111	11.274	15.6222	12.8942	2.53097	-0.907431	FALSE
SCT	443	32.2596	36.7719	34.175	5.65762	7.77526	40.1894	59.3075	26.9863	17.6734	22.9275	2.46671	-1.0395	FALSE
ENSG00000288623	444	8.70339	7.72046	7.94453	0	2.91749	69.9219	65.1215	25.9941	11.6943	14.0655	2.45242	-1.8412	FALSE
EPHA3	445	70.4869	143.229	153.435	24.6716	23.9726	131.662	118.332	73.4435	96.4845	76.3391	2.4312	-0.503842	FALSE
RASD1	446	10.6015	9.38946	11.098	1.98875	2.1491	13.5916	19.1498	9.84722	7.70804	9.84944	2.41331	-0.648221	FALSE
NBL1	447	57.3393	77.8443	75.0602	14.6583	15.2957	83.9888	114.585	61.061	40.9235	70.8357	2.35279	-0.772622	FALSE
DNAJA4	448	15.4301	15.6111	15.9275	3.27865	4.51171	16.7011	20.87	9.82493	6.94224	11.7964	2.34264	-0.927111	FALSE
KREMEN2	449	66.5967	62.7691	60.7469	13.291	14.529	112.794	144.257	64.2273	55.0515	79.2209	2.28796	-0.855415	FALSE
TMEM119	450	54.8731	67.031	67.7945	14.5652	14.4611	95.0224	100.706	53.3428	50.6537	72.9681	2.26767	-0.635592	FALSE
ENSG00000206290	451	2.04492	2.85143	3.06819	0.578661	0.557175	7.27436	4.66925	1.64291	1.92236	1.75099	2.24448	-1.52263	FALSE
TMEM200C	452	5.98753	9.34705	10.7585	2.62908	1.70081	18.4304	18.537	7.34026	7.37119	8.57657	2.21988	-0.942461	FALSE
HSPA6	453	4.84366	4.38322	4.22094	0.907231	1.13214	7.5003	7.41533	4.12448	1.49766	2.60391	2.21374	-1.33128	FALSE
ENSG00000227801	454	1.05114	0.971571	1.37898	0.273269	0.164423	1.79005	2.54336	0.845108	0.507596	0.847842	2.21294	-1.22394	FALSE
RGS16	455	24.7551	24.647	25.822	5.50882	6.05343	43.6417	44.3591	27.0893	22.1326	24.0064	2.20775	-0.741838	FALSE
PROM1	456	34.338	24.6511	32.6819	7.64046	6.25227	57.1396	53.3801	26.755	32.7567	25.0234	2.18933	-0.698644	FALSE
KCNN2	457	6.55733	9.02617	10.3534	2.88218	1.95037	10.1733	10.0211	5.91616	5.68996	7.0237	2.16309	-0.622091	FALSE
SIM2	458	15.824	22.7974	26.5246	5.23388	5.78693	22.1798	22.9307	12.2411	11.531	18.1284	2.15577	-0.754487	FALSE
SLC7A11	459	3.921	6.20755	7.12211	1.33408	1.20912	5.84836	4.41736	2.48261	2.73008	3.52029	2.1537	-0.668959	FALSE
DMRTA2	460	0.363174	0.220216	0.322844	0.039113	0.108232	0.745688	1.36349	0.271154	0.170158	0.254374	2.12078	-2.11912	FALSE
DUSP4	461	15.6114	17.806	16.8615	4.07316	4.11521	20.0347	20.7199	9.45204	12.559	12.7081	2.12012	-0.69512	FALSE
KCNG2	462	3.58345	4.79305	4.08316	1.03504	0.995531	8.45744	7.82969	3.20102	2.67777	5.15419	2.10138	-1.03791	FALSE
CRLF1	463	7.99299	10.462	14.7304	3.43141	2.1977	28.0813	19.5771	9.96412	12.7314	16.0839	2.0845	-0.893898	FALSE
PPP2R3B	464	29.9089	36.9193	37.7374	7.59878	7.01901	51.4907	57.2777	32.6763	24.6151	38.9834	2.08441	-0.53422	FALSE
GPR37	465	9.26136	9.41908	9.24376	2.30873	2.37999	18.1042	20.8043	13.1847	7.69236	11.2898	2.08018	-0.756569	FALSE
ALK	466	0.914731	0.589243	0.919217	0.230699	0.293048	1.11715	1.3582	0.56114	0.503771	0.789464	2.06749	-1.13698	FALSE
SFRP4	467	18.4948	13.6309	13.1676	4.46181	3.68261	7.09368	20.5934	6.3119	5.6043	8.70188	2.03879	-1.24398	FALSE
GPC2	468	21.2744	28.0714	30.3314	8.03638	8.31532	35.5481	40.5368	22.4222	22.9034	21.6258	2.00046	-0.601124	FALSE
SOX11	469	77.5108	92.0368	95.2019	23.6969	23.9171	131.944	133.305	77.2323	81.5447	98.1859	1.98634	-0.531017	FALSE
H3C11	470	552.668	686.216	642.246	171.04	176.885	776.978	867.048	391.912	479.034	491.032	1.97768	-0.756092	FALSE
ENSG00000253330	471	1.28448	0.913825	1.02576	0.223675	0.353785	2.95004	2.44054	0.637424	0.486499	0.754578	1.96407	-2.00254	FALSE
MAP3K7CL	472	41.8251	57.6869	62.0483	17.2184	16.1127	66.4876	66.6515	39.3469	37.3425	47.02	1.96068	-0.510633	FALSE
COL26A1	473	77.3117	106.095	107.638	27.3819	27.3016	149.715	158.571	80.1287	72.1534	96.2465	1.95251	-0.783779	FALSE
MYCL	474	14.5076	11.7683	12.8228	3.49628	3.59519	17.722	22.1376	11.0663	11.3747	13.5695	1.92269	-0.659288	FALSE
RGMB	475	45.6329	47.2869	45.0989	12.2131	11.8494	107.331	125.931	43.0897	50.7396	67.2941	1.90578	-0.828764	FALSE
MAFA	476	2.94275	3.7098	3.67669	1.06581	1.00324	8.33166	7.19283	1.6808	2.09902	3.43033	1.81941	-1.67658	FALSE
TNFAIP6	477	1.34442	3.32196	4.17274	0.878249	0.793694	2.60826	1.76761	0.670001	0.726749	0.523259	1.80826	-1.54349	FALSE
SKOR1	478	1.81488	1.72321	1.6232	0.655731	0.491405	2.96593	2.53809	0.942011	1.54638	1.46279	1.78302	-0.987908	FALSE
GRIK1	479	3.25195	3.59718	4.70119	1.47168	1.14919	8.8306	7.56718	2.54861	4.55809	2.3529	1.76117	-1.2431	FALSE
SNAI1	480	25.8694	24.4234	24.4011	8.1447	7.59878	70.7592	70.1262	27.942	21.7736	25.4136	1.75908	-1.38462	FALSE
MN1	481	30.3785	40.1259	42.4974	12.0294	12.1345	56.5304	52.5086	31.4866	34.3197	37.1118	1.74463	-0.73513	FALSE
CORO1A	482	8.79013	15.4817	14.4393	5.62122	4.63671	21.512	20.9885	9.55637	11.4329	10.7155	1.72808	-0.753415	FALSE
TRIM36	483	9.56596	7.53745	8.33831	1.87398	1.91477	15.5647	13.2445	7.04473	6.78373	9.9631	1.71484	-0.594053	FALSE
ACHE	484	25.0781	25.8371	25.1667	8.07894	8.21847	47.0117	46.8485	25.519	23.4603	31.4119	1.70455	-0.755826	FALSE
IGDCC4	485	46.7914	51.1307	55.7325	17.3805	16.0018	63.4192	74.6894	41.7653	35.7562	52.36	1.69826	-0.514066	FALSE
H3C3	486	224.015	271.41	260.828	84.2863	86.8872	99.6999	109.591	2.23017	1.8109	2.00127	1.68681	-5.59742	FALSE
TCF15	487	8.52223	21.0163	16.5999	4.8352	5.612	24.5168	18.0242	9.07363	14.031	9.73824	1.68043	-0.843472	FALSE
DOK7	488	18.6548	13.5431	12.1367	4.9141	5.75945	24.1272	37.101	15.8506	11.6756	21.7888	1.65025	-0.749602	FALSE
SAMD5	489	7.82738	9.59219	12.9101	2.9782	3.45871	19.4787	19.2578	9.06812	8.8455	8.39487	1.64278	-0.731702	FALSE
TWIST1	490	35.6098	76.3734	75.0957	22.1382	22.5356	92.0977	87.2129	51.8326	46.689	50.0484	1.64064	-0.767561	FALSE
DDIT4	491	106.568	129.298	130.333	40.9793	41.6848	189.138	214.898	117.519	100.821	123.189	1.63753	-0.668036	FALSE
MACROD1	492	72.4718	99.7655	97.8275	27.0876	28.0671	147.168	154.876	73.7308	55.3674	87.2637	1.62356	-0.500889	FALSE
PLD6	493	1.69145	1.51765	1.40941	0.493571	0.592616	3.53151	4.2568	1.38307	1.04944	1.61082	1.57116	-1.43337	FALSE
H2AC15	494	122.89	146.256	146.214	53.5277	52.042	281.265	273.822	135.336	161.968	194.94	1.51932	-0.657507	FALSE
UBE2E3	495	343.731	446.574	472.374	153.64	139.171	594.856	635.373	364.321	406.06	368.431	1.50974	-0.579784	FALSE
ST8SIA1	496	13.1468	19.1947	22.2917	8.64362	6.61186	24.0341	25.4047	13.3654	13.9464	11.6814	1.49525	-0.597162	FALSE
CENPV	497	96.2986	95.0795	105.837	44.6877	33.7185	169.036	164.646	121.437	107.237	118.705	1.43733	-0.591794	FALSE
COL2A1	498	68.1396	82.4253	87.8802	31.6724	30.0914	203.999	210.618	76.7878	88.5359	86.2745	1.42531	-0.846563	FALSE
ATOH8	499	24.3246	23.6209	23.096	10.9123	9.42686	38.9585	39.3794	21.9429	18.1971	33.4233	1.41468	-0.774433	FALSE
H3C13	500	437.764	569.879	571.671	216.761	228.383	812.59	866.701	345.153	425.663	433.745	1.37329	-0.962805	FALSE
TMEM88	501	27.5584	22.2192	24.5074	9.88123	11.0618	30.1148	35.9588	21.3486	13.8018	21.4418	1.36885	-0.706228	FALSE
TMEM151B	502	1.68326	2.32288	2.56294	1.36165	0.952295	4.39867	3.37268	1.64577	1.8624	2.28435	1.35884	-0.690206	FALSE
TMEFF1	503	32.3137	51.0078	47.1549	18.1087	18.5687	63.3298	58.9707	30.728	38.4836	38.8683	1.35186	-0.657914	FALSE
LY6H	504	1.6969	2.19585	2.44479	0.743069	1.08073	17.5974	22.1397	2.82249	3.17122	4.75802	1.34953	-2.2997	FALSE
CDH18	505	1.56841	2.25616	1.19668	0.694248	0.843853	4.42604	2.98858	0.658352	1.80025	0.90078	1.34555	-1.32219	FALSE
CUEDC1	506	41.0008	40.3126	45.024	17.5044	17.5972	61.057	60.8536	42.6846	37.6172	51.6759	1.34294	-0.569965	FALSE
HIC1	507	119.904	173.172	173.142	62.2492	67.5958	186.56	179.422	93.8304	88.2096	123.699	1.33813	-0.712696	FALSE
C9orf64	508	6.88504	4.57093	4.18879	2.3461	2.28805	4.1489	4.15269	0.940898	0.951551	1.23807	1.33689	-2.04393	FALSE
RAB15	509	23.83	24.6049	27.2773	10.7113	11.3835	46.352	47.0765	28.0753	26.851	30.7429	1.33559	-0.525825	FALSE
BBC3	510	20.9926	23.7788	24.4659	10.1423	10.1026	35.1665	40.6474	16.7706	14.2037	22.0007	1.32383	-0.911653	FALSE
TRIL	511	37.7337	53.2948	55.8774	21.372	21.0427	70.7297	76.8959	41.5868	39.1516	54.7874	1.30885	-0.613074	FALSE
LOXL4	512	4.37291	6.77318	7.79517	3.04568	2.50421	5.60805	6.33427	3.44068	3.29683	4.31762	1.29264	-0.596964	FALSE
OBSL1	513	194.667	192.348	202.973	90.8626	94.9062	252.271	296.649	178.133	153.171	197.392	1.28942	-0.765742	FALSE
CTHRC1	514	38.1048	47.8857	53.7897	19.8806	20.2852	57.2179	71.6751	27.843	27.3982	24.9481	1.27432	-0.947714	FALSE
EFNA2	515	12.4793	20.0162	18.2136	7.55803	7.74297	19.861	23.744	11.0363	11.139	13.9399	1.24915	-0.758697	FALSE
CDKN1C	516	206.998	216.95	203.748	90.2657	98.808	329.818	342.011	159.556	159.902	226.763	1.24672	-0.683767	FALSE
GALNT17	517	4.66015	4.70257	5.79421	2.47772	1.99835	7.02328	7.50969	5.03244	3.91877	5.04165	1.21997	-0.590544	FALSE
KLHL21	518	34.2406	30.8091	28.6125	14.5594	14.1394	55.7227	58.0473	33.0946	26.8422	34.9113	1.20935	-0.856285	FALSE
SLC25A29	519	56.4084	69.8883	60.6056	27.013	26.3424	91.2367	91.3127	45.8761	48.8013	54.6849	1.20538	-0.728208	FALSE
H2AC4	520	288.438	439.293	452.968	188.852	185.956	627.618	546.879	182.443	298.478	257.892	1.20206	-1.14972	FALSE
H2BC3	521	60.5309	56.503	45.8668	21.5896	29.5311	11.7167	10.0874	1.66749	1.98524	1.16389	1.20151	-2.65681	FALSE
ENSG00000255872	522	3.39691	3.83228	4.3306	1.66652	1.91495	8.65691	8.09788	3.57405	3.32633	3.63829	1.20048	-1.14903	FALSE
GALNTL6	523	1.14973	1.735	1.26856	0.992882	0.630815	3.21726	3.07806	1.41361	1.58368	0.666629	1.19896	-1.32653	FALSE
ARID5A	524	9.88597	12.6121	13.9008	5.55836	5.58046	27.9466	29.7542	12.4725	5.95779	9.53557	1.19474	-1.47501	FALSE
NOG	525	13.926	10.4992	11.3244	5.30935	5.75967	30.7494	31.3213	16.5644	11.5719	18.4156	1.19218	-0.900032	FALSE
MEX3B	526	46.3305	54.5916	58.804	26.1237	24.9855	122.516	115.78	64.6634	57.13	70.6209	1.19182	-0.837618	FALSE
GFPT2	527	14.4994	19.1574	18.346	7.54106	7.16472	25.5885	28.2659	9.49019	10.9993	11.3676	1.18166	-0.709564	FALSE
MDFI	528	183.804	253.475	266.819	111.327	112.984	455.941	383.015	214.301	219.886	290.17	1.18154	-0.706166	FALSE
ZBTB12	529	7.27339	6.49858	7.14726	3.43509	3.12386	7.01763	9.46679	2.34721	4.78057	4.47499	1.18012	-1.00181	FALSE
KIFC3	530	115.384	103.577	108.25	65.1951	67.494	133.372	137.232	78.1082	78.3053	82.3451	1.17696	-0.646164	FALSE
KIF26A	531	21.6228	24.3487	25.2104	10.8327	11.8297	39.7392	36.687	18.9066	19.4735	24.4354	1.16306	-0.772729	FALSE
H3C14	532	159.059	191.305	186.413	84.671	86.8961	239.128	267.658	129.994	144.939	170.24	1.16272	-0.6742	FALSE
H3C15	533	159.059	191.305	186.413	84.671	86.8961	239.128	267.658	129.994	144.939	170.24	1.16272	-0.6742	FALSE
RNF103-CHMP3	534	6.12101	6.08825	5.62774	2.99566	2.82628	14.8708	11.9758	4.88795	5.17138	6.80826	1.1623	-1.15835	FALSE
B4GALNT4	535	61.9995	71.7643	71.6958	35.4081	36.4345	104.23	100.68	51.8623	49.885	67.1356	1.14911	-0.824127	FALSE
H2AC14	536	741.975	805.512	830.874	392.509	391.563	1600.4	1393.26	627.294	875.647	944.656	1.14215	-0.773902	FALSE
IFI6	537	26.8518	34.3865	36.4129	15.5322	16.5818	58.8987	160.649	25.6745	20.9836	29.0475	1.12873	-2.04321	FALSE
GAS1	538	159.29	188.719	183.732	86.1214	87.4688	283.778	292.312	152.72	149.049	210.065	1.12833	-0.660052	FALSE
H3C8	539	111.86	162.05	168.837	70.4695	75.8427	291.402	223.984	98.6944	169.726	164.243	1.11641	-0.73192	FALSE
NPIPB6	540	1.04576	1.12903	1.05987	0.535796	0.50415	2.2771	2.38552	0.269156	0.621883	0.569715	1.11043	-2.18149	FALSE
TMEM158	541	4.94657	6.04387	5.33092	3.0389	2.40284	7.29889	6.60835	4.10475	3.33702	4.37468	1.10758	-0.715157	FALSE
RND3	542	82.7702	98.2429	106.092	45.6922	49.1968	230.265	186.248	99.8243	126.111	153.232	1.08737	-0.70669	FALSE
DMPK	543	55.9276	55.3734	57.8392	32.4015	27.4761	86.1425	103.273	59.3041	41.1071	65.4636	1.0858	-0.517614	FALSE
RAC3	544	25.4731	36.8898	36.3446	16.0425	17.5713	50.7225	51.995	30.8691	29.8971	37.5906	1.08494	-0.529683	FALSE
BIRC5	545	54.43	45.4314	50.2242	29.5654	24.0252	82.1037	79.3229	43.4771	46.5583	50.7017	1.08127	-0.64274	FALSE
ZNF219	546	51.5648	58.0483	65.2557	28.0499	30.1217	102.065	96.6709	53.6784	56.0756	61.5831	1.07894	-0.709282	FALSE
PDZD4	547	10.7255	15.8352	14.5374	6.88265	7.25467	28.4684	31.8336	12.635	12.7422	19.3521	1.063	-0.7105	FALSE
ENSG00000241418	548	#N/A	#N/A	#N/A	#N/A	#N/A	16.5682	24.2922	9.14927	10.0647	8.84097	1.05569	-1.02409	FALSE
IL1RAPL2	549	5.16298	5.00086	4.02008	2.08804	1.90292	9.9766	10.503	6.41855	5.54284	7.2376	1.05442	-0.714438	FALSE
H3C4	550	611.699	894.023	923.242	428.981	427.154	1937.96	1685.06	766.237	1061.85	1110.69	1.05212	-0.784445	FALSE
CYP26B1	551	4.3684	7.39228	7.02887	2.3998	2.4647	7.86275	8.10698	1.56164	2.69438	2.26814	1.04323	-1.3499	FALSE
DUSP6	552	34.1926	55.2664	52.4941	25.8764	23.9975	87.1501	75.1166	40.2396	57.3108	56.585	1.04218	-0.551763	FALSE
E2F1	553	13.2313	13.1365	13.7345	7.25325	6.68493	29.0263	25.1069	16.0768	12.5083	14.4055	1.03576	-0.807048	FALSE
PPAN-P2RY11	554	3.62532	3.43532	3.58391	2.54094	1.21393	7.51575	7.98937	4.40493	2.58813	4.13428	1.03451	-0.956692	FALSE
ADM5	555	1.81929	1.16554	1.34558	0.58361	0.899271	6.79098	5.79744	1.4259	1.26974	2.03992	1.03447	-1.87963	FALSE
CHST6	556	1.61473	2.0027	1.73997	0.898716	0.961198	2.88813	3.21102	1.57407	1.284	1.56635	1.01005	-0.703664	FALSE
LRRC24	557	4.83997	4.07785	4.3138	2.39268	2.31509	9.61285	8.64747	3.36079	3.9627	6.48541	0.999807	-0.8899	FALSE
ARHGAP4	558	16.6199	17.7712	18.6215	10.2916	9.48229	28.4859	33.3998	15.1274	10.9484	16.0627	0.986743	-0.937448	FALSE
LRIG3	559	82.2561	114.201	125.466	54.9356	46.8677	140.758	144.481	78.5089	81.3828	95.9092	0.984464	-0.56378	FALSE
UBE2Q2P2	560	13.9872	12.0484	10.83	7.0561	6.6751	21.2478	12.2897	5.73938	9.11848	8.23623	0.970444	-1.05087	FALSE
LBX1	561	5.37798	6.12677	6.86456	3.17075	3.51514	28.2771	35.8923	11.5875	11.1896	18.3358	0.969221	-1.13911	FALSE
EPOP	562	3.29098	3.94008	4.67525	1.98584	2.38603	7.54859	5.1867	2.44997	3.31959	3.43953	0.957527	-0.943975	FALSE
CBARP	563	4.767	6.28965	5.81073	3.00724	3.43644	10.6286	14.37	5.52348	5.8846	6.59411	0.94517	-0.922071	FALSE
SPTBN5	564	1.68017	1.1806	2.02146	1.32068	1.18325	2.78902	3.06923	1.81104	0.85645	1.3974	0.940274	-1.03652	FALSE
TBCE	565	471.541	469.613	382.284	196.604	288.534	177.05	161.242	53.3189	38.9614	28.8891	0.931727	-1.56499	FALSE
ENSG00000285053	566	471.541	469.613	382.284	196.604	288.534	177.05	161.242	53.3189	38.9614	28.8891	0.931727	-1.56499	FALSE
USP2	567	14.5151	13.0733	14.7001	7.94553	5.78203	21.7651	24.3166	15.4737	11.0191	15.439	0.919885	-0.74747	FALSE
PLPPR3	568	34.3038	51.9313	52.0163	24.8454	29.1519	71.8623	74.6078	36.8145	39.9643	47.2827	0.91814	-0.842355	FALSE
RECQL4	569	21.6819	26.3098	26.9338	11.4799	17.1231	43.3376	52.5391	18.2857	21.9765	28.3326	0.901336	-0.772204	FALSE
STX11	570	0.864073	1.01796	1.19108	0.654799	0.526787	1.78377	2.39298	1.05125	0.952329	1.13454	0.89842	-0.894741	FALSE
H3C6	571	863.459	1102.92	1192.89	563.936	605.13	1540.46	1410.34	745.482	1109.08	1018.88	0.894875	-0.532024	FALSE
AKR7L	572	4.09907	2.55322	3.46698	1.94789	2.20059	6.22508	3.94482	2.59755	2.16947	2.51356	0.891111	-0.971306	FALSE
WNT5B	573	7.83923	10.0362	11.9213	5.53529	6.11749	13.2431	13.548	4.67356	5.81832	6.91899	0.88902	-0.962926	FALSE
LRP1B	574	3.04136	3.17644	4.44785	2.43644	2.85098	6.70919	4.75647	1.66703	2.82557	1.47134	0.887609	-0.860809	FALSE
H3C10	575	160.106	201.056	195.934	104.128	112.175	327.039	376.869	173.889	199.474	210.166	0.885472	-0.755441	FALSE
TPBG	576	14.174	17.4103	17.6651	9.60895	9.53782	33.4622	32.9292	17.89	18.134	22.1023	0.884537	-0.679783	FALSE
CENPU	577	45.2139	42.8282	48.4236	25.9717	24.1518	75.8256	73.3461	41.2298	39.4613	39.489	0.881309	-0.637017	FALSE
PHLDA1	578	48.7347	49.9407	50.173	29.5652	28.6245	88.7647	97.1165	33.4632	38.4409	50.0734	0.871449	-1.10667	FALSE
RPS2P5	579	318.372	347.06	365.656	204.413	201.341	779.561	745.77	456.296	403.361	545.16	0.868434	-0.601543	FALSE
RPS3AP6	580	10.2514	15.4502	17.6357	9.99007	7.26201	9.46978	13.5215	3.36731	3.59313	3.21576	0.865536	-1.66762	FALSE
CDCA4	581	21.3919	22.9391	23.4845	13.9368	12.9367	43.7933	40.5728	24.4448	20.27	27.5937	0.862646	-0.732437	FALSE
FZD8	582	29.8318	45.0436	44.5947	22.901	24.3032	58.843	57.835	23.2638	20.3519	31.7577	0.85759	-1.11978	FALSE
DGCR6	583	19.8126	20.2402	23.3649	12.2457	11.8702	31.0383	37.2088	20.9655	19.593	15.3991	0.856228	-0.67141	FALSE
MEX3A	584	65.8798	69.2742	69.3083	41.5329	41.4507	119.969	113.662	66.7313	61.4647	74.3055	0.849999	-0.693106	FALSE
ENSG00000198618	585	#N/A	#N/A	#N/A	#N/A	#N/A	49.4779	34.5491	7.32995	11.2118	28.0083	0.846303	-1.34741	FALSE
NME1-NME2	586	4.8241	6.98178	6.78377	3.47984	4.02063	14.7984	20.566	5.85261	8.58192	7.39575	0.84001	-1.10263	FALSE
KLF4	587	4.38599	2.62611	3.27997	2.2346	1.86448	15.5232	14.9509	3.55201	3.40618	8.62752	0.839445	-1.16846	FALSE
P2RX5-TAX1BP3	588	2.16372	1.87989	2.03359	1.21144	1.19849	2.75936	2.82393	1.8244	1.45167	1.85499	0.837601	-0.601011	FALSE
PKMYT1	589	26.8732	40.2489	28.2865	14.3691	16.9091	42.106	43.9132	23.3409	21.5725	24.1585	0.835878	-0.720886	FALSE
NCKAP5L	590	47.8583	44.0733	47.7969	27.1888	26.6153	71.6823	79.0882	45.3155	38.6946	62.8632	0.828714	-0.537749	FALSE
ZNF562	591	30.7015	34.6761	39.3801	18.3793	17.7092	33.7602	33.6291	19.4825	20.7088	23.4234	0.828167	-0.562556	FALSE
ELL	592	30.4971	22.5744	25.6924	11.1822	10.9216	24.8056	30.0724	18.8974	15.7181	20.8068	0.820041	-0.651998	FALSE
ZNF668	593	12.5226	13.4226	12.619	7.04726	7.48804	32.7668	25.7307	14.1204	12.2576	19.7716	0.814739	-1.00468	FALSE
CHTF18	594	26.191	24.7772	25.7883	16.2745	12.2504	30.8287	35.3398	19.3694	14.4781	29.5877	0.813417	-0.724196	FALSE
LOC102724428	595	#N/A	#N/A	#N/A	#N/A	#N/A	12.9672	13.7396	8.24624	7.49013	10.5216	0.81075	-0.542609	FALSE
CD37	596	15.9857	19.5567	18.7408	21.1942	15.9108	24.8613	22.6468	11.2924	7.98707	13.5835	0.807497	-1.01609	FALSE
ANKRD9	597	13.1991	13.0265	13.1177	5.99134	6.98521	23.7317	26.3052	11.6784	12.4571	12.1653	0.80682	-0.724842	FALSE
CACFD1	598	10.8653	9.07941	16.1185	11.5835	11.4693	16.6708	14.6744	8.12781	8.90167	8.59227	0.806603	-0.826904	FALSE
MYBL2	599	38.5048	33.7552	34.2995	21.4219	21.8571	62.6215	56.8005	35.9335	32.0285	40.2714	0.806176	-0.622899	FALSE
SLC6A16	600	7.26993	7.76066	9.83509	3.97865	3.35472	11.6288	13.0146	4.50073	6.44073	5.39699	0.802336	-1.13818	FALSE
GREM1	601	1.0962	1.57351	0.552203	0.317973	0.402133	4.26015	3.51613	1.55639	1.77554	2.11429	0.801103	-0.728523	FALSE
ENSG00000282046	602	1.0962	1.57351	0.552203	0.317973	0.402133	4.26015	3.51613	1.55639	1.77554	2.11429	0.801103	-0.728523	FALSE
PCLAF	603	38.5267	44.5655	46.3757	30.0492	25.126	84.9042	82.4572	44.1437	51.5421	43.6107	0.80029	-0.634416	FALSE
PKD1P5	604	21.6795	17.9605	18.6451	8.23717	8.79184	78.9221	57.8355	16.9138	13.6873	25.45	0.79861	-1.6245	FALSE
ENSG00000229212	605	14.4257	19.7723	14.2975	10.9545	7.70514	32.8684	22.5536	15.5484	12.1634	17.1665	0.796465	-0.7238	FALSE
H2AX	606	150.001	146.007	145.028	89.0304	93.5028	277.386	243.496	117.769	145.314	180.019	0.786968	-0.728007	FALSE
CSMD3	607	4.47036	5.94886	7.23381	3.38345	3.78947	10.3265	9.698	2.35581	4.43351	3.34196	0.781815	-1.12959	FALSE
PDXP	608	27.9927	24.9412	30.9449	17.9561	17.8775	43.1012	42.1017	29.964	27.2734	32.2126	0.780667	-0.525303	FALSE
PPP1R3F	609	8.4963	10.1244	9.35037	7.35777	7.51257	17.1455	14.3871	7.8908	10.0076	7.88404	0.777799	-0.872163	FALSE
N4BP3	610	12.4689	12.0054	11.3616	7.46111	7.50064	17.7802	21.3065	9.94121	9.39868	13.0487	0.765848	-0.762336	FALSE
DACT3	611	48.2444	51.7878	51.9828	31.8355	32.4905	91.2029	72.7426	43.5076	40.5424	56.6075	0.748683	-0.71228	FALSE
UBE2S	612	139.559	135.904	138.612	87.0332	89.4927	202.719	178.02	100.601	106.052	168.701	0.741643	-0.618913	FALSE
IL1RAPL1	613	5.7164	6.40949	7.21103	3.52964	4.69477	13.1684	8.48595	5.13412	7.15248	6.01961	0.739687	-0.711158	FALSE
ENSG00000258472	614	7.30511	5.20682	4.37085	3.43417	3.69305	7.16764	7.2309	2.23976	1.46882	3.87499	0.738863	-1.40912	FALSE
NFKBIB	615	9.89816	9.31484	9.86512	5.77548	5.95744	17.7974	16.048	10.0492	8.98469	13.0547	0.737172	-0.598233	FALSE
ENSG00000282905	616	9.89816	9.31484	9.86512	5.77548	5.95744	17.7974	16.048	10.0492	8.98469	13.0547	0.737172	-0.598233	FALSE
ETV4	617	8.88939	13.6426	15.5564	8.1668	9.85664	18.265	22.2663	8.26969	10.124	9.43436	0.736488	-0.814147	FALSE
GOLGA6L9	618	3.03126	3.14005	3.62543	2.3377	1.78277	5.34363	5.30611	2.08055	2.48132	3.1492	0.732791	-0.543257	FALSE
IRS1	619	28.5029	30.0048	30.4884	17.2635	19.4044	58.345	53.8878	29.4442	23.6826	28.4949	0.726321	-1.00628	FALSE
PLK1	620	34.2215	28.6425	32.0193	20.2064	21.236	54.4885	46.2841	23.5792	27.1605	37.4413	0.710738	-0.50706	FALSE
SPC24	621	37.3147	35.4016	32.3568	19.9994	19.5084	40.9646	40.6584	27.3713	29.8365	31.1423	0.709809	-0.532225	FALSE
ETV5	622	15.3159	17.4143	19.2475	12.5158	12.819	28.1387	30.1262	18.6868	19.5897	16.442	0.709534	-0.624529	FALSE
CCDC144B	623	3.55644	3.30378	2.7226	1.92878	3.01101	7.16583	4.41056	2.11493	2.84217	3.09817	0.703477	-0.602564	FALSE
TMEM212	624	12.68	10.0913	12.0478	7.58975	7.62327	13.8863	12.148	7.71897	7.54188	9.11884	0.69891	-0.573257	FALSE
OPRD1	625	2.36028	1.45162	1.75163	1.20325	1.1848	3.75097	3.83479	2.02669	2.1718	1.92853	0.698703	-0.69376	FALSE
JMJD6	626	18.6598	15.5441	16.4997	14.4055	15.109	26.1864	22.2417	15.2063	13.8594	15.0307	0.698506	-0.531058	FALSE
H4C2	627	231.457	339.472	341.792	204.916	199.793	423.809	382	205.793	294.435	242.554	0.697954	-0.59334	FALSE
DHRS3	628	106.208	110.416	107.917	70.0457	69.0174	112.343	86.6593	54.9158	63.8734	49.5793	0.693114	-0.605448	FALSE
CASTOR2	629	32.614	29.9245	32.1871	22.2385	20.5003	58.1504	55.9956	33.1323	27.5419	34.4938	0.692676	-0.750011	FALSE
RPL21	630	1663.93	2222.87	2220.93	1400.15	1357.68	3900.16	3059.87	1432.93	1911.82	1642.73	0.685071	-0.791575	FALSE
FAM43A	631	18.0239	23.763	24.2392	14.183	15.3058	51.1941	52.8588	18.5553	17.7102	24.3452	0.677888	-1.26696	FALSE
TNFAIP2	632	14.1868	18.0194	18.0776	12.3697	10.3477	25.0812	28.0014	9.95181	10.9694	11.1278	0.676348	-1.0574	FALSE
SCRIB	633	59.7639	54.6387	51.9354	33.6337	33.6966	79.6197	105.888	59.2698	46.9811	75.1696	0.675664	-0.593745	FALSE
ENSG00000237846	634	47.0042	43.0633	46.1098	30.7069	30.5637	40.3689	39.7555	22.1371	22.6063	26.5141	0.674723	-0.651461	FALSE
FOSB	635	2.84593	2.87031	3.12651	1.62483	1.93984	41.8485	34.6134	2.6377	2.07991	6.80737	0.663588	-3.37651	FALSE
ENSG00000278616	636	#N/A	#N/A	#N/A	#N/A	#N/A	7.82882	7.31822	4.04999	4.12881	5.19175	0.662974	-0.662214	FALSE
POLD1	637	29.6139	32.1518	27.2208	20.1957	20.0865	46.1617	49.7183	28.8636	25.2481	28.417	0.650946	-0.545318	FALSE
FSCN1	638	311.072	336.562	336.13	222.955	220.191	512.09	501.596	290.138	272.322	323.381	0.639774	-0.625503	FALSE
LRRC7	639	4.91145	7.36675	6.18994	5.56856	5.14747	6.13429	4.81943	1.98836	2.79686	3.38759	0.635707	-1.14651	FALSE
ENSG00000278270	640	23.9508	33.2675	23.3505	20.3106	18.7851	36.5522	41.4526	27.0483	29.6424	22.072	0.635663	-0.676479	FALSE
RAD51AP1	641	20.7508	26.6329	30.5093	14.9429	17.9391	48.3515	44.3443	17.5378	32.5559	24.4097	0.630969	-0.715767	FALSE
H3C7	642	498.898	706.167	731.516	450.884	462.783	898.889	942.804	442.419	748.597	601.891	0.630812	-0.523274	FALSE
FAM171A2	643	74.6856	78.0565	80.8939	52.0342	54.4912	115.103	123.971	69.6309	66.174	97.8226	0.626882	-0.594044	FALSE
TMPO	644	178.683	172.635	177.317	118.64	114.157	320.712	264.346	176.966	191.606	207.968	0.626807	-0.732211	FALSE
HOMER3	645	61.9607	61.5	59.1872	43.1927	41.0301	68.5046	82.468	50.4982	43.8437	55.0186	0.624563	-0.519544	FALSE
ABCG8	646	1.53099	1.17305	1.49836	0.976819	0.927614	2.37006	1.74145	0.810991	0.926152	0.904883	0.620453	-1.12303	FALSE
BOP1	647	18.4617	19.6339	22.2816	15.8252	16.9575	32.0119	33.46	22.2564	18.0145	21.9312	0.605641	-0.563559	FALSE
ENSG00000285301	648	18.4617	19.6339	22.2816	15.8252	16.9575	32.0119	33.46	22.2564	18.0145	21.9312	0.605641	-0.563559	FALSE
KAZALD1	649	15.4714	20.1572	21.1348	13.2254	14.6769	21.9603	18.6708	13.4531	11.9551	12.2607	0.605085	-0.549416	FALSE
PARP8	650	52.5857	54.5364	51.7192	45.281	45.7366	105.771	74.7825	44.1037	47.1671	56.0421	0.604216	-0.607294	FALSE
POU5F2	651	1.49974	1.20519	1.25498	0.884619	0.961779	1.56056	1.34834	0.815419	0.830443	0.944642	0.59972	-0.64669	FALSE
ENSG00000282522	652	13.9309	13.1087	12.7888	11.5302	9.48541	30.3983	32.6828	9.47251	10.0172	13.2335	0.598633	-1.51177	FALSE
IGFBP2	653	379.792	502.962	518.558	343.073	356.677	632.88	659.58	375.103	341.988	433.383	0.583437	-0.780163	FALSE
ADAMTS10	654	47.8022	63.7057	70.734	43.3334	47.7917	66.596	64.3353	38.2436	37.2636	51.129	0.582352	-0.580175	FALSE
AMOTL2	655	94.824	72.8967	75.0179	63.1981	61.343	297.339	254.652	72.9003	65.4515	113.311	0.581686	-1.49933	FALSE
PTBP2	656	41.3425	41.469	47.8387	31.9924	33.9541	91.1864	77.7941	37.1457	51.1909	40.8607	0.581625	-0.927862	FALSE
OR2G6	657	1.20454	1.02971	0.898773	0.70063	0.784158	1.40805	1.44093	0.70448	0.54571	0.786481	0.577822	-0.963244	FALSE
ATAD3B	658	26.8912	22.6917	25.8578	21.4433	19.3068	31.1105	24.2158	23.77	12.6112	15.1685	0.57643	-0.667227	FALSE
ENSG00000286215	659	9.05689	8.4647	9.34589	6.98286	5.43505	15.9058	10.4725	7.18488	6.39218	8.91536	0.575898	-0.688171	FALSE
TAMALIN	660	17.3986	19.6066	20.4582	15.6923	12.8798	24.9967	29.8969	19.0916	12.5742	20.1675	0.569056	-0.704036	FALSE
ENSG00000273594	661	193.501	213.963	228.702	157.986	148.794	523.893	385.285	217.636	239.749	280.418	0.558847	-0.655857	FALSE
THOP1	662	61.8591	60.0008	59.3889	43.1274	46.6422	100.297	107.607	74.4882	59.4345	80.7877	0.558369	-0.542137	FALSE
OR56A1	663	0.843056	0.712935	0.74118	0.559066	0.544301	1.09198	0.757213	0.348476	0.522969	0.502161	0.558113	-0.908649	FALSE
PIDD1	664	10.3465	9.21782	8.69686	8.76949	7.51913	15.5105	13.8869	7.6155	6.22806	9.44662	0.554064	-0.668972	FALSE
NR4A1	665	6.75151	5.97363	8.01818	5.90809	4.62062	36.0327	31.4315	7.32329	5.32721	8.2349	0.553213	-2.32289	FALSE
SAPCD2	666	7.32838	7.48798	6.37281	4.82582	5.43416	13.5878	13.2197	5.41575	7.43145	8.99884	0.552287	-0.78297	FALSE
H2AW	667	21.5561	22.6606	22.8468	16.4203	16.4567	41.833	42.3973	19.9082	20.0468	22.3608	0.549528	-0.913425	FALSE
ENSG00000284841	668	21.5561	22.6606	22.8468	16.4203	16.4567	41.833	42.3973	19.9082	20.0468	22.3608	0.549528	-0.913425	FALSE
ZNF714	669	32.0802	35.5227	36.9214	23.7076	23.8648	58.1703	46.0005	30.9843	37.0627	33.5239	0.549423	-0.709961	FALSE
KIF26B	670	10.8202	12.8258	14.6834	9.58314	10.0668	21.8887	15.5904	10.8351	10.0947	13.1687	0.545741	-0.63339	FALSE
AMH	671	13.8948	12.6389	12.4314	8.82655	10.8744	28.2329	21.9978	9.6398	7.48469	12.9388	0.533838	-1.14201	FALSE
ZMYND19	672	30.9873	31.6272	33.1813	22.2167	25.188	40.0684	46.5335	29.5369	25.444	25.7621	0.528338	-0.577585	FALSE
ENSG00000233024	673	#N/A	#N/A	#N/A	#N/A	#N/A	69.5469	74.1266	39.7418	34.9379	47.5781	0.527156	-0.852758	FALSE
PRR5	674	69.5363	57.9294	57.9549	44.7931	49.1723	117.648	120.034	71.0546	52.3342	78.4229	0.522171	-0.778133	FALSE
FAM222A	675	10.0201	7.20669	8.63565	7.14497	5.9544	22.1828	19.7842	10.5848	8.37132	12.1838	0.512126	-0.883345	FALSE
IFRD2	676	30.9761	29.1563	30.1777	22.2545	21.2388	56.627	52.1875	32.6974	27.003	34.0142	0.510955	-0.564718	FALSE
ZBTB17	677	33.1648	33.7894	34.1226	25.0897	24.645	56.4367	49.7794	28.7681	26.2646	33.6527	0.510017	-0.523953	FALSE
PKN3	678	4.35183	4.71661	4.28565	3.40079	3.50831	7.68967	9.83117	5.14142	4.29847	6.58588	0.507948	-0.609692	FALSE
C12orf50	679	6.53983	6.95951	7.57195	5.93969	4.67075	10.3628	9.12325	4.9833	4.43064	6.92235	0.502714	-0.725431	FALSE
BCL2L12	680	42.57	38.3766	46.0041	31.5674	35.474	66.1949	70.0165	42.6388	37.6019	48.2517	0.502549	-0.597994	FALSE
EPB41L1	681	52.8438	33.7873	34.3871	67.3535	61.5501	23.0842	28.7211	33.8107	35.8015	47.1951	-0.504249	0.759335	FALSE
PXK	682	10.2105	7.33268	7.66315	13.0671	12.0919	7.05846	6.38814	9.04703	8.90148	10.3888	-0.504682	0.668287	FALSE
NIPA1	683	5.42465	5.06529	4.98552	8.01846	8.20875	3.94847	4.46379	4.80961	6.17268	5.18016	-0.504939	0.681259	FALSE
CCDC113	684	3.22021	2.66014	2.95299	4.92018	3.724	3.28781	2.66255	3.62949	4.46212	3.02215	-0.506789	0.779374	FALSE
MORN2	685	26.4262	28.5596	27.7704	43.2625	41.4557	21.4069	20.9679	29.2803	43.7897	32.1709	-0.508916	0.829766	FALSE
MOCS1	686	4.65523	3.87814	3.68966	5.87931	5.86844	3.57065	5.02447	4.50826	5.04065	4.95674	-0.511754	0.694752	FALSE
SLC35A5	687	33.4378	27.2227	33.3285	49.3554	49.9105	30.8123	23.2609	32.2222	44.5383	39.1429	-0.512998	0.53616	FALSE
ATXN7L1	688	12.1883	12.3916	10.5788	18.7168	16.9749	10.5743	6.88381	6.37413	9.61796	9.90644	-0.5168	0.638631	FALSE
EMP1	689	23.4761	27.031	16.475	34.0945	30.0494	2.35217	6.44141	10.7535	5.03032	15.076	-0.520036	1.06597	FALSE
POU3F3	690	40.9792	26.8802	24.9679	47.4257	46.4793	18.561	14.3097	46.6478	52.185	41.1341	-0.521213	1.62466	FALSE
RAB7A	691	105.249	82.1006	82.2863	136.842	136.143	61.5939	60.3463	88.8971	73.0453	81.8774	-0.522844	0.516693	FALSE
HNRNPUL2-BSCL2	692	16.8373	13.9245	11.1649	21.7243	20.9746	7.70509	8.46441	22.8809	25.1524	25.8964	-0.523785	1.71264	FALSE
CHCHD10	693	60.2114	42.4027	35.131	74.332	73.3822	23.9255	19.482	52.1382	47.3779	38.6335	-0.524195	1.18684	FALSE
ATL3	694	19.4157	16.552	16.2171	25.6	25.6733	14.4627	12.1007	14.5917	14.2342	19.1303	-0.525925	0.519586	FALSE
SLCO2A1	695	7.72409	7.53187	4.63379	10.5521	7.26171	4.40286	2.33189	4.30361	4.56362	7.13959	-0.529265	1.10046	FALSE
PRAF2	696	29.9765	29.1311	28.6942	44.4263	45.3907	19.2384	19.0343	30.8666	27.2981	28.7298	-0.530081	0.765377	FALSE
HMGCL	697	27.5012	19.6662	22.0826	35.2421	32.2675	17.3463	12.0873	19.2943	21.3027	20.8746	-0.533588	0.721992	FALSE
ENSG00000229006	698	7.13036	5.80555	7.71849	10.9039	13.1668	5.59762	5.15216	11.1312	11.3095	7.91997	-0.536973	1.12069	FALSE
ORMDL2	699	25.6396	22.6978	20.9321	33.6404	35.2458	19.2057	15.5337	26.4768	25.4611	19.8963	-0.541292	0.593084	FALSE
ADAM22	700	7.81091	4.67899	4.53177	7.09782	5.93484	4.01828	4.12583	3.75425	4.34206	4.8851	-0.541944	0.613609	FALSE
ZBED3	701	18.2933	16.0723	16.9668	22.3189	22.0783	18.1112	17.6001	17.7625	14.5491	17.1634	-0.54288	0.625585	FALSE
WDR91	702	13.2563	9.24353	9.92699	18.0495	16.9851	9.31907	9.60051	13.2237	20.4949	13.7663	-0.544419	0.788863	FALSE
SIM1	703	13.4347	8.16899	8.4661	14.6533	13.8113	14.0465	11.6244	19.5224	23.2015	14.7224	-0.544996	1.14299	FALSE
CBR4	704	40.6109	29.5488	31.0671	43.2268	45.2878	25.8867	29.5714	26.8554	44.9082	30.1724	-0.545354	0.650712	FALSE
IRF2	705	20.5256	14.6166	18.6809	27.4269	26.7032	16.2728	13.8832	15.7601	16.4121	15.1592	-0.546592	0.63971	FALSE
CARMIL1	706	19.8958	12.647	12.9604	23.6993	22.2508	9.85992	11.1399	12.7612	22.7051	17.9019	-0.546826	1.04122	FALSE
CHM	707	25.5563	20.5171	25.212	31.826	34.4677	11.6401	12.1418	23.534	28.7946	24.8949	-0.548043	1.2328	FALSE
SNX24	708	16.5037	12.1198	13.136	23.2339	24.2314	15.3983	12.883	15.6797	15.9976	17.8318	-0.550027	0.659743	FALSE
TTC30A	709	6.27405	5.86924	5.95927	9.2989	9.52433	5.02635	4.45778	5.54173	7.99859	6.07004	-0.551595	0.577101	FALSE
PFKP	710	16.0258	17.8365	19.2687	25.2084	24.2039	13.7588	11.2522	18.7939	20.2941	19.9452	-0.553727	0.530465	FALSE
MINDY1	711	12.1918	11.8735	12.4787	18.8943	17.9295	11.0103	14.8236	12.9914	14.5168	15.6361	-0.555455	0.510739	FALSE
RAB5C	712	108.727	94.7382	97.3436	160.258	148.562	76.3786	73.0686	102.667	81.6977	99.6766	-0.5562	0.519603	FALSE
AMMECR1	713	19.4461	13.744	16.3692	25.0726	24.0932	10.8462	8.81202	14.9148	21.1667	17.1673	-0.55763	1.06433	FALSE
CFAP36	714	37.9202	31.2181	32.1479	50.7252	53.0148	24.6627	22.6972	31.4926	36.7887	30.9409	-0.560384	0.680065	FALSE
ZNF600	715	5.23319	4.39946	4.06129	5.82049	5.72551	2.20626	2.8723	3.05843	4.22453	4.96207	-0.561823	0.878958	FALSE
PPARA	716	19.3632	12.3246	11.781	23.5272	23.3941	14.1012	9.00364	12.5554	13.0614	12.9581	-0.563444	0.827578	FALSE
RPL36AL	717	149.823	127.118	99.9695	198.086	201.875	51.778	66.3229	98.1874	123.205	99.7947	-0.565142	0.963203	FALSE
ABHD6	718	10.4421	5.70413	7.57855	8.07281	10.981	4.90346	10.666	5.86158	8.29498	8.26541	-0.565591	0.944157	FALSE
PCBD1	719	86.1043	65.5055	72.1649	121.972	115.114	43.8951	43.9643	76.5818	73.7879	78.3967	-0.567464	0.934304	FALSE
DGLUCY	720	34.3862	26.4482	30.4258	45.6928	43.392	30.2677	22.7144	32.1577	32.8472	33.415	-0.569373	0.524631	FALSE
LGMN	721	42.8591	28.1918	30.1627	50.5569	45.152	27.4878	22.2954	38.97	35.8497	37.3948	-0.571698	0.676086	FALSE
GPAT3	722	4.14317	2.87609	3.44817	5.07924	4.78841	2.09033	2.30261	5.36494	4.86799	5.45759	-0.573662	1.40498	FALSE
PIP4K2C	723	11.071	11.7146	12.09	19.1571	17.5217	9.75283	13.698	14.6086	15.8547	14.9471	-0.576661	0.632932	FALSE
FBXL4	724	9.91353	7.71941	8.41075	14.0746	14.1304	7.96589	7.50168	10.8915	12.5682	10.2397	-0.578194	0.59656	FALSE
CSTB	725	103.968	95.6649	87.0166	156.915	169.764	40.0564	31.4974	80.1119	74.0631	65.4545	-0.579258	0.740184	FALSE
NDUFA7	726	88.2185	71.4888	82.7125	129.011	130.887	72.0067	72.2914	93.7524	109.896	95.1922	-0.579768	0.57693	FALSE
ZNF214	727	11.6492	7.82994	9.26276	12.9049	12.334	5.66573	6.60441	6.52231	11.3182	8.5831	-0.585077	0.825542	FALSE
RNF180	728	7.32724	6.32247	5.66751	9.94375	9.78182	7.43717	4.90718	6.92955	8.05204	8.62829	-0.586907	0.684801	FALSE
SLC19A3	729	3.75133	2.93243	2.7748	5.23456	5.86805	3.85951	3.65389	5.56731	9.68519	5.282	-0.587888	0.913984	FALSE
ATRN	730	25.9178	20.4101	20.2705	38.338	36.4303	17.7009	15.5854	24.126	23.7616	24.3499	-0.588448	0.564114	FALSE
CNDP2	731	104.046	68.6916	63.0833	120.563	128.938	49.3903	53.5795	70.2758	68.131	68.4935	-0.591408	0.673628	FALSE
RNASEK	732	180.82	153.833	166.476	282.051	265.576	105.836	109.586	183.944	176.424	182.194	-0.591758	0.770957	FALSE
DPYSL3	733	21.6254	24.8542	19.8213	29.3761	33.0813	24.8055	21.5935	24.4192	24.9414	36.2101	-0.594969	0.511372	FALSE
JADE3	734	9.91054	7.13416	8.14765	13.0384	13.5485	13.2218	9.65696	15.5596	13.9294	14.177	-0.599057	0.503117	FALSE
HDHD3	735	16.5342	11.9402	12.4651	22.001	22.2877	11.1959	8.45522	16.0907	16.9668	15.3013	-0.600578	0.835775	FALSE
CCSER1	736	16.7539	8.66533	11.2282	19.2368	16.2204	10.5855	8.56525	17.6713	26.9425	13.0331	-0.601309	1.04654	FALSE
CD200	737	10.7199	11.5647	11.5026	17.5105	16.5167	12.0479	11.0779	13.3962	15.4711	15.2365	-0.608195	0.581296	FALSE
MRTFB	738	36.3985	31.6426	31.3284	46.9213	46.8598	31.0154	25.4626	29.9395	33.6363	28.6569	-0.608555	0.638203	FALSE
PLPPR1	739	4.83497	3.70062	4.04384	7.7015	7.26341	3.43918	2.80193	5.77308	10.1553	5.26681	-0.612566	1.20291	FALSE
PDE6D	740	20.6991	19.2948	22.206	33.9575	33.2015	14.7987	15.9914	18.6995	20.3709	21.0691	-0.614562	0.518837	FALSE
SPTLC2	741	24.5182	14.6116	16.8326	30.6725	30.2989	18.092	21.5875	21.6622	25.0582	19.6671	-0.616095	0.625046	FALSE
MRS2	742	43.1366	35.5242	37.622	61.332	60.2162	45.9257	34.3605	48.7944	64.9041	49.7098	-0.622252	0.668496	FALSE
SLC44A3	743	18.3607	14.78	14.2635	25.8489	24.7547	18.8564	12.0687	25.3447	36.5724	23.5766	-0.625823	1.09986	FALSE
VCAN	744	314.56	227.976	225.348	411.352	389.812	375.14	297.21	333.848	333.48	450.587	-0.628498	0.690964	FALSE
ZNF823	745	5.55483	5.2323	5.81998	7.67776	9.61493	3.76796	4.59135	7.46368	8.75737	6.50013	-0.629469	0.806581	FALSE
PDXDC1	746	31.9149	23.4387	25.6805	41.1436	37.2324	18.8256	19.2137	17.577	18.7524	27.6051	-0.631466	0.507631	FALSE
TMSB4X	747	5060.89	4860.99	4861.2	8657.16	7980.48	3625.06	3179.51	4956.39	5355.97	4920.33	-0.631897	0.671291	FALSE
CAT	748	39.9142	26.9192	30.4495	53.1602	53.2624	21.92	24.7585	29.9951	34.6327	32.9052	-0.634459	0.65233	FALSE
SEMA6D	749	32.945	32.4262	35.4944	50.4282	49.7423	29.0542	21.856	31.8917	26.3447	35.0056	-0.635685	0.579777	FALSE
ATP1A1	750	186.351	142.126	147.65	257.13	249.733	174.537	152.01	212.469	219.042	217.079	-0.635881	0.730995	FALSE
FTL	751	932.478	613.832	630.262	1231.97	1173.23	453.802	432.093	847.174	686.039	630.572	-0.635882	0.818712	FALSE
BBS12	752	6.68571	5.06505	6.07489	9.88189	9.31799	4.56324	3.42244	5.83268	8.05101	5.55185	-0.638194	0.817038	FALSE
UFL1	753	29.0473	21.1453	25.0447	42.1768	37.8649	22.7608	19.8873	23.4162	33.5859	25.3591	-0.639743	0.551094	FALSE
OSCP1	754	17.6299	15.0174	13.5649	22.27	26.4562	6.8385	7.54177	16.11	13.9129	18.2495	-0.640488	0.764357	FALSE
PPCS	755	50.7346	40.2234	43.2247	73.3562	73.0873	43.547	41.6235	42.0812	58.6488	45.5478	-0.643051	0.507521	FALSE
RAB38	756	7.01171	5.86714	6.48574	12.0559	9.48125	8.4806	5.88726	9.63395	16.7382	11.2655	-0.646751	0.914268	FALSE
OXCT1	757	20.7756	16.8658	15.7704	30.9664	29.384	21.0453	11.393	23.0396	34.9322	24.6455	-0.648495	1.05283	FALSE
RBPMS2	758	12.2744	11.1819	11.3182	20.1455	18.7257	6.78851	7.89363	10.2438	11.5672	10.2551	-0.649144	0.646569	FALSE
ACSS1	759	7.02207	4.62915	4.78901	8.85623	9.68362	3.31309	4.45924	7.43973	8.04295	8.65736	-0.650729	1.22478	FALSE
BEX4	760	85.9115	73.4823	78.9417	133.452	133.018	70.6899	67.976	90.8315	94.2882	96.8714	-0.655732	0.633781	FALSE
TOM1L1	761	28.9788	20.3739	17.8464	31.9437	31.7087	20.8478	20.6324	25.7615	31.4655	28.0242	-0.659009	0.811723	FALSE
PPP1R1A	762	21.7361	11.6729	12.2418	23.682	26.1238	6.26678	10.9815	22.8323	16.6457	26.4263	-0.659058	1.39727	FALSE
ABHD11	763	23.4368	14.7379	14.9379	29.6301	27.9288	14.9	10.289	22.943	17.0401	19.5272	-0.659271	0.783303	FALSE
BTBD8	764	3.24351	2.55714	2.54229	3.44597	4.35664	2.00954	2.17283	2.82545	3.82162	2.74169	-0.660908	1.26247	FALSE
PCDHGA10	765	15.5946	14.566	15.479	26.0597	25.1521	10.4773	10.5269	14.6828	14.7519	16.4441	-0.668385	0.656273	FALSE
NAGA	766	14.0914	12.6384	12.8449	22.0831	22.7249	11.5311	9.80703	14.4905	15.7425	15.5775	-0.670181	0.566416	FALSE
MPZL1	767	89.6886	65.3675	70.5995	128.349	115.503	49.0213	36.8986	72.5507	73.1053	76.2896	-0.673155	0.808381	FALSE
MFAP3L	768	11.4255	5.96201	5.35818	12.688	11.7858	9.08748	8.14384	11.9143	13.7768	11.5998	-0.673824	0.828069	FALSE
CENPS	769	18.434	16.1179	12.2794	24.9472	27.5442	10.269	15.6591	16.512	18.531	16.0523	-0.675282	0.721583	FALSE
PTPN18	770	19.2845	14.579	14.4862	21.8249	25.4406	8.61259	14.703	11.2222	15.2469	15.3826	-0.679429	0.571986	FALSE
CD74	771	29.5485	18.1256	18.2656	37.3193	39.2427	9.36138	9.42886	19.8907	18.7706	19.8799	-0.680032	0.930996	FALSE
CLEC18B	772	54.7304	28.9985	28.1694	60.0734	66.868	25.0857	17.1588	40.2394	59.5114	39.4332	-0.680308	1.28741	FALSE
CA12	773	11.3207	6.79527	6.9541	12.4161	12.9466	2.26664	1.8484	8.35547	8.89154	12.1559	-0.68127	2.19146	FALSE
TICAM1	774	2.61817	1.81687	1.95238	3.51066	3.74464	1.29553	1.32291	2.05622	2.03322	2.86172	-0.684358	0.923272	FALSE
ANXA11	775	58.0187	50.3307	44.8008	81.5321	83.2999	30.1755	27.7646	56.8098	57.082	60.0823	-0.68471	0.714638	FALSE
NRXN2	776	41.8055	33.0158	32.0868	61.8404	56.244	22.7825	18.137	30.2562	33.6077	45.275	-0.685194	1.01765	FALSE
PRR13	777	75.0974	56.236	55.5369	113.308	104.68	55.5673	51.4223	80.2515	71.8552	81.9463	-0.69028	0.652632	FALSE
FGL2	778	2.10099	1.43907	1.84311	2.88878	3.08788	1.47337	1.30355	2.24654	2.76191	2.37425	-0.690454	0.972173	FALSE
SEPHS2	779	38.5316	27.0274	28.1822	54.1672	52.8871	26.9071	21.1816	33.4806	46.1547	34.9622	-0.690571	0.783083	FALSE
SYNJ1	780	6.86068	4.68227	4.83968	6.75241	9.81792	6.78776	2.0079	8.17735	7.57824	9.31115	-0.694265	0.818813	FALSE
CYSTM1	781	41.8167	30.2856	30.7118	59.974	58.6313	18.639	15.3167	39.9349	41.4597	41.1657	-0.6971	1.36125	FALSE
IKZF4	782	12.1766	11.4913	10.9564	19.4467	18.8379	9.98532	7.64568	11.2805	10.1333	12.1214	-0.7005	0.725292	FALSE
ESRP1	783	5.20507	2.09769	2.24914	5.05059	5.35383	5.13447	4.26358	4.98083	8.0316	5.64658	-0.702109	0.840159	FALSE
LMTK3	784	3.90959	3.42964	4.9526	6.13256	7.28584	2.40334	1.89717	3.63196	4.12557	4.91756	-0.70387	1.00198	FALSE
BACE1	785	47.5271	35.2104	38.4385	64.9553	61.9444	33.8294	25.9248	38.2515	39.0804	46.4618	-0.704208	0.551278	FALSE
TTC30B	786	7.56659	6.83522	7.06892	12.7111	12.1424	5.06757	4.47846	7.68839	9.94082	8.10881	-0.704461	0.957074	FALSE
FAM199X	787	26.1953	20.7411	22.6986	43.3403	40.2409	18.5339	15.4786	28.4697	35.5961	26.6977	-0.706791	0.996225	FALSE
MTMR6	788	12.3249	11.2075	10.2657	19.0969	17.7932	10.4206	7.02267	11.0314	13.4419	10.9648	-0.707162	0.662871	FALSE
MINDY2	789	14.7286	10.7589	12.4319	18.7479	19.2663	11.1554	8.61205	11.1424	13.8997	13.1461	-0.707346	0.621302	FALSE
ANK3	790	68.0716	45.1908	54.5912	100.244	98.6862	60.4055	37.7211	75.209	96.3025	66.4218	-0.707758	1.03181	FALSE
TESMIN	791	7.49501	5.20862	4.35881	7.56387	8.16275	5.64463	4.80923	6.16275	9.81991	6.53828	-0.711867	0.998724	FALSE
PRPS2	792	24.2311	20.9154	20.8736	34.7853	35.7995	17.8808	14.7986	42.8903	44.7864	34.9386	-0.714958	1.51618	FALSE
PDZRN4	793	2.77568	2.02892	1.80504	4.26235	4.07994	2.14951	2.49575	2.80975	5.14518	4.89409	-0.717665	0.887628	FALSE
PAX2	794	25.3915	16.9776	16.9831	35.6782	36.7513	27.541	27.8719	34.9391	27.8915	44.5534	-0.718321	0.553695	FALSE
RAB25	795	10.8672	7.79705	7.13556	12.3473	12.7974	11.5508	6.12649	12.47	14.808	13.231	-0.718387	1.16059	FALSE
SNRK	796	30.7189	25.9295	25.6704	48.9517	47.5922	30.9925	26.0074	44.4725	53.4746	36.2335	-0.721927	0.86947	FALSE
ENPP4	797	7.00929	4.88634	5.64255	10.5868	9.87212	3.73609	4.16266	6.4847	7.58696	7.96263	-0.722507	0.998622	FALSE
IDS	798	18.908	18.3721	17.8776	32.2898	28.0687	24.3098	16.3364	22.5723	20.1078	25.5849	-0.728084	0.894345	FALSE
ATP6V0A1	799	35.9565	25.6339	26.8925	43.4055	47.326	25.1261	31.7914	29.3679	30.852	34.1412	-0.728107	0.554442	FALSE
ATP6V1A	800	37.9617	29.084	35.9372	60.6402	56.591	29.3703	30.9158	43.3236	55.3862	43.0262	-0.729721	0.818275	FALSE
MGLL	801	16.5625	8.58654	9.84057	18.5894	18.6383	9.55449	8.51593	16.2611	21.1792	17.5442	-0.731264	1.20526	FALSE
VAMP3	802	51.6607	46.9614	49.2144	81.0223	72.327	56.7615	39.6501	57.7778	63.2618	52.9744	-0.735007	0.502868	FALSE
KIF13B	803	9.17736	5.06173	5.35118	9.86728	10.4427	7.14976	8.12575	7.20035	7.20582	7.92216	-0.738688	0.540495	FALSE
ATP6V0E1	804	66.5694	61.0186	62.7815	112.727	111.96	64.5868	50.7391	69.1319	84.3197	67.4586	-0.739571	0.532913	FALSE
SYT17	805	2.299	1.44537	1.45333	3.23887	2.4248	1.74526	1.22851	2.71474	5.01215	3.96591	-0.741194	1.40743	FALSE
WIPF3	806	12.6885	9.12384	9.58054	18.8573	18.3226	4.82866	8.23313	12.5914	6.38207	16.0776	-0.742785	0.933397	FALSE
PPIC	807	15.6772	11.1468	11.5499	23.038	22.4987	16.5318	14.0706	20.9972	19.9108	19.0871	-0.745395	0.5035	FALSE
DNER	808	8.85401	6.62296	7.1823	13.037	13.3258	6.5506	6.41562	22.4202	25.9265	18.1672	-0.745621	1.92513	FALSE
PLA2G4A	809	1.93299	1.81989	2.46552	4.14397	3.29154	1.95414	1.66636	2.59664	3.6476	2.69742	-0.747047	0.831772	FALSE
PLXNA4	810	5.4625	2.70142	2.99887	6.78823	6.30288	4.11181	4.35071	5.32858	5.9285	8.03023	-0.747075	0.618176	FALSE
CA4	811	10.779	6.21153	6.02139	12.6098	13.5764	3.21025	3.10597	6.86409	9.20969	9.21844	-0.748942	1.45288	FALSE
CASR	812	4.72683	3.22406	2.91083	7.63217	7.24486	2.70454	2.38898	6.02463	9.75583	6.10011	-0.751755	1.58469	FALSE
COL4A6	813	11.2719	11.5277	11.3888	19.5148	18.8179	6.3014	4.65674	8.97976	9.53917	11.4907	-0.755368	0.908971	FALSE
NDFIP1	814	57.6439	46.4411	51.287	91.7517	87.6199	44.58	43.9814	57.4749	58.7822	52.5649	-0.756354	0.54779	FALSE
ESRRB	815	1.3022	1.08085	1.82034	2.06467	2.72981	1.01811	0.989401	1.73877	3.21317	2.45556	-0.756719	1.35823	FALSE
MTM1	816	6.99961	4.70414	8.62363	9.92381	9.74646	2.98001	3.52689	5.65418	8.1789	4.77563	-0.756851	1.09701	FALSE
KCTD14	817	3.86724	3.49901	3.23974	6.78401	6.00816	2.48252	0.739533	4.17344	3.9922	4.31577	-0.756974	1.51239	FALSE
TEK	818	1.10763	1.06654	1.18128	1.91002	1.98627	0.753671	0.930708	1.25514	1.42121	1.8263	-0.757256	0.913819	FALSE
PTGR1	819	113.109	73.3693	75.116	158.796	155.207	79.7649	62.3942	120.18	198.009	112.393	-0.758362	1.16341	FALSE
SLC22A5	820	12.0669	7.51576	8.28067	18.2019	18.1087	6.5315	4.40876	10.3456	14.5597	11.4487	-0.761303	1.02194	FALSE
RCAN3	821	3.31901	2.18254	2.51511	5.79905	4.54133	3.08871	2.62426	4.94064	5.01987	5.35014	-0.761736	0.723206	FALSE
LAMP2	822	42.1282	33.819	33.7517	70.1625	63.5983	30.1447	28.6777	47.4613	45.1257	43.0554	-0.761945	0.519739	FALSE
SMTNL2	823	32.3236	25.6802	26.3938	48.042	50.8203	32.993	22.3054	31.2112	36.3287	31.0465	-0.763722	0.676568	FALSE
CDKL2	824	2.23476	2.13287	1.27815	2.96108	2.92236	2.71247	1.48808	4.54821	5.03917	3.48443	-0.763797	1.10071	FALSE
GALNT11	825	37.4467	27.8939	26.379	53.4457	56.256	28.9802	27.3392	41.7219	64.5769	47.2672	-0.764889	0.998657	FALSE
TCN2	826	25.2266	22.5589	20.2271	36.7005	36.9284	17.6058	12.6192	25.4789	25.4065	26.6704	-0.766852	0.943953	FALSE
GLB1	827	41.9708	31.7881	31.08	56.8288	55.8883	30.5002	36.4019	44.8484	40.0078	41.2025	-0.776754	0.773403	FALSE
GNPTAB	828	26.1042	22.1211	23.3605	39.5872	37.7908	21.0609	14.3799	22.9527	28.4309	26.7197	-0.777154	0.658673	FALSE
L1CAM	829	1.87125	2.77896	3.64059	3.54819	4.04578	5.92609	5.4879	6.70252	6.67575	8.63607	-0.778436	0.858945	FALSE
CREBL2	830	9.48018	7.69778	8.40844	15.1177	13.8143	5.49008	5.72215	9.68782	10.673	8.84459	-0.778924	0.801315	FALSE
TRHDE	831	13.4488	8.74398	8.7819	16.6933	16.0211	11.9042	10.7555	10.8341	14.7338	12.5375	-0.780717	0.701448	FALSE
HIBADH	832	33.1475	24.3178	24.5284	49.4998	51.3062	27.6257	21.4848	33.9251	41.8857	29.109	-0.780982	0.622155	FALSE
SHC3	833	1.11454	1.13584	1.3106	2.17701	2.81458	1.1842	1.79059	1.47986	1.5054	1.75501	-0.786172	0.674347	FALSE
EPB41L4A	834	8.96062	6.49407	5.22169	12.5879	12.2127	7.72676	5.17539	9.20663	11.9051	8.9296	-0.789816	0.765057	FALSE
PDK3	835	15.077	12.3978	11.4915	23.2587	20.6039	6.2542	6.84524	13.5493	13.7462	13.5082	-0.79147	1.39604	FALSE
B4GALT1	836	46.8311	29.4203	28.4991	63.4446	62.3537	31.4055	28.2755	43.9895	45.9461	45.3037	-0.791724	0.72221	FALSE
PELI2	837	12.2689	8.78584	8.8184	17.1882	16.7337	9.2205	12.3953	15.2919	14.5933	12.9677	-0.792035	0.534187	FALSE
GNS	838	45.6934	32.2317	35.6709	67.4129	63.1842	33.2724	29.7786	45.776	41.2128	44.0237	-0.793955	0.577995	FALSE
MITF	839	22.8639	13.9907	18.7656	30.582	26.4385	17.3571	14.1554	24.3022	30.8656	22.9207	-0.795841	1.29791	FALSE
FUCA1	840	10.0073	7.09401	7.48461	15.0977	15.181	6.80324	6.29532	10.4507	9.95024	8.69084	-0.798264	0.679061	FALSE
MPC2	841	69.9902	50.2047	48.4154	100.237	97.4391	52.2718	47.3617	82.1034	103.339	66.8582	-0.799493	1.02129	FALSE
PTPN3	842	18.5758	10.3859	12.5451	21.5687	17.5876	13.0051	13.5422	18.6048	17.2174	17.0743	-0.800514	1.52122	FALSE
CLSTN3	843	23.2506	16.9286	17.5413	31.945	34.3357	22.0802	16.5734	23.7763	23.9702	24.3119	-0.801471	0.665628	FALSE
ENSG00000288427	844	23.2506	16.9286	17.5413	31.945	34.3357	22.0802	16.5734	23.7763	23.9702	24.3119	-0.801471	0.665628	FALSE
PRRG2	845	2.70925	2.67695	3.34219	4.12474	5.24835	2.13911	1.66655	4.17158	6.16902	3.84726	-0.801743	1.28067	FALSE
TMPRSS4	846	12.0434	7.53859	6.60246	17.6039	18.4696	4.18893	4.53775	13.063	17.9868	12.8239	-0.803649	1.58222	FALSE
ADAMTS16	847	21.8817	10.4031	11.0724	28.738	25.4741	14.9391	9.7151	25.65	27.7064	26.9439	-0.809495	1.28944	FALSE
BICC1	848	14.5334	11.5838	11.6655	24.2434	21.1905	8.36646	7.30157	13.155	13.6244	12.4011	-0.809835	0.947592	FALSE
SLC35F2	849	6.1878	3.38688	3.311	7.83411	7.12937	4.94122	4.00723	6.96373	9.64416	7.07041	-0.814062	0.839067	FALSE
PAK1	850	40.1866	30.2917	32.9159	67.3622	57.4424	30.5923	42.9138	39.7587	34.9907	34.447	-0.814371	0.531908	FALSE
OCEL1	851	16.0762	12.4058	13.2595	23.0727	24.5308	10.3225	6.77347	14.2294	10.8026	11.6523	-0.815463	0.875963	FALSE
PPARGC1A	852	11.3743	6.78914	7.13742	14.4337	13.6601	6.67035	8.14542	12.6679	14.5764	12.1604	-0.816541	1.29765	FALSE
ASAH1	853	88.43	57.1001	60.2115	121.429	122.893	85.5074	54.3089	100.998	157.31	81.6401	-0.817303	0.954041	FALSE
ATP6AP2	854	133.897	97.2764	100.985	203.285	204.298	75.5023	65.8314	134.393	178.365	139.282	-0.818938	1.13392	FALSE
DDRGK1	855	32.4614	25.7533	23.4559	49.8849	50.1384	18.3646	19.0405	22.8795	26.5361	28.7186	-0.82078	0.603015	FALSE
TMEM9B	856	22.1348	16.2013	17.2721	33.5429	34.9464	12.8995	12.6276	18.5783	21.2403	18.4343	-0.820819	0.632294	FALSE
ATP10D	857	19.1204	13.0206	14.7184	26.971	26.2864	11.9271	12.7588	15.6542	18.6396	19.0817	-0.822876	0.64706	FALSE
ATOX1	858	121.599	98.8394	94.9565	210.147	207.812	68.3286	52.9393	101.48	95.0823	87.7361	-0.82297	0.656734	FALSE
BBS1	859	37.2525	30.0281	32.6832	49.0901	53.7104	29.5374	23.3811	33.6517	31.4044	36.6862	-0.82318	0.542114	FALSE
LIPA	860	19.223	18.0394	19.64	35.3653	32.8485	19.9765	14.7343	19.991	28.1159	19.6645	-0.825961	0.620406	FALSE
PLPP6	861	6.46259	5.58327	5.19564	11.6562	10.1017	3.47267	3.68373	7.91663	8.35046	7.05817	-0.827345	1.23131	FALSE
SLC24A1	862	11.2883	8.18601	8.25735	15.2088	12.6573	9.1956	7.84755	6.33053	8.66803	9.02668	-0.828434	0.552871	FALSE
DOK6	863	13.6612	10.914	8.99235	21.9703	19.2187	14.4504	9.57853	8.32561	17.5965	12.2308	-0.829305	0.654177	FALSE
MGAT4A	864	6.47824	4.69989	9.03469	13.1493	11.5781	5.75657	5.55902	6.61409	8.10501	5.58304	-0.832877	0.742981	FALSE
PIGS	865	40.4954	28.0945	30.3713	62.8234	60.023	32.9125	28.9294	42.3748	41.0532	43.1956	-0.834305	0.536377	FALSE
MBLAC2	866	5.74715	5.57343	5.3578	9.7613	9.93714	4.5412	3.61418	5.47568	6.11021	5.91812	-0.834563	0.563405	FALSE
CYB5A	867	76.0986	55.0706	54.5754	137.523	128.702	45.3942	47.1726	78.6543	104.786	76.4433	-0.835147	0.760448	FALSE
TFAP2B	868	3.38129	1.83115	2.08347	5.30565	4.80263	2.44148	1.8737	3.70283	4.97738	4.85587	-0.837594	1.50881	FALSE
LIPG	869	21.2875	12.5832	12.4469	33.8394	28.9607	15.7754	9.78338	20.753	22.8633	19.4764	-0.838384	0.651019	FALSE
ENPP2	870	7.89704	6.72166	7.68817	14.9085	14.048	6.13476	6.42931	10.4443	9.81285	10.747	-0.841508	0.891802	FALSE
OSBPL3	871	5.73808	3.45721	2.91603	5.82868	6.3626	5.60561	3.81612	7.86073	6.38173	4.82869	-0.852829	0.813822	FALSE
MACC1	872	2.91125	1.38054	1.10579	2.53028	3.06842	4.50718	2.86853	4.15984	3.96418	3.67975	-0.853114	0.881626	FALSE
TGFA	873	4.01045	2.00837	2.90606	4.8096	7.41979	3.06003	2.87452	3.92006	9.13774	5.2106	-0.854707	1.07133	FALSE
KLHL2	874	8.2975	6.22953	7.03726	10.2973	11.1185	6.25165	6.21376	8.1279	7.93312	8.4588	-0.856229	0.668967	FALSE
DAZAP2	875	64.4405	49.7403	51.7018	109.578	101.294	40.4264	46.274	63.0109	69.4991	61.3528	-0.856234	0.736664	FALSE
MPZL2	876	4.54137	2.21674	3.79791	5.94938	6.12867	2.88898	2.11497	4.50702	8.27576	7.17937	-0.860021	1.77888	FALSE
ETFB	877	68.6648	40.5289	38.4125	108.706	108.939	26.1957	28.5659	48.3382	50.0303	50.9756	-0.860809	0.714795	FALSE
DMKN	878	20.7956	16.8931	18.9144	33.3143	34.8215	17.5745	15.4394	35.8566	40.2903	27.4555	-0.87005	1.04786	FALSE
ARHGEF28	879	16.2747	8.98178	9.88461	22.5082	21.2291	9.63189	6.83094	13.9596	15.9956	12.3991	-0.872707	0.888592	FALSE
ENSG00000276539	880	4.16327	2.5437	2.69882	6.75848	6.43327	2.79517	2.36185	4.77396	8.46059	7.1392	-0.873353	1.41741	FALSE
SLC4A4	881	16.0851	7.0695	6.70098	16.9795	16.4102	6.96754	5.78676	14.1029	15.188	14.8476	-0.875373	1.60076	FALSE
TPD52	882	23.0824	10.996	12.2899	29.9702	30.2818	10.9922	11.4543	17.1725	20.4313	14.7996	-0.876989	1.03055	FALSE
COL4A5	883	90.8637	84.5331	82.6831	149.78	160.256	58.7859	66.0855	68.8303	82.9752	83.8892	-0.88029	0.541956	FALSE
ANPEP	884	13.1222	5.88989	5.81429	15.2557	14.5697	5.17632	5.4459	5.49534	3.45522	5.67932	-0.882799	0.633505	FALSE
USP51	885	5.72249	4.38149	5.19397	10.0485	9.39491	3.52425	3.01196	6.59234	7.15506	5.89828	-0.883179	0.83979	FALSE
ARPC3	886	167.214	130.215	127.953	281.781	274.535	113.153	91.9541	124.41	161.833	117.593	-0.883892	0.599189	FALSE
FKBP2	887	52.6536	34.5717	34.8704	80.4355	83.7921	17.6064	18.9523	43.5995	41.0611	53.7679	-0.888158	1.444	FALSE
PAQR5	888	5.3839	2.12391	2.6486	6.46901	8.59873	4.88921	2.51735	7.8838	8.72824	6.83096	-0.889254	1.16727	FALSE
EMX2	889	59.6278	30.9314	29.7518	75.5929	78.1754	27.188	27.172	51.1924	53.5106	56.2169	-0.889899	1.0805	FALSE
RHOBTB1	890	45.4007	22.461	24.15	58.4038	58.8457	29.0932	30.3105	33.5418	42.1521	37.0346	-0.890385	0.719271	FALSE
MANEA	891	15.591	12.5425	15.2572	26.9615	25.656	10.2393	7.5681	10.405	16.4532	12.429	-0.89086	0.762953	FALSE
RAB36	892	9.96461	5.96954	6.73388	15.2328	14.5966	6.66712	7.06593	8.25772	10.2623	9.52362	-0.891155	0.907596	FALSE
PATJ	893	19.2839	14.9511	17.5253	25.5217	29.7708	19.6689	14.0437	20.7221	22.6869	18.5165	-0.893355	0.682617	FALSE
PCYOX1	894	44.4735	36.3004	34.6904	63.7472	71.5389	28.8506	29.1231	35.3363	41.9526	34.7299	-0.897649	0.64802	FALSE
BSND	895	0.5511	0.290842	0.391687	0.757841	0.860339	0.463307	0.450495	0.680932	0.997082	0.719442	-0.898877	0.928901	FALSE
SEL1L	896	45.3505	37.1543	39.7352	72.1387	66.0394	34.9003	26.1271	34.5203	35.1237	35.6471	-0.907176	0.507506	FALSE
STEAP2	897	5.4532	3.72473	2.98203	8.47641	8.61878	2.93734	2.92788	4.56374	7.88762	4.05187	-0.909736	1.12907	FALSE
ERBB4	898	28.9336	15.7666	15.8855	35.0918	34.6145	19.1299	11.7276	35.341	46.8024	29.3302	-0.91208	1.86328	FALSE
HOOK1	899	30.0248	15.2696	20.7872	44.2536	37.0858	28.5592	17.3029	23.488	39.9426	24.0198	-0.913032	0.822585	FALSE
HLF	900	5.09488	2.69852	2.84101	6.06567	7.08693	2.26309	4.06706	5.60185	8.03041	6.66458	-0.914137	1.49882	FALSE
MARCHF9	901	9.60231	6.46803	6.4886	13.9148	13.0804	6.79084	5.29707	8.49551	9.74406	9.43997	-0.918558	0.752205	FALSE
VANGL1	902	7.92017	8.29326	8.49791	14.8153	15.8273	8.64236	7.2695	8.97129	8.24117	10.1453	-0.920046	0.522076	FALSE
UNC13C	903	5.60226	4.51167	5.75685	10.9507	8.64246	2.53564	2.59864	3.6353	9.50997	4.20621	-0.920302	0.876882	FALSE
C1QTNF7	904	12.6172	13.8076	9.76639	13.5484	15.4924	6.20194	7.56456	8.22678	13.6723	13.3035	-0.922491	1.44008	FALSE
KCNJ15	905	31.7637	13.7111	15.3646	42.717	39.8117	10.7021	7.74842	25.2058	45.3567	35.3435	-0.924055	2.07423	FALSE
SNX7	906	23.4083	17.9084	15.6907	36.9273	36.8258	18.6618	14.6071	21.1841	34.4648	22.691	-0.927791	0.864174	FALSE
DNALI1	907	23.7203	17.3601	17.7909	39.6827	37.1289	17.5626	18.4019	22.4389	20.2696	18.7886	-0.92801	0.579573	FALSE
RAB29	908	12.8675	5.96661	5.98604	15.6507	16.833	7.0958	6.6366	8.78532	10.5876	10.6408	-0.931285	0.722492	FALSE
MAP9	909	23.5223	16.2898	16.7236	34.0706	32.626	17.3177	14.6675	17.2868	28.7261	18.9578	-0.932092	0.739519	FALSE
PSAP	910	267.258	205.396	225.659	427.649	430.695	256.483	251.223	344.013	310.625	323.971	-0.935387	0.51275	FALSE
CAMSAP3	911	12.8031	7.13885	7.89508	17.3362	16.7558	7.17059	4.93858	10.2728	8.81837	11.1982	-0.93596	0.778498	FALSE
LMBRD1	912	45.09	28.7713	28.9376	73.1827	70.6816	33.2485	24.7097	41.4358	68.4002	44.8369	-0.936756	0.847099	FALSE
ENTPD5	913	22.2637	11.7416	12.7811	31.9521	32.3726	9.22181	11.4703	12.6194	17.3272	12.3603	-0.938091	0.82923	FALSE
ACMSD	914	14.0506	5.69488	7.03588	17.8414	16.711	4.9889	2.96928	6.65842	13.464	8.5449	-0.938865	1.39353	FALSE
MYO6	915	33.9872	18.7032	20.7807	52.249	49.2799	17.8	15.3956	25.5027	37.1436	24.6641	-0.94128	0.829006	FALSE
AP5B1	916	5.66976	3.91997	4.04867	9.25906	9.2446	4.18	3.87377	5.28118	5.46018	5.51384	-0.942282	0.534555	FALSE
ARRDC4	917	16.1779	11.802	12.3882	27.6967	27.3547	13.2299	11.1975	14.843	17.1386	17.0956	-0.947605	0.529554	FALSE
WNT1	918	2.60306	1.92741	1.79764	4.01307	4.6218	2.80564	2.84753	5.89658	5.3978	4.89835	-0.948082	1.11705	FALSE
MAP3K1	919	31.2868	19.6269	21.389	49.258	48.7423	25.2989	18.3955	32.8486	38.3859	31.4946	-0.950437	0.77583	FALSE
POLR2M	920	135.893	119.484	112.591	209.283	223.053	117.955	106.51	154.904	186.191	182.875	-0.950759	0.630826	FALSE
ADAMTS15	921	29.3816	15.9263	16.1142	42.1392	41.2744	18.6132	12.6728	25.5066	27.9487	23.3976	-0.95192	0.831585	FALSE
ELFN2	922	1.3714	1.08579	1.08602	1.79335	1.96557	1.24971	1.15008	2.00425	1.95831	2.06071	-0.95364	1.24437	FALSE
CLEC18A	923	33.8744	16.7244	17.8589	47.3877	46.4377	19.9748	10.0992	23.7325	32.8958	24.5516	-0.96074	0.916874	FALSE
PLPP3	924	37.0095	29.2647	29.7003	62.0305	58.3682	24.7865	29.9301	34.2528	32.4752	51.8801	-0.960975	0.696723	FALSE
PPP1R26	925	11.5009	6.96916	8.54635	18.7318	18.9233	6.01454	6.09741	9.90344	8.81517	10.4223	-0.963089	0.748459	FALSE
ACSM3	926	32.6545	21.2301	21.8441	41.0754	38.8889	27.9424	19.4821	22.2553	40.0319	27.8432	-0.964058	0.977572	FALSE
TDRD7	927	3.91727	2.77918	2.225	5.71714	5.8103	2.92353	2.92768	3.80494	3.90541	4.28646	-0.964371	0.678402	FALSE
AHNAK	928	69.5621	55.588	57.7934	122.524	122.364	38.3022	43.9341	57.3672	51.4284	72.7306	-0.964469	0.673242	FALSE
KIF21A	929	15.1421	10.9393	9.52839	22.3166	22.7611	11.1153	11.0896	16.5791	21.3291	18.6324	-0.973461	0.901266	FALSE
ENSG00000255330	930	1.02452	0.479755	0.544212	0.93514	1.22601	1.75401	1.0958	1.80753	2.36643	2.5309	-0.975725	1.20924	FALSE
AKAP12	931	98.5383	71.7804	70.7016	166.402	167.528	56.1643	40.0194	73.1502	68.7691	78.9197	-0.975768	0.739813	FALSE
GCHFR	932	32.5949	16.3325	18.2471	45.1457	49.0291	18.7613	14.132	23.8401	25.1035	31.3249	-0.981624	0.794496	FALSE
ATP1B2	933	15.8407	13.9025	14.6567	32.2945	28.5067	10.0597	5.76026	14.4476	11.8675	18.9803	-0.983724	1.17851	FALSE
RORB	934	0.349287	0.232548	0.280297	0.606089	0.628065	0.432338	0.198207	1.61707	1.52717	1.78904	-0.991994	2.17463	FALSE
ADAMTS9	935	75.687	59.3655	59.904	123.305	118.053	35.0217	36.7466	55.6235	57.2599	55.0409	-0.992378	0.842342	FALSE
ENSG00000248496	936	2.57732	2.06861	2.34829	4.91021	4.9895	1.99274	1.51264	2.4593	4.20872	2.72621	-0.999806	0.954419	FALSE
SLCO4C1	937	6.87124	2.51324	2.77783	8.81543	8.16438	2.44147	2.31349	6.4689	11.4584	5.63201	-1.00192	1.84441	FALSE
ENSG00000285132	938	30.3986	22.0052	21.5749	52.8253	51.8844	21.7727	18.5602	25.8254	25.5087	30.5646	-1.00198	0.542036	FALSE
PLEKHH1	939	9.8822	6.42724	7.29901	15.4993	15.646	8.46129	5.98324	8.70861	12.5552	9.89099	-1.00433	0.752042	FALSE
ARHGAP8	940	12.3515	6.50029	9.98719	16.7396	17.7842	11.7406	10.8308	14.2876	12.9422	12.077	-1.00845	0.775439	FALSE
TMPRSS2	941	4.29382	1.83026	3.65522	6.58877	5.85724	3.19139	1.64194	6.58175	7.83354	5.86449	-1.01137	1.60222	FALSE
PRKCA	942	11.0531	6.45954	6.49181	14.583	14.4587	16.4883	7.37926	9.60461	9.25442	9.82827	-1.0116	0.779614	FALSE
RASSF6	943	1.81116	1.05863	0.819581	2.03859	3.16532	1.93125	0.827952	1.94662	2.78734	1.66763	-1.0152	1.31715	FALSE
ANXA4	944	61.972	28.2008	28.2733	88.5014	87.565	22.7749	22.0579	67.8305	87.1012	60.1167	-1.02075	1.40076	FALSE
DGKK	945	1.5078	0.884102	0.787379	2.23517	2.31286	0.306371	0.357225	0.773072	1.47988	0.873215	-1.02466	1.76526	FALSE
AIG1	946	35.0171	23.6711	20.4289	59.8372	53.6529	29.5569	22.9583	35.0078	46.073	28.6312	-1.0248	0.724889	FALSE
LOC102724788	947	#N/A	#N/A	#N/A	#N/A	#N/A	3.02615	2.66591	9.28893	10.7058	8.02407	-1.02984	1.79259	FALSE
ERAP1	948	22.1898	13.4885	17.7242	35.7046	35.9259	14.1103	11.4072	18.7838	20.7948	17.625	-1.0323	0.829875	FALSE
CELSR1	949	8.4546	5.39205	5.18441	16.7182	14.2883	8.93497	8.65924	11.4452	12.3369	14.1192	-1.04101	0.522059	FALSE
KCNJ10	950	0.722151	0.562375	0.63635	1.61226	0.918654	0.644375	0.295554	1.08779	1.44407	1.09396	-1.04497	1.65903	FALSE
CDR1	951	574.578	610.336	648.052	1378.78	1344.53	207.777	214.434	687.447	816.996	654.799	-1.04677	1.87901	FALSE
NEU1	952	3.93814	2.71567	2.13429	6.66822	6.1993	3.15048	1.63954	5.47459	4.44667	4.39459	-1.04811	1.1258	FALSE
ENSG00000223957	953	3.93814	2.71567	2.13429	6.66822	6.1993	3.15048	1.63954	5.47459	4.44667	4.39459	-1.04811	1.1258	FALSE
ENSG00000234343	954	3.93814	2.71567	2.13429	6.66822	6.1993	3.15048	1.63954	5.47459	4.44667	4.39459	-1.04811	1.1258	FALSE
OCLN	955	6.77525	2.8662	2.94901	9.65567	7.37085	8.37616	4.17378	7.15682	9.9688	5.34715	-1.04865	0.764839	FALSE
NOVA2	956	1.88441	1.40346	2.79836	4.47952	3.74011	1.20576	1.63229	2.93062	2.4136	3.2437	-1.05568	0.932287	FALSE
MTND1P23	957	24.1083	10.7391	12.6801	39.2129	32.0491	3.98295	2.38682	58.4355	30.265	30.9569	-1.05858	3.82314	FALSE
RIPK4	958	6.51953	3.32944	3.39578	9.43482	9.87235	4.55357	3.27378	7.87961	8.94466	6.95112	-1.05936	1.13806	FALSE
LACTB2	959	13.7967	8.72885	8.84705	24.5125	23.909	6.21842	5.20556	13.4454	17.1293	12.5108	-1.06446	1.37823	FALSE
PPP1R14C	960	11.3512	5.73601	6.37209	17.2141	17.3206	3.70622	3.36077	7.06479	10.2587	6.8523	-1.06628	1.30392	FALSE
TJP2	961	27.1908	15.3456	11.4004	37.9057	39.6875	20.2442	16.3997	24.5255	23.3871	21.8453	-1.06642	0.541621	FALSE
SEMA5A	962	20.3741	17.9361	17.8123	42.8636	41.6572	17.9851	13.4305	23.0287	22.0275	26.3855	-1.06682	0.772397	FALSE
TMEM35B	963	8.50314	6.42955	7.6454	17.6658	16.1387	2.9557	4.3818	6.63372	6.60127	6.95593	-1.06741	0.982252	FALSE
PCSK1	964	3.23624	2.41201	2.28021	6.27849	5.63048	3.23016	1.50745	2.99192	3.78338	6.2559	-1.06823	1.35225	FALSE
AGPAT2	965	25.1575	19.0315	20.8695	45.9579	47.325	22.9855	20.1454	32.3754	32.4308	29.1061	-1.06852	0.651681	FALSE
ATP12A	966	1.40235	1.02722	1.02712	2.25375	2.76514	1.13877	0.61735	2.6001	2.85433	2.87212	-1.06858	1.76696	FALSE
NAT1	967	2.3814	2.10315	2.56359	4.50368	4.26617	1.75481	0.728402	2.6478	3.1466	2.42599	-1.06959	1.21532	FALSE
RIDA	968	57.3892	35.4258	43.1497	100.023	98.4661	21.6722	18.6782	28.8205	58.0235	28.2172	-1.07257	1.06055	FALSE
QPCT	969	4.81071	4.69259	4.38751	11.1505	9.1323	2.59563	2.77044	6.17864	4.84648	4.26646	-1.07338	0.990298	FALSE
TSC22D3	970	133.942	120.856	119.504	268.076	264.588	103.842	80.3566	100.733	122.794	115.358	-1.07425	0.509743	FALSE
CMTM4	971	16.0509	10.964	11.2878	29.769	28.2477	12.4108	12.0237	16.677	19.0629	16.2397	-1.07664	0.61191	FALSE
RAP1GAP2	972	4.31456	1.88646	3.29158	7.13862	7.1902	5.25156	2.8332	4.46839	3.95576	4.70256	-1.07678	0.641332	FALSE
MAPK13	973	4.00025	2.68191	2.59614	6.00393	6.96186	2.8214	2.5516	3.79503	3.54604	6.66809	-1.09207	0.563995	FALSE
AMACR	974	63.0567	31.2039	32.0152	96.9859	95.0137	17.3859	15.719	33.4438	47.8999	35.4374	-1.09707	1.45498	FALSE
CFAP91	975	7.16121	6.17708	4.33869	11.3351	12.7518	4.43287	3.23711	4.06979	7.67667	6.88499	-1.09946	1.1681	FALSE
ENSG00000274577	976	25.3542	10.5621	12.7048	41.3188	37.1104	24.5641	15.6578	25.5151	24.4096	25.0278	-1.10092	0.59931	FALSE
THRB	977	5.99185	3.57764	3.38984	10.3993	9.72045	4.77702	1.67761	3.67163	6.07783	4.75434	-1.10256	1.76717	FALSE
ABHD14B	978	17.1213	12.3997	12.775	31.6993	32.9857	11.832	12.4256	16.9771	18.7046	22.3082	-1.10636	0.746026	FALSE
ENSG00000275035	979	8.95621	10.6188	10.9394	25.5298	23.3351	6.94552	4.7145	12.1953	9.07437	14.5918	-1.10775	1.20061	FALSE
GGT1	980	43.5762	17.9346	23.8106	59.2849	59.251	17.0783	8.72307	28.9629	41.7321	24.169	-1.11136	1.68514	FALSE
STX3	981	25.9237	11.9535	13.5298	42.2489	40.1646	20.2467	13.2597	32.203	32.6187	20.9947	-1.11748	1.00141	FALSE
MID2	982	9.69531	7.48987	9.46422	19.4323	19.3072	5.32953	5.83787	9.33148	10.2946	11.5682	-1.11789	0.87125	FALSE
ENSG00000274429	983	11.4107	9.74518	10.9969	18.2955	13.3572	15.8787	15.3951	23.1012	20.5487	29.355	-1.11915	2.26587	FALSE
MASP1	984	8.06959	3.05189	2.83966	9.47415	8.0098	2.23819	1.65672	4.82053	5.00957	4.98763	-1.12036	1.46872	FALSE
GRB7	985	13.6813	6.73731	5.59824	19.9086	21.0617	5.78102	4.24436	13.0503	13.2788	12.249	-1.12036	1.52725	FALSE
CRYL1	986	35.108	13.5662	12.8771	49.6875	43.9739	11.0938	10.7156	32.0851	37.6039	33.8891	-1.12063	1.79914	FALSE
THSD7B	987	0.816181	0.786039	0.64703	1.78007	1.72509	3.82455	2.09223	2.14899	3.55296	3.42169	-1.12143	0.808256	FALSE
ARL4C	988	28.9194	20.2907	22.367	55.5454	54.458	34.923	24.5152	44.7537	54.1713	54.7604	-1.12296	0.893853	FALSE
ARHGAP18	989	13.7189	8.76216	8.8408	22.2317	22.9427	10.1944	10.8811	10.3699	17.9896	10.098	-1.12431	0.728858	FALSE
ATP6AP1	990	51.2713	35.3726	36.0221	101.273	94.2414	38.7302	32.1348	49.6209	48.6409	48.4611	-1.12518	0.549365	FALSE
RAB3IP	991	29.4143	17.9215	20.2922	52.9556	55.8868	30.631	19.2168	31.0614	62.9913	31.1488	-1.12562	0.936285	FALSE
CTBS	992	7.56327	5.69727	4.52145	14.9757	13.543	6.56512	5.00204	6.9251	9.33371	8.30861	-1.13014	0.529943	FALSE
PPL	993	7.20979	4.55445	4.17404	8.63075	8.83543	4.67437	5.40975	6.86085	6.15108	6.70134	-1.13503	1.10413	FALSE
ASS1	994	103.477	55.5819	60.1502	166.86	167.718	27.2028	26.5871	45.4666	37.1311	54.1171	-1.13547	0.945305	FALSE
BCL2	995	9.77657	4.97443	5.4167	14.7214	14.6104	8.00959	5.71624	9.95184	8.19979	7.64146	-1.136	0.532349	FALSE
ELOVL7	996	6.17444	2.85193	1.99203	7.74256	7.90706	3.60779	2.2006	8.13956	10.0384	4.79076	-1.13662	1.46956	FALSE
C17orf97	997	5.01633	4.10996	2.83737	9.05624	8.82684	1.84053	2.48912	3.58209	3.89405	4.13277	-1.1369	1.10271	FALSE
ENSG00000283985	998	5.01633	4.10996	2.83737	9.05624	8.82684	1.84053	2.48912	3.58209	3.89405	4.13277	-1.1369	1.10271	FALSE
NAPEPLD	999	13.1989	8.67136	9.30058	22.2278	21.0502	8.03195	7.39506	8.17537	10.3597	9.96592	-1.13917	0.852252	FALSE
EFEMP1	1000	26.3004	28.7168	32.2802	60.3941	56.3497	28.8289	15.9653	26.8955	30.6674	35.2916	-1.13924	0.721366	FALSE
HYDIN	1001	3.8463	1.83351	2.35842	3.89607	3.37195	2.3136	1.5516	2.38817	2.59838	2.45803	-1.13944	1.30897	FALSE
ENSG00000283022	1002	3.8463	1.83351	2.35842	3.89607	3.37195	2.3136	1.5516	2.38817	2.59838	2.45803	-1.13944	1.30897	FALSE
TFAP2A	1003	3.74349	2.3518	2.64373	6.74241	6.30486	6.28958	1.99297	8.40016	10.6716	7.48624	-1.13949	1.48177	FALSE
FRAS1	1004	52.7958	32.4454	34.9065	91.9612	87.4018	38.1884	31.9055	36.9933	41.9168	36.2812	-1.14052	0.646763	FALSE
PRSS8	1005	26.3204	10.852	11.9754	38.3299	37.2883	10.1227	7.95424	28.168	31.1887	25.3182	-1.14436	1.76809	FALSE
ATP5IF1	1006	78.3258	55.5644	51.884	149.076	152.273	12.4771	16.8899	39.8604	52.3375	44.0413	-1.1504	1.18609	FALSE
ENSG00000285390	1007	78.3258	55.5644	51.884	149.076	152.273	12.4771	16.8899	39.8604	52.3375	44.0413	-1.1504	1.18609	FALSE
CLDN19	1008	17.3384	9.19697	10.8325	31.2331	29.9454	11.9176	8.903	30.1859	31.8197	23.4663	-1.15166	1.51356	FALSE
SGMS1	1009	24.7713	16.8072	18.3134	41.7883	40.789	19.3392	15.9385	20.0265	23.8442	25.3092	-1.15395	0.857882	FALSE
AP1M2	1010	10.7236	6.39099	7.34077	13.1126	16.2743	5.68114	7.4182	17.7313	21.0013	17.0099	-1.15489	2.26702	FALSE
PRLR	1011	9.6545	4.42896	3.93495	17.3362	14.6945	2.84846	2.23006	6.14651	7.57411	6.23873	-1.15914	1.85243	FALSE
PRR15L	1012	6.7475	3.43458	4.00032	11.0169	11.3096	3.04856	1.45974	8.10199	12.4296	6.73944	-1.15954	2.13437	FALSE
CD4	1013	7.11817	4.52561	4.4737	14.5571	11.9446	6.28849	2.45899	5.86086	5.30442	5.38473	-1.15994	1.08293	FALSE
SLC40A1	1014	37.491	22.3829	24.256	63.117	58.8668	24.0402	18.5243	34.1218	33.9733	35.4596	-1.1616	0.981348	FALSE
NAALADL2	1015	9.75508	6.01602	8.20037	18.8476	14.8741	17.251	16.5941	9.90637	16.2677	11.0231	-1.16239	1.13064	FALSE
NAPSA	1016	1.05664	0.879169	1.24509	3.38424	3.75582	0.325934	0.454428	1.24668	1.54673	1.43802	-1.16319	1.69613	FALSE
CLDN4	1017	28.4647	14.527	16.5773	45.716	49.7622	33.7383	22.666	46.3572	49.3693	49.1783	-1.16359	0.929534	FALSE
JAG1	1018	100.948	60.1203	62.8367	173.577	168.381	95.1532	52.5164	98.2378	114.211	84.0349	-1.16557	0.779822	FALSE
SAT1	1019	99.5521	71.6913	72.6626	196.596	188.793	40.5655	31.6539	59.2271	123.295	64.9333	-1.16837	1.37508	FALSE
COBLL1	1020	18.7637	9.23272	11.1799	29.4291	26.623	17.5024	9.77381	25.8684	28.3196	19.821	-1.16951	1.24401	FALSE
CCDC198	1021	120.485	51.6106	55.7668	174.762	171.627	43.2103	22.0967	73.8921	131.691	72.3883	-1.1738	1.65423	FALSE
TMEM72	1022	5.36654	4.1897	4.90494	10.7135	10.5107	5.9814	3.19233	6.31409	11.821	7.63574	-1.17404	1.21517	FALSE
TPP1	1023	27.3201	16.1977	15.9224	44.8587	49.3545	22.6272	16.9979	24.6912	16.5531	21.7544	-1.17846	0.992636	FALSE
MAP7	1024	11.0902	4.39863	4.65829	15.2321	15.7963	4.61379	2.09746	8.49755	9.78687	9.11695	-1.18103	1.51573	FALSE
TFPI2	1025	6.14298	5.32387	4.37656	14.7253	13.9826	15.4751	9.76599	20.5077	21.6372	10.4418	-1.18228	0.831619	FALSE
CYS1	1026	41.9578	19.7039	19.7384	60.7434	61.352	24.9646	18.502	68.2625	74.0591	56.2008	-1.18354	1.63214	FALSE
C1orf210	1027	10.7382	5.11869	4.25055	17.8663	14.4411	6.76364	6.30405	11.795	15.483	12.3753	-1.19462	1.09939	FALSE
PTPRK	1028	24.8443	19.1828	17.3986	36.0228	39.4462	22.0068	21.8406	22.2205	25.7169	23.232	-1.20132	1.63671	FALSE
SCIN	1029	7.66127	3.97797	5.71211	15.5007	13.6188	8.03959	4.40608	13.5569	11.4791	10.0411	-1.20428	0.91521	FALSE
TCEAL3	1030	27.3577	18.9008	16.8831	52.0826	52.6313	4.66389	4.33714	14.7009	16.7336	18.0242	-1.20466	1.97793	FALSE
GK	1031	19.206	6.70069	8.30452	30.0853	26.0012	7.43382	5.82711	11.8612	16.8981	8.27044	-1.20892	0.915307	FALSE
PLA2G4F	1032	1.92272	1.28739	1.26447	4.29614	4.4648	2.63444	1.8943	5.03031	5.02346	5.44573	-1.20911	1.33592	FALSE
CFAP206	1033	1.93094	1.58264	0.671626	3.5248	3.41355	1.01598	1.02362	2.44672	2.17379	1.73088	-1.21209	1.17238	FALSE
ARSL	1034	16.1896	5.42526	6.54197	21.7531	21.8751	7.61208	5.46164	11.0211	10.2853	11.8106	-1.21219	0.987455	FALSE
MYO5B	1035	11.6186	5.07527	3.96836	15.739	16.2757	4.32812	2.3985	7.93394	10.3206	9.50424	-1.21314	1.58945	FALSE
SMIM1	1036	34.9982	19.1533	18.8863	59.016	58.7554	18.5072	8.92813	22.1713	24.2889	22.9097	-1.2183	0.89277	FALSE
MAL	1037	43.7867	22.9525	24.6322	75.3736	74.1273	35.1447	28.1521	122.013	159.818	98.4385	-1.21967	2.16622	FALSE
ORAI3	1038	14.7596	10.1656	10.6987	30.8968	28.9033	13.6603	7.45959	11.8794	12.3159	14.0715	-1.22368	0.665744	FALSE
ALDH1A2	1039	365.416	205.232	193.126	586.455	589.721	308.424	157.914	320.926	299.457	348.226	-1.22487	0.775378	FALSE
HNF1B	1040	38.3181	15.0516	17.4076	56.4989	57.3744	12.9254	6.14227	44.3609	43.3383	37.3375	-1.22758	2.17651	FALSE
VAV3	1041	39.4114	16.6903	15.994	63.6153	60.1631	18.0667	12.0446	44.0135	60.2794	34.7801	-1.22988	1.62366	FALSE
SEC11C	1042	36.2118	30.4224	26.4729	80.271	78.0434	15.5461	17.3201	21.6744	36.4088	24.9042	-1.23182	0.885041	FALSE
GPR143	1043	9.37815	6.38029	6.66764	17.2828	18.5972	7.61466	4.25631	10.573	9.35154	8.42128	-1.23506	0.81204	FALSE
HOGA1	1044	16.7388	6.28478	5.06643	22.4261	25.6717	5.88937	5.83818	14.1245	16.2138	9.50932	-1.23634	1.2505	FALSE
KDF1	1045	2.53888	1.39432	1.20148	4.03427	4.49035	1.367	1.07988	3.88228	3.81118	3.47731	-1.2368	1.71511	FALSE
ALPL	1046	8.46096	4.2409	4.06203	13.7364	13.3556	5.12569	3.75338	5.60431	7.39969	5.71792	-1.2368	0.714817	FALSE
SDCCAG8	1047	15.0622	15.8176	10.247	20.6139	28.8088	11.4265	15.6409	12.4426	19.3959	15.822	-1.24625	1.09619	FALSE
EPCAM	1048	71.637	32.7971	33.7016	109.356	108.796	83.1421	50.1585	103.312	131.775	106.467	-1.24706	1.06893	FALSE
IQGAP1	1049	47.6912	32.8335	31.8289	77.3212	81.2663	30.81	30.2996	35.1166	46.4376	38.0474	-1.25771	0.85062	FALSE
LLGL2	1050	13.4852	7.86094	8.13598	23.3366	28.4149	13.0136	7.73921	20.3443	17.9439	17.044	-1.25962	1.04499	FALSE
CDH1	1051	10.8996	5.83588	5.56702	18.6351	18.0747	11.7981	4.0338	14.7565	15.6748	16.1675	-1.26378	1.06321	FALSE
SLC16A4	1052	25.8393	10.8955	10.9423	40.572	39.55	11.644	5.54313	14.7206	15.2756	15.8618	-1.27228	1.18651	FALSE
JADE2	1053	6.18452	3.84083	3.82923	9.53131	8.43063	4.48073	3.07508	4.89146	4.83062	5.01205	-1.27981	1.02222	FALSE
RPS6KA6	1054	8.50395	6.81679	6.44944	18.4629	18.7337	5.00731	4.72346	8.06882	14.899	7.50572	-1.28417	1.04971	FALSE
WFDC2	1055	39.2612	29.8142	32.9296	94.0264	84.5036	27.0788	33.398	122.549	117.678	107.059	-1.28487	2.02743	FALSE
ZBTB38	1056	32.2832	20.8058	21.3778	55.6063	51.798	20.6189	17.204	20.4837	28.6729	27.4456	-1.28559	0.906824	FALSE
HNF4G	1057	11.7334	5.02394	5.42713	17.3049	18.9278	4.25008	2.34922	7.75801	9.95803	6.65087	-1.2874	1.40337	FALSE
ENSG00000276194	1058	12.7268	5.35945	4.06909	18.3292	19.4945	9.20386	10.026	12.1898	12.7079	14.7294	-1.2882	1.52059	FALSE
LPCAT3	1059	33.3369	19.0682	20.9055	53.309	46.2914	18.6177	12.0824	24.8418	22.1146	22.4185	-1.2911	0.815509	FALSE
ATP6V0A4	1060	3.4668	2.04364	2.64927	5.54033	6.27331	1.62808	0.801158	8.41735	10.574	6.58162	-1.30083	3.00019	FALSE
SLC37A4	1061	27.3723	12.8608	14.84	51.7627	51.6734	15.8399	9.71168	16.0918	18.1264	14.9897	-1.30084	0.572044	FALSE
GAREM1	1062	10.5002	5.55772	7.49845	17.794	16.8676	7.31836	5.69741	13.2293	11.4431	10.8913	-1.30306	0.973172	FALSE
NDRG1	1063	125.897	74.8554	88.0714	193.761	173.892	97.7288	96.2023	81.7423	102.367	105.083	-1.30843	0.572106	FALSE
SIAE	1064	13.2934	8.33088	9.62414	25.0794	24.0748	8.34348	7.01496	11.4778	13.9828	10.2402	-1.30989	0.949569	FALSE
CDH3	1065	19.6195	13.8494	12.2927	39.2387	37.6528	19.3638	12.8656	25.2318	26.4077	28.3929	-1.31004	0.903411	FALSE
SPINT1	1066	20.8115	11.991	13.0056	45.7249	41.5915	21.323	9.96964	34.261	36.8716	33.8025	-1.31739	1.39373	FALSE
CPEB4	1067	25.9022	16.3627	17.0278	52.3864	49.2094	14.0659	13.9509	18.2066	21.2389	19.9036	-1.3198	0.694541	FALSE
RNF43	1068	2.34308	1.11001	1.2888	4.2347	3.64227	1.23783	0.748157	2.29638	3.65029	3.54148	-1.32316	1.47419	FALSE
CLCNKB	1069	1.72833	0.90716	1.18221	3.94822	3.65347	1.17031	1.55016	3.44394	5.33806	4.92934	-1.32545	1.23036	FALSE
TMEM176B	1070	28.9462	10.0302	10.2586	42.2233	43.8848	8.78512	6.87699	19.1612	21.638	25.8234	-1.32854	1.58907	FALSE
GAL3ST1	1071	12.3399	6.1425	6.26296	23.256	21.1558	6.96924	5.56599	13.4841	18.9268	14.3948	-1.33166	1.55664	FALSE
DRAM1	1072	14.2161	7.86847	10.7713	23.1323	22.5505	10.6363	8.02305	10.8602	14.156	11.725	-1.33343	0.796247	FALSE
GPER1	1073	5.89547	3.0482	3.44569	11.0807	9.88403	4.68845	3.33434	5.87528	7.60701	4.89275	-1.33499	0.963489	FALSE
ANXA13	1074	7.75901	2.3739	2.70918	11.7074	13.0147	1.84509	1.75717	4.82801	4.94016	4.06751	-1.34071	1.15545	FALSE
HNF1A	1075	6.6489	2.80123	1.96594	9.62349	10.753	2.59616	1.56189	3.33018	3.17862	4.00027	-1.35308	1.24744	FALSE
SEMA4G	1076	27.1408	16.1706	20.7348	48.79	46.6319	11.2071	9.30492	16.6503	20.8513	21.0821	-1.35808	0.943681	FALSE
CLDN3	1077	29.1504	13.6076	13.5749	49.2171	52.8448	11.1405	7.6565	24.258	28.2893	24.357	-1.36601	1.5589	FALSE
SLC1A1	1078	4.05703	1.53916	1.89679	7.07519	6.80005	2.66184	1.6976	3.63689	5.42825	2.51048	-1.36625	1.46952	FALSE
PTPN13	1079	46.3177	28.8521	36.0507	93.8552	90.9111	40.2371	30.3734	44.4576	61.3827	44.5625	-1.37061	0.784979	FALSE
TJP3	1080	5.56437	3.07428	1.85893	5.64042	5.77748	2.0738	1.77059	3.36521	3.46855	2.87089	-1.37535	1.12035	FALSE
FZD5	1081	8.75154	3.35567	3.63802	14.452	14.0712	4.44429	2.96617	10.6097	11.6157	8.79569	-1.37795	1.60247	FALSE
IRF6	1082	3.78539	1.25177	1.35357	6.20411	6.02566	1.61883	1.09941	4.50451	5.77479	4.10447	-1.3791	1.72288	FALSE
USH1C	1083	16.29	6.53705	6.16375	27.0803	27.1923	3.90289	3.09535	12.1196	15.5582	13.0696	-1.38347	1.90426	FALSE
ITPR3	1084	2.00742	1.30086	1.32575	4.34002	4.17291	1.55957	1.14063	3.27029	2.40988	2.56211	-1.38356	1.14763	FALSE
PTGER3	1085	2.6415	1.158	1.13986	4.16531	4.32065	3.84477	2.07507	6.83867	8.6985	7.43785	-1.39203	1.7769	FALSE
TMEM125	1086	4.47693	3.66734	2.12717	4.7352	7.74128	4.28204	0.986912	4.12883	5.56542	4.28401	-1.39466	1.55645	FALSE
SLC30A2	1087	3.73974	1.29725	1.19407	6.26727	6.06282	1.24	1.28302	2.75197	1.6376	2.44535	-1.39721	1.00607	FALSE
MCTP2	1088	2.65397	2.61368	3.16846	8.62891	9.83575	2.00303	1.1487	4.79422	4.41844	4.9017	-1.40552	1.10283	FALSE
ATP1B1	1089	100.193	37.136	39.3199	168.765	166.889	48.6566	35.0427	115.868	135.053	97.9202	-1.41673	1.54753	FALSE
NR1H4	1090	4.95189	1.63449	3.00831	8.13313	7.78436	2.62063	1.22823	2.50544	4.10033	2.12986	-1.41709	1.78158	FALSE
SIPA1L1	1091	27.4912	18.5901	18.2046	51.2316	46.3332	22.9398	19.6809	27.9112	30.2932	20.6552	-1.42166	0.728961	FALSE
RGS9BP	1092	0.612527	0.633764	0.37681	1.64102	1.4607	0.148557	0.277426	1.05048	0.75142	0.849998	-1.42515	2.16661	FALSE
ARSD	1093	24.9088	13.4844	16.0039	46.8741	46.1807	16.4384	14.4859	27.4229	28.3324	23.3223	-1.42804	1.07547	FALSE
GRIN2A	1094	5.29961	1.41212	4.08925	12.9155	10.488	4.50779	1.86847	3.35578	3.42951	4.38812	-1.42934	0.771609	FALSE
SCG2	1095	1.52808	1.31808	1.25168	4.17632	3.68508	3.85408	2.9024	5.62657	6.88222	6.96684	-1.42988	1.13617	FALSE
F2RL1	1096	8.95038	3.31336	3.54987	15.7181	15.4621	7.9525	5.20698	12.8778	14.7255	10.2209	-1.43341	1.34808	FALSE
CTNNA2	1097	2.64608	2.50225	1.46889	5.8605	6.30344	2.07912	1.46951	3.46924	5.09748	3.25458	-1.4337	1.19389	FALSE
RBM47	1098	29.6111	11.6703	12.9297	47.8087	48.0051	19.3047	13.127	27.9371	35.2127	22.0302	-1.44079	1.11531	FALSE
GJB1	1099	13.5859	4.36081	4.75139	22.0408	21.6623	3.03431	2.75906	11.4433	12.9891	13.9276	-1.4482	2.10245	FALSE
OGDHL	1100	9.76121	3.20334	4.12242	15.5935	15.737	4.96391	3.81022	15.2128	12.9931	9.39503	-1.44957	1.84749	FALSE
REEP5	1101	45.0597	33.0042	27.9598	90.9966	94.7438	40.1486	41.6584	45.8797	51.2415	47.1954	-1.45306	0.539097	FALSE
LARGE2	1102	5.93922	2.35224	2.85423	8.23882	12.0288	4.94472	2.96922	3.69744	3.36857	4.57204	-1.45465	0.86254	FALSE
ATP8A1	1103	10.0876	6.90255	8.8475	21.3043	21.1875	5.5885	4.69657	8.95116	10.5374	8.62063	-1.46016	0.619642	FALSE
RSPH1	1104	3.25653	1.09649	0.841586	5.88813	4.56929	0.418692	0.57875	2.58161	3.05743	1.89742	-1.46161	2.32027	FALSE
PDZK1	1105	43.3807	14.4644	17.7274	76.4848	76.2166	20.7465	12.2441	26.3881	53.9521	26.5479	-1.46271	1.51878	FALSE
OVOL1	1106	4.54828	1.91964	1.65258	8.06286	7.01662	3.44763	3.38297	5.16895	6.85509	6.00909	-1.47001	0.808626	FALSE
PCSK1N	1107	24.086	8.56986	8.41142	37.3125	41.5221	9.93785	12.5435	24.1822	26.9698	26.4175	-1.47089	1.35047	FALSE
MAP10	1108	1.80203	1.61495	1.59553	4.93567	4.93686	3.17512	3.17428	3.58861	5.21381	4.68939	-1.47271	0.608059	FALSE
ARHGEF16	1109	9.41335	4.53232	5.58204	19.8008	19.6319	8.54336	7.12709	10.2131	11.9386	10.2846	-1.47352	0.635517	FALSE
CGN	1110	9.9263	4.76046	5.32485	17.2441	14.6783	4.73985	4.53281	10.5755	11.9103	9.33401	-1.47504	1.9499	FALSE
C1orf116	1111	2.81042	1.48655	1.41727	6.03878	5.83321	0.56098	0.719589	2.946	4.74063	2.74581	-1.47831	2.57581	FALSE
PTH2R	1112	20.2031	5.7675	6.02758	30.8422	29.9749	7.64737	6.69741	18.0437	26.9383	14.2735	-1.47854	1.47918	FALSE
GNG11	1113	14.9057	12.7176	14.0837	41.3228	41.1893	16.4872	11.5927	19.5863	33.7048	18.3447	-1.47944	0.890766	FALSE
CFAP43	1114	4.11489	1.66982	2.77367	8.45835	7.44797	1.30623	1.16928	2.24221	2.79304	2.20231	-1.48265	1.16741	FALSE
SLC6A13	1115	13.8184	8.99991	12.6523	30.6134	27.5779	9.18612	6.9986	16.276	17.4639	12.7615	-1.48418	1.00567	FALSE
ABCC6P1	1116	7.86518	1.64142	3.54019	13.5436	12.3226	2.33122	1.85834	5.42556	6.4266	7.19358	-1.48771	1.98769	FALSE
LRRC19	1117	7.47287	2.76363	2.75516	16.7503	11.994	4.1615	2.28676	5.05891	10.373	5.27684	-1.4894	1.52568	FALSE
CELSR2	1118	12.4841	8.62106	10.283	29.1722	28.7188	8.27276	6.73515	9.05457	8.88404	12.949	-1.49068	0.610005	FALSE
PIFO	1119	5.8563	3.84737	3.10409	12.3609	13.4815	1.31651	3.08634	4.95969	6.0926	4.17044	-1.49539	1.64584	FALSE
CLDN6	1120	29.154	14.9969	15.2388	59.1772	59.2291	27.6349	17.113	68.9141	58.4917	49.5355	-1.49663	1.48384	FALSE
SLC7A4	1121	0.223917	0.16924	0.204398	0.535616	0.691804	0.158664	0	1.14183	0.425319	0.564778	-1.50306	2.83039	FALSE
MECOM	1122	36.2734	28.9981	23.6038	69.4289	67.608	29.1126	23.0596	45.3554	84.7477	44.7206	-1.50677	1.68086	FALSE
FAM83B	1123	1.95924	1.0827	1.0519	4.24892	3.93375	1.82367	0.860104	3.05389	4.13733	2.99798	-1.50871	1.46146	FALSE
FXYD2	1124	130.886	57.868	58.0491	264.929	247.071	62.2128	39.6662	170.691	182.915	146.166	-1.51412	1.79772	FALSE
FXYD5	1125	6.12438	4.84444	5.70268	16.7976	15.1924	2.99107	2.80712	8.03257	6.42316	9.26843	-1.51821	1.60271	FALSE
TMEM37	1126	20.7977	8.9221	8.46058	37.5392	36.8678	7.20182	6.05325	15.7863	18.4167	12.8003	-1.52073	1.41394	FALSE
SCNN1A	1127	7.60042	3.99076	4.10633	13.5425	12.38	3.47594	5.18526	10.7537	9.69642	8.55518	-1.52096	1.55098	FALSE
ST14	1128	6.67016	3.14305	2.93226	12.4922	13.5382	10.142	7.6494	16.8281	17.9628	16.6065	-1.52272	1.06915	FALSE
CX3CL1	1129	5.78374	1.94988	2.72817	11.2405	10.506	5.30836	2.05487	6.31435	4.58281	5.55709	-1.52317	0.870271	FALSE
MTUS1	1130	7.35525	3.03022	2.70725	9.88707	7.95894	3.93412	1.83955	3.07574	4.07882	3.00367	-1.52426	1.01938	FALSE
ENPP5	1131	2.83448	1.12639	2.10431	5.62368	5.86312	0.791055	0.99978	2.11885	2.60017	2.14471	-1.52522	1.32403	FALSE
PAX8	1132	81.4018	37.8901	37.2741	152.416	146.424	33.6494	20.7146	65.7481	62.4302	72.0659	-1.52634	1.25145	FALSE
TRPM3	1133	8.87587	2.7142	2.89733	13.5504	14.5364	3.57198	2.23962	3.41522	3.94815	3.018	-1.54249	0.784623	FALSE
UGT3A1	1134	26.8739	9.57807	10.3614	50.9511	50.5745	12.014	7.45683	19.582	31.7641	18.7066	-1.54314	1.18137	FALSE
GPHN	1135	29.6644	18.9482	17.1637	69.9812	72.6818	21.2598	16.6245	20.8587	24.4319	23.3441	-1.5442	0.8558	FALSE
ENSG00000273889	1136	7.4583	5.17385	5.21728	18.387	18.4668	6.58817	5.65039	8.96148	8.6334	9.27321	-1.54778	0.656481	FALSE
MUC1	1137	18.9782	7.90207	8.76223	29.0694	31.2232	7.20514	5.54277	33.355	17.4179	29.7814	-1.55017	2.67824	FALSE
COL4A4	1138	4.55577	1.95426	1.91554	6.31841	8.63066	3.57442	3.30661	3.95074	3.25015	5.67395	-1.55051	0.72691	FALSE
FAT2	1139	0.956546	0.333331	0.400908	1.78486	1.55297	0.800478	0.390411	1.09065	0.967683	1.21809	-1.55637	1.05079	FALSE
FGFR3	1140	37.404	11.9604	16.4428	71.0843	65.8232	22.5927	11.3551	37.2098	36.9432	31.5435	-1.5572	1.46568	FALSE
SDC4	1141	33.4728	17.0112	16.881	70.6345	68.7764	26.6888	14.3907	33.7541	40.4063	33.2873	-1.55936	0.925411	FALSE
A4GALT	1142	15.5822	8.93274	9.05412	23.9033	27.4284	16.6041	11.086	11.4236	8.30467	14.1308	-1.56166	0.760201	FALSE
TRIM61	1143	2.52667	2.05282	2.30299	8.06527	6.09654	4.83727	4.97968	6.88184	8.49634	7.46927	-1.56488	0.785593	FALSE
CRB3	1144	12.3121	5.657	5.73256	25.9368	26.3973	12.2745	6.20452	18.1088	19.581	13.9038	-1.5708	1.15432	FALSE
SHANK2	1145	19.1247	11.757	13.3195	35.676	31.9099	11.1546	7.20617	16.9455	18.304	14.7587	-1.57518	1.70159	FALSE
ADH6	1146	16.3612	6.61042	6.73533	31.291	27.0689	5.6973	2.79832	10.6842	21.0517	9.21068	-1.58047	2.35522	FALSE
RAB17	1147	4.90622	1.19982	1.3955	6.03629	6.29007	2.1183	3.39344	2.81523	3.7585	2.58536	-1.5898	1.34276	FALSE
KIF12	1148	37.5275	14.0834	13.2841	60.8935	63.1827	13.723	7.22437	31.634	31.613	24.6022	-1.59657	1.54158	FALSE
APLP2	1149	154.384	95.0583	97.881	354.247	354.658	106.986	84.0651	130.731	138.408	134.948	-1.59932	0.638136	FALSE
DENND1C	1150	14.7737	6.26594	5.9606	30.0286	29.5766	9.1489	6.58314	20.307	19.7262	16.5827	-1.61211	1.48139	FALSE
LSR	1151	38.1813	22.6915	28.1158	80.177	76.0564	25.9317	24.1873	30.5741	31.6253	31.0059	-1.61525	0.627382	FALSE
ITGA2	1152	4.14856	1.9236	1.92389	8.647	8.40278	2.92313	1.77038	5.2207	6.73382	6.13281	-1.61653	1.37014	FALSE
MAP3K21	1153	2.84528	0.926464	1.21245	5.21891	5.61881	1.76644	1.37268	2.99122	3.12056	2.69904	-1.61809	1.01259	FALSE
HIPK2	1154	63.4928	38.6241	40.7966	153.13	146.594	32.91	26.3446	41.7188	47.4842	44.8157	-1.62256	0.633382	FALSE
EZR	1155	85.8946	45.1876	43.2253	192.109	183.648	40.2791	37.4429	88.3006	85.5547	80.4216	-1.62775	1.23126	FALSE
SPATA13	1156	22.3445	9.84038	8.51625	48.9284	42.0704	14.4147	12.726	14.9559	16.7898	13.6955	-1.63218	0.879862	FALSE
TRPC6	1157	5.3148	2.50217	2.32186	7.6819	8.1227	7.34768	7.28459	7.33884	11.429	7.50994	-1.63232	0.930721	FALSE
RGL3	1158	14.7395	7.65803	9.25736	29.0633	32.3292	9.03303	5.63696	12.3282	15.4345	12.451	-1.63585	1.35744	FALSE
KLF9	1159	2.31944	0.92676	0.824552	4.48889	4.34375	1.63454	0.91374	2.27365	3.18143	2.22254	-1.63657	1.126	FALSE
METTL7B	1160	7.24528	2.36281	1.93251	12.1638	12.8825	1.33537	1.21535	4.20986	3.94398	3.36417	-1.64348	1.69647	FALSE
SDR42E1	1161	0.126769	0.0579199	0.111689	0.535942	0.426931	0.190585	0.455669	1.3719	1.8014	0.879246	-1.64569	1.93518	FALSE
MT1X	1162	268.559	92.4873	95.8829	518.025	509.262	25.1219	21.173	107.801	135.647	109.152	-1.64846	2.32212	FALSE
S100A10	1163	76.2297	34.9932	35.3407	165.61	162.105	27.8226	15.863	37.7273	45.1304	43.1754	-1.65389	1.08191	FALSE
APOE	1164	252.375	98.5985	88.9061	481.363	487.461	130.451	76.0727	164.431	156.709	139.766	-1.66128	0.697909	FALSE
SGK2	1165	7.19535	3.16472	5.35975	15.4055	15.5915	7.70709	2.82938	10.8696	12.3971	7.74249	-1.66475	1.40256	FALSE
RBPMS	1166	102.694	51.7124	49.7656	264.111	247.589	65.8028	32.8746	74.2435	57.6464	61.0431	-1.66898	0.568305	FALSE
MYO1D	1167	12.4546	8.62758	8.00501	24.7105	22.8097	10.723	7.10265	13.6386	12.2277	11.8399	-1.67289	0.926536	FALSE
FREM1	1168	33.6981	15.3604	17.6816	71.069	65.7855	25.454	12.5907	28.6416	34.295	28.5685	-1.67758	1.06055	FALSE
AGT	1169	10.3634	2.2148	2.84373	21.2322	19.6279	2.22619	1.18025	5.00248	2.932	3.58981	-1.684	1.08952	FALSE
CAMK4	1170	5.74683	3.52971	3.55718	17.3809	15.245	4.95146	2.93499	6.54238	3.64446	4.53333	-1.69671	0.633145	FALSE
CXCL14	1171	4.77183	2.82439	3.32748	12.24	12.9998	3.85816	4.22836	9.80616	10.0721	9.41778	-1.69932	1.36917	FALSE
PARD6B	1172	21.7559	8.31029	10.7848	46.3219	43.3653	12.8656	9.96735	16.9565	20.6099	16.2138	-1.71396	0.629437	FALSE
PLP2	1173	6.63131	5.33132	5.29212	21.8251	17.8975	4.77907	3.94128	11.6226	7.87478	13.6452	-1.71491	1.51875	FALSE
DMTN	1174	10.3072	4.69175	3.9719	22.9573	23.8337	5.26221	5.88608	13.9816	16.687	15.0299	-1.73482	1.96808	FALSE
CLDN16	1175	2.62074	1.00912	0.965535	5.67562	4.83669	1.58386	0.436187	2.2207	3.14313	1.25074	-1.73926	2.0935	FALSE
SLC44A4	1176	5.93149	2.08905	1.72685	11.0066	10.9626	1.06176	0.939374	6.04834	5.72807	1.19921	-1.74143	2.42137	FALSE
CDS1	1177	5.12865	2.60241	3.00691	13.959	11.7786	5.41668	3.25474	6.35422	8.95006	5.71159	-1.74465	0.78884	FALSE
SNCA	1178	31.4609	12.5831	16.1416	65.312	62.962	15.0261	12.1351	20.5145	29.569	19.2374	-1.7466	0.741039	FALSE
ENSG00000231925	1179	13.3183	5.18815	5.53661	28.7154	26.2705	4.82161	3.9966	8.46946	8.51412	10.8804	-1.74865	1.65671	FALSE
CA2	1180	18.2361	4.11835	5.60685	31.793	30.0974	12.809	10.1784	38.1665	47.2378	24.4532	-1.7549	1.82123	FALSE
ACE	1181	5.37837	1.81942	1.71295	10.3263	10.8349	2.43196	1.60121	4.21498	4.37239	2.70668	-1.76164	1.48204	FALSE
CLRN3	1182	9.07156	3.23374	3.89122	20.9536	17.718	2.3519	1.29433	5.63783	12.4781	6.07671	-1.7666	2.2622	FALSE
SLC16A12	1183	3.32599	0.697959	0.996481	5.81537	5.25215	1.39151	0.175819	1.06969	1.94617	1.10566	-1.77386	1.83285	FALSE
EPS8L2	1184	39.9257	11.67	12.7682	67.524	70.9523	9.64363	8.61952	16.3201	17.1409	14.6294	-1.77509	1.30726	FALSE
CD9	1185	10.4231	7.23824	6.57532	34.3271	34.3957	7.94228	5.58882	10.4297	10.9638	14.0494	-1.77991	0.696539	FALSE
SLC13A2	1186	0.748799	0.247732	0.254177	1.5127	1.54072	0.0637333	0.0773345	0.740717	0.807335	0.450993	-1.78169	3.83697	FALSE
DUSP9	1187	15.4163	8.80814	8.0143	40.623	38.7552	11.4305	5.96426	20.0564	26.559	19.3905	-1.78625	1.43271	FALSE
MARVELD2	1188	5.68531	2.33729	2.42424	12.0251	11.012	2.24227	1.52703	5.47382	6.56644	5.67893	-1.79282	1.97723	FALSE
MGAM	1189	1.54769	1.1798	0.462058	2.97621	2.90565	0.654779	0.120246	0.717744	1.02421	0.659836	-1.79572	2.57985	FALSE
KCNH3	1190	4.99743	1.46546	1.30944	8.95406	6.21235	6.92216	2.06471	4.935	5.29221	5.77921	-1.79859	0.917442	FALSE
DPYS	1191	8.47023	2.11537	2.56138	16.1356	17.8035	0.986186	0.790476	2.57493	4.46851	3.71839	-1.8207	2.20633	FALSE
UGT2B7	1192	15.3284	5.44658	4.82169	33.2643	29.4578	8.05465	2.50891	12.6578	23.9696	15.692	-1.82165	1.79298	FALSE
ENSG00000276838	1193	9.27756	5.54255	4.67284	28.3807	22.6453	11.7644	2.81613	17.6442	11.7547	16.9472	-1.82325	1.09252	FALSE
CLDN7	1194	15.8003	5.83503	6.47078	35.1702	35.4791	9.05529	5.63153	16.828	20.9942	14.9003	-1.82342	1.52331	FALSE
ENSG00000288292	1195	15.8003	5.83503	6.47078	35.1702	35.4791	9.05529	5.63153	16.828	20.9942	14.9003	-1.82342	1.52331	FALSE
ENSG00000277015	1196	1.64399	1.36955	0.914251	6.85252	5.59438	1.24256	0.58408	2.01675	3.27788	1.77218	-1.8263	1.83396	FALSE
KCNJ16	1197	28.271	10.2245	11.6005	54.3783	53.8714	16.3935	9.93915	28.5473	50.6693	26.5052	-1.83225	1.79641	FALSE
STXBP2	1198	16.6207	7.70005	7.44375	34.2336	33.9274	10.5322	11.5879	14.1206	11.6268	8.82286	-1.83464	0.975108	FALSE
RAP1GAP	1199	6.59381	2.47754	2.23375	13.9716	12.7934	5.98049	2.64092	5.30924	3.18467	4.60398	-1.84012	0.794699	FALSE
TXNIP	1200	159.843	94.4865	102.39	451.564	428.989	101.966	88.9884	97.15	183.457	136.671	-1.84053	0.592536	FALSE
ITM2B	1201	446.306	244.45	240.506	1169.64	1152.1	348.368	271.182	398.554	434.94	403.61	-1.8683	0.615733	FALSE
ENSG00000228263	1202	1.14631	0.510948	0.560732	1.79539	3.01172	0.193355	0.335715	1.20459	1.03813	2.33294	-1.8745	3.73293	FALSE
ENSG00000231479	1203	1.14631	0.510948	0.560732	1.79539	3.01172	0.193355	0.335715	1.20459	1.03813	2.33294	-1.8745	3.73293	FALSE
SULT1C2	1204	9.54042	2.9051	3.28278	26.9653	22.0217	4.23894	3.36536	6.73131	9.89658	8.2103	-1.87918	0.986842	FALSE
DPEP1	1205	13.5464	5.05143	5.24466	31.9959	31.1583	6.15514	6.69714	17.9111	24.3692	16.2269	-1.88713	1.68672	FALSE
KCNJ1	1206	2.48159	1.42717	1.40509	7.18697	6.76752	0.769573	0.764531	3.60319	8.99799	5.10112	-1.89004	2.92139	FALSE
HHLA2	1207	6.18255	1.33429	2.02228	12.6426	11.5149	0.804765	0.8307	2.79494	2.7822	2.73626	-1.8917	1.57625	FALSE
RCAN2	1208	7.93258	3.86701	4.22109	21.5766	21.1187	6.89335	3.70428	8.9437	10.8659	8.80255	-1.90108	0.95109	FALSE
KCNC3	1209	5.22984	2.71093	2.36859	12.893	12.8592	1.80178	1.79842	2.59838	2.35139	2.60191	-1.90508	0.680472	FALSE
TFCP2L1	1210	5.21036	2.14184	1.9752	11.8832	11.1731	3.24071	2.53668	10.785	13.804	6.96925	-1.90856	2.35809	FALSE
PCDH20	1211	1.13596	0.422379	0.636771	2.78471	2.98009	1.25345	0.636358	2.10486	3.65845	1.48183	-1.90979	1.48768	FALSE
ENSG00000206378	1212	0.873177	0.427412	0.475462	1.79539	2.6365	0.144381	0.335715	1.04029	0.93228	2.27808	-1.921	3.71594	FALSE
GLYAT	1213	12.7501	3.31366	4.24418	23.0122	26.6104	2.1608	0.280681	4.53	7.03481	4.26473	-1.92801	2.35686	FALSE
ENSG00000234539	1214	3.55184	4.20147	6.87943	16.4147	11.9122	9.53424	11.3211	6.49202	9.20399	7.71414	-1.92918	0.97123	FALSE
FREM2	1215	25.302	12.0046	13.5583	71.1891	66.4616	12.8883	8.06783	20.6034	26.7474	22.6574	-1.93131	1.20951	FALSE
ENSG00000229077	1216	1.71458	0.465772	0.65256	2.67799	3.1587	0.629456	0.295217	1.18899	1.90209	1.63124	-1.93424	2.74777	FALSE
ENSG00000232180	1217	1.71458	0.465772	0.65256	2.67799	3.1587	0.629456	0.295217	1.18899	1.90209	1.63124	-1.93424	2.74777	FALSE
ENSG00000235336	1218	1.71458	0.465772	0.65256	2.67799	3.1587	0.629456	0.295217	1.18899	1.90209	1.63124	-1.93424	2.74777	FALSE
MT1E	1219	159.123	42.2735	43.5472	339.331	301.424	7.01556	4.75648	69.1524	66.0849	85.963	-1.93917	3.84926	FALSE
MT2A	1220	291.243	79.3921	71.625	598.934	603.2	12.1708	10.6603	130.946	104.972	134.896	-1.94244	3.56357	FALSE
DACH2	1221	9.99916	6.35452	6.90499	31.3089	31.553	5.76753	3.75799	9.82611	17.6176	8.51278	-1.94646	1.58999	FALSE
MYL9	1222	169.095	121.914	118.915	587.615	571.261	82.092	78.4281	157.95	86.8747	139.26	-1.95123	0.699816	FALSE
ADGRG1	1223	16.1222	8.59624	8.98375	40.6824	39.7878	10.4231	8.89963	23.3758	24.1069	27.1258	-1.96441	1.61928	FALSE
LRRTM1	1224	24.6673	7.58462	7.44243	52.9671	52.5307	8.51552	6.76159	23.0259	27.9749	19.4488	-1.96721	1.57347	FALSE
PLPPR5	1225	0.865026	0.230681	0.257889	2.12461	2.04593	0.424564	0.332486	0.810096	0.858258	0.984742	-1.98257	1.35144	FALSE
MFSD6	1226	5.69285	2.7172	3.89842	12.589	9.87175	6.51421	4.02895	3.29688	4.95761	4.93745	-1.98734	1.00003	FALSE
TMEM52B	1227	4.80042	3.24296	3.68925	16.9226	15.2694	4.56712	3.01849	22.4926	31.8842	21.2379	-1.99957	2.84673	FALSE
S100A14	1228	3.80682	1.37601	1.71285	9.19067	8.67555	1.49856	0.369127	8.10526	5.82772	9.11956	-2.00377	3.04527	FALSE
DSG2	1229	17.3467	10.5127	10.5092	52.868	49.7164	12.1743	7.96455	12.9784	15.0137	12.5265	-2.00819	0.634249	FALSE
ENSG00000273572	1230	12.0674	3.21102	5.02904	25.4814	26.2436	8.02989	2.7984	8.2913	7.08466	6.20591	-2.03394	1.10343	FALSE
S100A16	1231	20.5272	12.874	13.1405	71.7469	65.1673	15.9238	8.43228	21.6202	25.7005	25.0807	-2.03753	1.07747	FALSE
MYO5C	1232	6.15409	2.49222	3.77168	14.9325	13.8816	4.08158	4.22672	3.57065	5.2452	4.24675	-2.04182	0.755542	FALSE
RNF128	1233	1.02179	0.223305	0.192176	2.08236	2.03835	0.136575	0.240614	1.09594	1.5314	1.04317	-2.05174	2.85418	FALSE
TIMP1	1234	88.3789	61.1788	57.9727	323.055	299.795	40.0879	33.329	66.6189	43.793	55.4866	-2.06617	0.73526	FALSE
GUCY1B1	1235	23.2736	11.5187	12.1301	69.1033	67.3755	14.7031	7.16765	17.8376	22.7028	15.6763	-2.07838	0.86184	FALSE
PAPLN	1236	11.8901	4.31453	4.42846	30.2125	32.8428	8.79979	2.80119	9.17874	8.0305	9.40827	-2.11601	0.941909	FALSE
GFRA2	1237	10.0326	6.17826	6.34353	28.9776	31.3906	5.57625	6.17279	8.3122	7.67677	17.3177	-2.12355	0.861929	FALSE
EMX1	1238	3.10302	1.35604	1.13354	7.68158	9.32124	4.71282	2.2819	6.34257	8.31608	5.39705	-2.13886	0.985135	FALSE
DDC	1239	8.4082	2.05976	1.61677	18.3439	17.6627	1.26788	1.17231	2.74147	3.23221	2.12348	-2.17695	1.30956	FALSE
CDH16	1240	12.6143	3.83996	3.88471	33.9221	33.0678	5.49891	2.33223	27.623	28.6383	23.6896	-2.17717	2.92036	FALSE
SLC9A3R1	1241	77.5038	26.7153	27.9792	219.515	216.587	47.4147	30.8772	42.327	51.3976	50.845	-2.20387	0.589426	FALSE
ENSG00000284881	1242	2.31174	1.27391	1.45632	8.66466	8.47654	0.474126	0.743745	5.57564	3.86005	4.72778	-2.23395	2.89836	FALSE
FOLR1	1243	8.42977	3.97172	4.1948	28.0562	28.7778	3.11635	4.53982	8.43768	12.1247	12.7122	-2.25185	1.69038	FALSE
ATP6V1B1	1244	3.48167	0.758987	1.28419	9.84554	9.21377	0.657883	0.606605	4.85825	4.07908	6.67571	-2.3599	3.41177	FALSE
WSCD2	1245	3.41287	1.076	1.50382	9.89327	10.4119	5.08574	3.69554	5.79076	6.03284	5.78321	-2.37161	0.921993	FALSE
SLC7A8	1246	35.1546	16.301	15.8095	114.857	103.263	16.1774	9.7056	21.5761	19.1442	21.4556	-2.38355	0.804585	FALSE
KRT19	1247	22.6853	10.9456	9.23509	83.4552	78.9607	26.7255	12.5854	35.0028	37.9355	32.6087	-2.41182	0.966673	FALSE
ACY3	1248	1.58324	0.375764	0.265539	4.49152	3.80791	0.394105	0.103336	1.17316	1.65745	1.54475	-2.49073	2.70364	FALSE
GPD1	1249	14.5636	5.93297	4.78917	44.2964	46.3869	2.61983	3.28001	6.54848	7.85468	4.00551	-2.50056	1.642	FALSE
VAMP8	1250	48.2379	15.1985	17.8726	165.034	162.413	16.7197	8.18317	32.6311	36.2893	27.9276	-2.52463	1.49527	FALSE
TSPAN1	1251	6.9236	1.54031	1.19787	20.7936	19.3946	6.19521	1.94719	9.57318	7.93289	6.25282	-2.59177	1.48688	FALSE
MAOB	1252	12.1242	3.16432	3.15253	32.4028	29.667	3.45787	1.31473	3.84146	4.68258	3.73367	-2.60093	1.17443	FALSE
BHMT	1253	14.1457	3.20998	3.31883	36.2437	32.0973	7.78918	5.61914	9.08954	10.8743	8.91234	-2.62708	1.73065	FALSE
RAB3C	1254	3.66484	1.09822	2.17952	11.4629	9.68817	0.340954	0.305626	1.89502	2.43989	2.26518	-2.63364	1.84062	FALSE
PRSS35	1255	5.97976	2.42577	2.58135	23.2935	24.6829	6.05521	4.35191	7.47802	7.9683	7.55447	-2.64239	0.670182	FALSE
ILDR2	1256	5.29865	1.81859	1.69526	16.2396	19.1731	3.03873	2.51188	3.52196	4.28358	4.23455	-2.64448	0.776298	FALSE
CGNL1	1257	16.6401	7.05856	7.25684	66.9308	65.0776	4.65734	4.65762	6.0126	5.39979	6.88629	-2.68204	0.676396	FALSE
ENSG00000232005	1258	3.30857	2.97829	3.78543	6.09981	18.7441	4.30431	3.25293	8.00922	7.80114	6.70005	-2.73765	2.57409	FALSE
KIAA0040	1259	2.97256	0.734452	1.20237	11.8367	10.0027	0.830912	0.786597	1.95092	2.43035	1.59016	-2.96438	1.13879	FALSE
UGT2A3	1260	0.970744	0.145406	0.0179686	9.64229	10.7895	0.0221156	0.000229578	0.149171	4.99492	0.266572	-5.44684	7.15555	FALSE
