# Supplementary material for: RAAS-deficient organoids indicate delayed angiogenesis as a possible cause for autosomal recessive renal tubular dysgenesis
Source: Nat Commun. 2023 Dec 9;14:8159. doi: 10.1038/s41467-023-43795-x (PMC10710424; doi:10.1038/s41467-023-43795-x)
Supplement: Supplementary file 6 — Supplementary Data 4 [file 41467_2023_43795_MOESM6_ESM.xlsx]

## Sheet: Raedme
Tab	Contains	Information Content	Sort	Cutoffs
Data S4	ToppFun functional enrichment analysis of Supplemental Data 3, A4-A403	All shared DEG. Genes comprising a selected term (Column I) are shown in columns N-R. For each gene list we show fold change in ATR (column S) and ACE (column R, copied using VLOOKUP excel function from Data S1 Data S2, respectively). In column U, we used the function =IF(ABS(R3-S3)<ABS(R3*0.25),TRUE, FALSE) to identify DEG with a fold change within 25% of each other. In column V, we used the for…	Column U then T	ToppFun, FDR<0.05

## Sheet: Data S4
Supplemental Data 4 contains ToppFun functional enrichment analysis output for all shared genes
1: GO: Molecular Function [Display Chart] 376 input genes in category / 879 annotations before applied cutoff / 19963 genes in category
	ID	Name	Source	pValue	FDR B&H	FDR B&Y	Bonferroni	Genes from Input	Genes in Annotation					Entrez Gene ID	Gene Symbol	Gene Name	Original Symbol	LogFC (ATR)	LogFC(ACE)	Within 25%?	is ATR_FCR>ACE_FC?
1	GO:0005198	structural molecule activity		9.713e-07	0.0006333	0.004659	0.0008538	39	892				28	1490	CCN2	cellular communication network factor 2	CCN2	-3.64525	-2.90082	TRUE	√			=IF(ABS(W3-X3)<ABS(W3*0.25),TRUE,FALSE)
2	GO:0008307	structural constituent of muscle		1.441e-06	0.0006333	0.004659	0.001267	8	44				14	301	ANXA1	annexin A1	ANXA1	-3.34049	-3.18804	TRUE	√
3	GO:0005153	interleukin-8 receptor binding		1.448e-05	0.002939	0.02162	0.01273	4	9				62	7122	CLDN5	claudin 5	CLDN5	-3.27674	-2.60574	TRUE	√
4	GO:0000987	cis-regulatory region sequence-specific DNA binding		1.553e-05	0.002939	0.02162	0.01365	47	1308				9	133	ADM	adrenomedullin	ADM	-2.65047	-3.40502	TRUE
5	GO:0005539	glycosaminoglycan binding		1.73e-05	0.002939	0.02162	0.0152	17	272				45	3726	JUNB	JunB proto-oncogene, AP-1 transcription factor subunit	JUNB	-2.05262	-2.44751	TRUE
Show 34 more annotations													42	5743	PTGS2	prostaglandin-endoperoxide synthase 2	PTGS2	-1.9939	-2.07601	TRUE
2: GO: Biological Process [Display Chart] 374 input genes in category / 5876 annotations before applied cutoff / 20720 genes in category													53	3976	LIF	LIF interleukin 6 family cytokine	LIF	-1.69644	-1.60022	TRUE	√
	ID	Name	Source	pValue	FDR B&H	FDR B&Y	Bonferroni	Genes from Input	Genes in Annotation				56	7071	KLF10	KLF transcription factor 10	KLF10	-1.61374	-1.23764	TRUE	√
1	GO:0007155	cell adhesion		3.564e-18	2.094e-14	1.938e-13	2.094e-14	86	1742				18	7538	ZFP36	ZFP36 ring finger protein	ZFP36	-1.28074	-1.38704	TRUE
2	GO:0045597	positive regulation of cell differentiation		2.401e-17	4.978e-14	4.608e-13	1.411e-13	68	1199				58	1960	EGR3	early growth response 3	EGR3	-1.25595	-1.62678	TRUE
3	GO:2000026	regulation of multicellular organismal development		2.849e-17	4.978e-14	4.608e-13	1.674e-13	89	1908				38	3659	IRF1	interferon regulatory factor 1	IRF1	-1.1763	-1.55331	TRUE
4	GO:0051094	positive regulation of developmental process		3.389e-17	4.978e-14	4.608e-13	1.991e-13	85	1772				65	4067	LYN	LYN proto-oncogene, Src family tyrosine kinase	LYN	-1.17026	-0.894324	TRUE	√
5	GO:0072359	circulatory system development		5.943e-14	6.984e-11	6.464e-10	3.492e-10	84	1977				61	56262	LRRC8A	leucine rich repeat containing 8 VRAC subunit A	LRRC8A	-0.904252	-0.749506	TRUE	√
Show 45 more annotations													12	80149	ZC3H12A	zinc finger CCCH-type containing 12A	ZC3H12A	-0.82498	-0.792023	TRUE	√
3: GO: Cellular Component [Display Chart] 377 input genes in category / 558 annotations before applied cutoff / 20932 genes in category													16	6498	SKIL	SKI like proto-oncogene	SKIL	-0.588821	-0.637308	TRUE
	ID	Name	Source	pValue	FDR B&H	FDR B&Y	Bonferroni	Genes from Input	Genes in Annotation				7	57463	AMIGO1	adhesion molecule with Ig like domain 1	AMIGO1	0.590117	0.68698	TRUE
1	GO:0070161	anchoring junction		9.575e-09	5.343e-06	3.688e-05	5.343e-06	57	1419				20	3479	IGF1	insulin like growth factor 1	IGF1	0.688535	0.677747	TRUE	√
2	GO:0043025	neuronal cell body		5.704e-08	1.591e-05	0.0001098	3.183e-05	39	834				43	4745	NELL1	neural EGFL like 1	NELL1	0.693016	0.647145	TRUE	√
3	GO:0043204	perikaryon		1.619e-07	2.315e-05	0.0001598	9.035e-05	18	226				33	5629	PROX1	prospero homeobox 1	PROX1	0.776659	0.916705	TRUE
4	GO:0030016	myofibril		1.659e-07	2.315e-05	0.0001598	9.26e-05	20	277				44	4747	NEFL	neurofilament light chain	NEFL	0.863771	1.10185	TRUE
5	GO:0097060	synaptic membrane		3.588e-07	3.796e-05	0.0002621	0.0002002	27	494				27	10683	DLL3	delta like canonical Notch ligand 3	DLL3	1.13692	0.997377	TRUE	√
Show 45 more annotations													47	6900	CNTN2	contactin 2	CNTN2	1.42146	1.0847	TRUE	√
4: Human Phenotype [Display Chart] 119 input genes in category / 3132 annotations before applied cutoff / 5060 genes in category													60	5054	SERPINE1	serpin family E member 1	SERPINE1	-4.19391	-1.86765	FALSE	√
No results to display													66	1003	CDH5	cadherin 5	CDH5	-3.92052	-1.58066	FALSE	√
5: Mouse Phenotype [Display Chart] 289 input genes in category / 4266 annotations before applied cutoff / 12941 genes in category													2	1030	CDKN2B	cyclin dependent kinase inhibitor 2B	CDKN2B	-3.65519	-2.22454	FALSE	√
	ID	Name	Source	pValue	FDR B&H	FDR B&Y	Bonferroni	Genes from Input	Genes in Annotation				51	64321	SOX17	SRY-box transcription factor 17	SOX17	-3.46323	-1.37792	FALSE	√
1	MP:0000249	abnormal blood vessel physiology		1.927e-09	7.554e-06	6.75e-05	8.221e-06	30	381				32	3575	IL7R	interleukin 7 receptor	IL7R	-3.34262	-1.65871	FALSE	√
2	MP:0031170	abnormal vasculature physiology		3.541e-09	7.554e-06	6.75e-05	1.511e-05	30	391				40	5734	PTGER4	prostaglandin E receptor 4	PTGER4	-2.62687	-1.25149	FALSE	√
3	MP:0008396	abnormal osteoclast differentiation		3.43e-08	4.877e-05	0.0004358	0.0001463	13	83				37	2621	GAS6	growth arrest specific 6	GAS6	-2.15905	-0.783216	FALSE	√
4	MP:0008251	abnormal phagocyte morphology		6.068e-08	6.471e-05	0.0005782	0.0002588	48	946				23	3491	CCN1	cellular communication network factor 1	CCN1	-2.02989	-2.90093	FALSE
5	MP:0008248	abnormal mononuclear phagocyte morphology		3.98e-07	0.0003396	0.003035	0.001698	36	648				35	9780	PIEZO1	piezo type mechanosensitive ion channel component 1	PIEZO1	-1.98913	-0.79255	FALSE	√
Show 45 more annotations													21	1435	CSF1	colony stimulating factor 1	CSF1	-1.80427	-0.704957	FALSE	√
6: Domain [Display Chart] 372 input genes in category / 1830 annotations before applied cutoff / 18678 genes in category													11	2296	FOXC1	forkhead box C1	FOXC1	-1.74659	-0.643751	FALSE	√
	ID	Name	Source	pValue	FDR B&H	FDR B&Y	Bonferroni	Genes from Input	Genes in Annotation				22	3486	IGFBP3	insulin like growth factor binding protein 3	IGFBP3	-1.73024	-0.570438	FALSE	√
1	IPR009030	Growth fac rcpt	InterPro	9.369e-08	0.0001715	0.001387	0.0001715	16	156				55	1948	EFNB2	ephrin B2	EFNB2	-1.70112	-0.837331	FALSE	√
2	SM00338	BRLZ	SMART	7.734e-07	0.0003951	0.003196	0.001415	9	52				15	6446	SGK1	serum/glucocorticoid regulated kinase 1	SGK1	-1.6306	-1.03443	FALSE	√
3	PS00036	BZIP BASIC	PROSITE	9.154e-07	0.0003951	0.003196	0.001675	9	53				68	4092	SMAD7	SMAD family member 7	SMAD7	-1.44553	-0.95136	FALSE	√
4	PS50217	BZIP	PROSITE	9.154e-07	0.0003951	0.003196	0.001675	9	53				19	140685	ZBTB46	zinc finger and BTB domain containing 46	ZBTB46	-1.30991	-0.564037	FALSE	√
5	IPR004827	bZIP	InterPro	1.079e-06	0.0003951	0.003196	0.001975	9	54				5	2113	ETS1	ETS proto-oncogene 1, transcription factor	ETS1	-1.20672	-0.553613	FALSE	√
Show 45 more annotations													50	9021	SOCS3	suppressor of cytokine signaling 3	SOCS3	-1.20597	-2.51612	FALSE
7: Pathway [Display Chart] 270 input genes in category / 1950 annotations before applied cutoff / 13609 genes in category													57	1959	EGR2	early growth response 2	EGR2	-1.16558	-1.71399	FALSE
	ID	Name	Source	pValue	FDR B&H	FDR B&Y	Bonferroni	Genes from Input	Genes in Annotation				29	5600	MAPK11	mitogen-activated protein kinase 11	MAPK11	-1.16039	-0.733379	FALSE	√
1	M42557	Orexin receptor pathway	MSigDB C2 BIOCARTA (v7.5.1)	1.518e-09	2.96e-06	2.414e-05	2.96e-06	18	154				10	169200	TMEM64	transmembrane protein 64	TMEM64	-1.15063	-0.51388	FALSE	√
2	M5889	Ensemble of genes encoding extracellular matrix and extracellular matrix-associated proteins	MSigDB C2 BIOCARTA (v7.5.1)	1.794e-08	1.749e-05	0.0001426	3.498e-05	48	1026				3	1052	CEBPD	CCAAT enhancer binding protein delta	CEBPD	-1.11019	-0.589576	FALSE	√
3	M39729	VEGFA-VEGFR2 signaling pathway	MSigDB C2 BIOCARTA (v7.5.1)	1.793e-07	0.0001036	0.0008443	0.0003496	27	438				6	3142	HLX	H2.0 like homeobox	HLX	-0.972808	-1.37919	FALSE
4	812256	TNF signaling pathway	BioSystems: KEGG	2.124e-07	0.0001036	0.0008443	0.0004142	13	108				1	146433	IL34	interleukin 34	IL34	-0.832976	-1.20395	FALSE
5	M5884	Ensemble of genes encoding core extracellular matrix including ECM glycoproteins, collagens and proteoglycans	MSigDB C2 BIOCARTA (v7.5.1)	5.934e-07	0.0002077	0.001693	0.001157	20	275				52	64332	NFKBIZ	NFKB inhibitor zeta	NFKBIZ	-0.789854	-1.61732	FALSE
Show 37 more annotations													17	22890	ZBTB1	zinc finger and BTB domain containing 1	ZBTB1	-0.716605	-0.518191	FALSE	√
8: Pubmed [Display Chart] 386 input genes in category / 67233 annotations before applied cutoff / 44761 genes in category													63	11221	DUSP10	dual specificity phosphatase 10	DUSP10	-0.715793	-1.25086	FALSE
	ID	Name	Source	pValue	FDR B&H	FDR B&Y	Bonferroni	Genes from Input	Genes in Annotation				24	9636	ISG15	ISG15 ubiquitin like modifier	ISG15	-0.594791	-2.65135	FALSE
1	24952961	A high-resolution spatiotemporal atlas of gene expression of the developing mouse brain.	Pubmed	7.643e-36	5.138e-31	6.008e-30	5.138e-31	85	1937				8	51330	TNFRSF12A	TNF receptor superfamily member 12A	TNFRSF12A	-0.532583	-1.54413	FALSE
2	15618518	Mouse brain organization revealed through direct genome-scale TF expression analysis.	Pubmed	5.147e-23	1.73e-18	2.023e-17	3.46e-18	66	1826				4	4135	MAP6	microtubule associated protein 6	MAP6	0.500754	1.30969	FALSE
3	20059953	A systems approach reveals that the myogenesis genome network is regulated by the transcriptional repressor RP58.	Pubmed	1.957e-21	4.385e-17	5.128e-16	1.316e-16	58	1515				34	5649	RELN	reelin	RELN	1.24169	0.73793	FALSE	√
4	19274049	A census of human transcription factors: function, expression and evolution.	Pubmed	1.574e-15	2.645e-11	3.093e-10	1.058e-10	38	908				46	5803	PTPRZ1	protein tyrosine phosphatase receptor type Z1	PTPRZ1	1.4293	0.527538	FALSE	√
5	24006456	Extracellular matrix secretion by cardiac fibroblasts: role of microRNA-29b and microRNA-30c.	Pubmed	6.865e-15	9.231e-11	1.079e-09	4.615e-10	21	248				26	6585	SLIT1	slit guidance ligand 1	SLIT1	1.43003	0.670068	FALSE	√
Show 45 more annotations													13	3356	HTR2A	5-hydroxytryptamine receptor 2A	HTR2A	1.43164	0.911247	FALSE	√
9: Interaction [Display Chart] 374 input genes in category / 9955 annotations before applied cutoff / 19896 genes in category													67	2043	EPHA4	EPH receptor A4	EPHA4	1.94518	0.53167	FALSE	√
	ID	Name	Source	pValue	FDR B&H	FDR B&Y	Bonferroni	Genes from Input	Genes in Annotation				59	11197	WIF1	WNT inhibitory factor 1	WIF1	2.03598	1.05118	FALSE	√
1	int:RSPH6A	RSPH6A interactions		1.714e-07	0.001706	0.01669	0.001706	8	34				39	2662	GDF10	growth differentiation factor 10	GDF10	2.60714	0.826007	FALSE	√
10: Cytoband [Display Chart] 384 input genes in category / 294 annotations before applied cutoff / 33040 genes in category													41	1641	DCX	doublecortin	DCX	2.72607	0.681776	FALSE	√
No results to display													64	3037	HAS2	hyaluronan synthase 2	HAS2	3.26718	0.848152	FALSE	√
11: Transcription Factor Binding Site [Display Chart] 366 input genes in category / 987 annotations before applied cutoff / 26918 genes in category													25	429	ASCL1	achaete-scute family bHLH transcription factor 1	ASCL1	3.32924	1.61693	FALSE	√
	ID	Name	Source	pValue	FDR B&H	FDR B&Y	Bonferroni	Genes from Input	Genes in Annotation				31	5617	PRL	prolactin	PRL	4.39565	1.17493	FALSE	√
1	GGGAGGRR V$MAZ Q6	GGGAGGRR V$MAZ Q6	TFBS	2.592e-16	2.559e-13	1.912e-12	2.559e-13	72	1836				48	57091	CASS4	Cas scaffold protein family member 4	CASS4	4.46084	0.872531	FALSE	√
2	AACTTT UNKNOWN	AACTTT UNKNOWN	TFBS	9.916e-15	4.894e-12	3.657e-11	9.788e-12	62	1529				36	3642	INSM1	INSM transcriptional repressor 1	INSM1	5.73108	2.01774	FALSE	√
3	TTGTTT V$FOXO4 01	TTGTTT V$FOXO4 01	TFBS	8.034e-13	2.643e-10	1.975e-09	7.93e-10	60	1599				49	58158	NEUROD4	neuronal differentiation 4	NEUROD4	5.74863	2.81856	FALSE	√
4	GGGTGGRR V$PAX4 03	GGGTGGRR V$PAX4 03	TFBS	1.465e-12	3.151e-10	2.354e-09	1.446e-09	47	1068				54	56203	LMOD3	leiomodin 3	LMOD3	5.76141	0.591898	FALSE	√
5	CAGGTG V$E12 Q6	CAGGTG V$E12 Q6	TFBS	1.695e-12	3.151e-10	2.354e-09	1.673e-09	67	1950				30	63973	NEUROG2	neurogenin 2	NEUROG2	8.4073	3.11294	FALSE	√
Show 45 more annotations
12: Gene Family [Display Chart] 270 input genes in category / 173 annotations before applied cutoff / 18084 genes in category													23	4856	CCN3	cellular communication network factor 3	CCN3	1.23411	1.38624	TRUE
	ID	Name	Source	pValue	FDR B&H	FDR B&Y	Bonferroni	Genes from Input	Genes in Annotation				10	9564	BCAR1	BCAR1 scaffold protein, Cas family member	BCAR1	-1.023	-1.00495	TRUE	√
1	506	Basic leucine zipper proteins	genenames.org	3.934e-08	6.805e-06	3.902e-05	6.805e-06	9	49				20	8870	IER3	immediate early response 3	ENSG00000227231	-1.04759	-1.39609	FALSE
2	1098	Myosin heavy chains	genenames.org	1.9e-06	0.0001473	0.0008445	0.0003286	5	15				18	3659	IRF1	interferon regulatory factor 1	IRF1	-1.1763	-1.55331	FALSE
3	1218	LIM domain containing	genenames.org	2.554e-06	0.0001473	0.0008445	0.0004419	8	59				11	7538	ZFP36	ZFP36 ring finger protein	ZFP36	-1.28074	-1.38704	TRUE
4	594	I-set domain containing|Immunoglobulin like domain containing	genenames.org	6.902e-06	0.0002985	0.001711	0.001194	13	193				14	4629	MYH11	myosin heavy chain 11	ENSG00000276480	-1.52691	-1.1565	TRUE	√
5	420	Basic helix-loop-helix proteins	genenames.org	4.024e-05	0.001392	0.007983	0.006962	9	110				25	3976	LIF	LIF interleukin 6 family cytokine	LIF	-1.69644	-1.60022	TRUE	√
Show 13 more annotations													3	6347	CCL2	C-C motif chemokine ligand 2	CCL2	-1.72025	-1.73183	TRUE
13: Coexpression [Display Chart] 380 input genes in category / 10662 annotations before applied cutoff / 26258 genes in category													8	3383	ICAM1	intercellular adhesion molecule 1	ICAM1	-1.79208	-2.08998	TRUE
	ID	Name	Source	pValue	FDR B&H	FDR B&Y	Bonferroni	Genes from Input	Genes in Annotation				19	5743	PTGS2	prostaglandin-endoperoxide synthase 2	PTGS2	-1.9939	-2.07601	TRUE
1	M39049	MANNO MIDBRAIN NEUROTYPES HENDO	MSigDB C8: Cell Type Signatures (v7.5.1)	1.576e-38	1.68e-34	1.655e-33	1.68e-34	78	888				1	133	ADM	adrenomedullin	ADM	-2.65047	-3.40502	FALSE
2	M5890	HALLMARK TNFA SIGNALING VIA NFKB	MSigDB H: Hallmark Gene Sets (v7.5.1)	1.615e-32	8.611e-29	8.483e-28	1.722e-28	39	200				28	7122	CLDN5	claudin 5	CLDN5	-3.27674	-2.60574	TRUE	√
3	M39050	MANNO MIDBRAIN NEUROTYPES HPERIC	MSigDB C8: Cell Type Signatures (v7.5.1)	5.315e-26	1.889e-22	1.861e-21	5.667e-22	60	795				7	301	ANXA1	annexin A1	ANXA1	-3.34049	-3.18804	TRUE	√
4	M9128	KIM WT1 TARGETS UP	MSigDB C2: CGP Curated Gene Sets (v7.5.1)	3.12e-25	8.316e-22	8.192e-21	3.326e-21	34	216				15	1573	CYP2J2	cytochrome P450 family 2 subfamily J member 2	CYP2J2	4.64898	1.19515	FALSE	√
5	16498405-TableS3	Mouse Kidney Takemoto06 388genes cat1	GeneSigDB	2.021e-23	4.309e-20	4.245e-19	2.155e-19	37	302				2	186	AGTR2	angiotensin II receptor type 2	AGTR2	2.0543	0.703758	FALSE	√
Show 45 more annotations													13	8660	IRS2	insulin receptor substrate 2	IRS2	-0.607947	-1.16976	FALSE
14: Coexpression Atlas [Display Chart] 379 input genes in category / 3828 annotations before applied cutoff / 21235 genes in category													27	54206	ERRFI1	ERBB receptor feedback inhibitor 1	ERRFI1	-0.672145	-1.09671	FALSE
	ID	Name	Source	pValue	FDR B&H	FDR B&Y	Bonferroni	Genes from Input	Genes in Annotation				24	5971	RELB	RELB proto-oncogene, NF-kB subunit	RELB	-0.75911	-1.37248	FALSE
1	PCBC ratio EB amniotic fluid MSC vs EB blastocyst cfr-2X-p05	EB amniotic fluid MSC vs EB blastocyst-Confounder removed-fold2.0 adjp0.05	PCBC_AltAnalyze	1.495e-26	5.722e-23	5.051e-22	5.722e-23	64	727				26	51129	ANGPTL4	angiopoietin like 4	ANGPTL4	-0.886047	-2.09878	FALSE
2	PCBC ratio MESO-30 blastocyst vs MESO-30 amniotic fluid MSC cfr-2X-p05	MESO-30 blastocyst vs MESO-30 amniotic fluid MSC-Confounder removed-fold2.0 adjp0.05	PCBC_AltAnalyze	1.895e-25	3.628e-22	3.202e-21	7.255e-22	64	761				21	718	C3	complement C3	C3	-1.06364	-1.81963	FALSE
3	gudmap RNAseq p2 CD2APMEISWT 2500	gudmap RNAseq p2 CD2APMEISWT 2500	Gudmap RNAseq	2.505e-23	2.801e-20	2.473e-19	9.589e-20	97	1820				4	6383	SDC2	syndecan 2	SDC2	-1.09427	-0.679891	FALSE	√
4	gudmap RNAseq e15.5 Podocytes 2500	gudmap RNAseq e15.5 Podocytes 2500	Gudmap RNAseq	3.243e-23	2.801e-20	2.473e-19	1.241e-19	98	1860				22	81624	DIAPH3	diaphanous related formin 3	DIAPH3	-1.09517	-0.593303	FALSE	√
5	PCBC ratio EB vs SC cfr-2X-p05	Embryoid Body Cells vs Pluripotent Stem Cells-Confounder removed-fold2.0 adjp0.05	PCBC_AltAnalyze	3.659e-23	2.801e-20	2.473e-19	1.401e-19	96	1796				9	3397	ID1	inhibitor of DNA binding 1, HLH protein	ID1	-1.66043	-0.518848	FALSE	√
Show 45 more annotations													5	2296	FOXC1	forkhead box C1	FOXC1	-1.74659	-0.643751	FALSE	√
15: ToppCell Atlas [Display Chart] 385 input genes in category / 28330 annotations before applied cutoff / 45650 genes in category													30	4091	SMAD6	SMAD family member 6	SMAD6	-1.82637	-0.552775	FALSE	√
	ID	Name	Source	pValue	FDR B&H	FDR B&Y	Bonferroni	Genes from Input	Genes in Annotation				16	9780	PIEZO1	piezo type mechanosensitive ion channel component 1	PIEZO1	-1.98913	-0.79255	FALSE	√
1	c32ad15dede3f879007c0b856f2fed1f5b058103	390C-Endothelial cells-Endothelial-B (Artery)-|Endothelial cells / Donor, Lineage, Cell class and subclass (all cells)	Tissue Stability Cell Atlas - Lung Cells	1.534e-32	2.172e-28	2.353e-27	4.345e-28	33	200				12	1465	CSRP1	cysteine and glycine rich protein 1	CSRP1	-2.15752	-0.668076	FALSE	√
2	8a2c6c53a39fab86750526083f7254b7413b29af	390C-Endothelial cells-Endothelial-B (Artery)|Endothelial cells / Donor, Lineage, Cell class and subclass (all cells)	Tissue Stability Cell Atlas - Lung Cells	1.534e-32	2.172e-28	2.353e-27	4.345e-28	33	200				17	2621	GAS6	growth arrest specific 6	GAS6	-2.15905	-0.783216	FALSE	√
3	ea465152ea31391b63c02425beafa9a4f51f6703	COVID-19-Myeloid-MoAM5, CCL3L1|Myeloid / Condition, Lineage and Cell class	Bronchoalveolar Lavage (BAL) Atlas of Severe COVID-19 Patients (Grant et al.)	9.255e-31	8.74e-27	9.464e-26	2.622e-26	30	168				6	54567	DLL4	delta like canonical Notch ligand 4	DLL4	-3.61251	-1.47073	FALSE	√
4	b91aadd95015a4f0f1063f5ac5ec1204917162fd	proximal-Mesenchymal-Adventitial Fibroblast|Mesenchymal / Location, Lineage and Cell class from 10X Sequencing	Human Lung Cell Atlas (HLCA)	9.314e-30	3.77e-26	4.082e-25	2.639e-25	31	200				29	1003	CDH5	cadherin 5	CDH5	-3.92052	-1.58066	FALSE	√
5	4cfdac54469e6332f69a69c594cd0b7aff29e996	Distal airway-Endothelial-Blood vessels-EC general capillary-EC general capillary L.2.0.0.1|Distal airway / Tissue groups, Lineages, Lineage subclass, Cell type2, Cell subtypes L4L5-Leiden	The Integrated Human Lung Cell Atlas	9.314e-30	3.77e-26	4.082e-25	2.639e-25	31	200
Show 45 more annotations
16: Computational [Display Chart] 252 input genes in category / 564 annotations before applied cutoff / 10012 genes in category													5	9586	CREB5	cAMP responsive element binding protein 5	CREB5	0.512901	0.533673	TRUE
	ID	Name	Source	pValue	FDR B&H	FDR B&Y	Bonferroni	Genes from Input	Genes in Annotation				2	122953	JDP2	Jun dimerization protein 2	JDP2	-0.970021	-1.26314	FALSE
1	M18929 MODULE 12	Spinal cord (neuro-development) genes.	MSigDb: C4 - CM: Cancer Modules (v7.2)	2.045e-11	1.154e-08	7.975e-08	1.154e-08	34	360				6	3726	JUNB	JunB proto-oncogene, AP-1 transcription factor subunit	JUNB	-2.05262	-2.44751	TRUE
2	M9982 MODULE 2	DRG (dorsal root ganglia) genes.	MSigDb: C4 - CM: Cancer Modules (v7.2)	1.2e-10	3.385e-08	2.34e-07	6.77e-08	34	384				4	2355	FOSL2	FOS like 2, AP-1 transcription factor subunit	FOSL2	-0.516218	-1.19969	FALSE
3	M7383 MODULE 5	Lung genes.	MSigDb: C4 - CM: Cancer Modules (v7.2)	8.031e-10	1.51e-07	1.044e-06	4.529e-07	35	434				3	23764	MAFF	MAF bZIP transcription factor F	MAFF	-0.568063	-3.35322	FALSE
4	M15336 MODULE 6	Trachea genes.	MSigDb: C4 - CM: Cancer Modules (v7.2)	3.255e-09	4.59e-07	3.173e-06	1.836e-06	33	413				9	4094	MAF	MAF bZIP transcription factor	MAF	-1.0604	-0.673408	FALSE	√
5	M19344 MODULE 100	Genes in the cancer module 100.	MSigDb: C4 - CM: Cancer Modules (v7.2)	2.515e-08	2.837e-06	1.961e-05	1.419e-05	37	543				1	1052	CEBPD	CCAAT enhancer binding protein delta	CEBPD	-1.11019	-0.589576	FALSE	√
Show 45 more annotations													8	7975	MAFK	MAF bZIP transcription factor K	MAFK	-1.49488	-0.670923	FALSE	√
17: MicroRNA [Display Chart] 385 input genes in category / 9371 annotations before applied cutoff / 59110 genes in category													7	9935	MAFB	MAF bZIP transcription factor B	MAFB	-3.06115	-1.02235	FALSE	√
	ID	Name	Source	pValue	FDR B&H	FDR B&Y	Bonferroni	Genes from Input	Genes in Annotation
1	mmu-miR-669c-3p		MirDB	4.724e-28	4.427e-24	4.304e-23	4.427e-24	66	1952
2	hsa-miR-3121-3p		MirDB	5.844e-24	2.738e-20	2.662e-19	5.476e-20	51	1342
3	hsa-miR-130a:mirSVR lowEffct	hsa-miR-130a:mirSVR conserved lowEffect-0.1-0.5	MicroRNA.org	1.106e-23	3.454e-20	3.358e-19	1.036e-19	57	1731
4	hsa-miR-4295:mirSVR lowEffct	hsa-miR-4295:mirSVR nonconserved lowEffect-0.1-0.5	MicroRNA.org	6.566e-23	1.538e-19	1.496e-18	6.153e-19	54	1603
5	hsa-miR-3658		MirDB	1.6e-22	2.998e-19	2.915e-18	1.499e-18	53	1571
Show 45 more annotations
18: Drug [Display Chart] 379 input genes in category / 27302 annotations before applied cutoff / 22767 genes in category
	ID	Name	Source	pValue	FDR B&H	FDR B&Y	Bonferroni	Genes from Input	Genes in Annotation
1	6764 UP	Anisomycin [22862-76-6]; Up 200; 15uM; PC3; HT HG-U133A	Broad Institute CMAP Up	5.593e-32	1.527e-27	1.648e-26	1.527e-27	37	157
2	1791 UP	Azaguanine-8 [134-58-7]; Up 200; 26.2uM; PC3; HT HG-U133A	Broad Institute CMAP Up	4.92e-28	6.716e-24	7.248e-23	1.343e-23	34	158
3	1520 UP	Azacyclonol [115-46-8]; Up 200; 15uM; MCF7; HT HG-U133A	Broad Institute CMAP Up	6.182e-26	5.626e-22	6.072e-21	1.688e-21	32	154
4	3770 UP	Helveticoside [630-64-8]; Up 200; 7.4uM; PC3; HT HG-U133A	Broad Institute CMAP Up	9.361e-24	6.389e-20	6.895e-19	2.556e-19	31	165
5	2456 UP	Ciclopirox ethanolamine [41621-49-2]; Up 200; 15uM; HL60; HT HG-U133A	Broad Institute CMAP Up	5.01e-23	2.736e-19	2.952e-18	1.368e-18	31	174
Show 45 more annotations
19: Disease [Display Chart] 353 input genes in category / 6909 annotations before applied cutoff / 19383 genes in category
	ID	Name	Source	pValue	FDR B&H	FDR B&Y	Bonferroni	Genes from Input	Genes in Annotation
1	C0003864	Arthritis	DisGeNET BeFree	1.658e-12	1.146e-08	1.079e-07	1.146e-08	53	992
2	C0022658	Kidney Diseases	DisGeNET BeFree	6.531e-11	2.256e-07	2.125e-06	4.512e-07	52	1060
3	C0034069	Pulmonary Fibrosis	DisGeNET BeFree	5.38e-10	1.239e-06	1.167e-05	3.717e-06	44	856
4	C0010054	Coronary Arteriosclerosis	DisGeNET BeFree	1.376e-09	2.349e-06	2.212e-05	9.507e-06	55	1262
5	C0004364	Autoimmune Diseases	DisGeNET BeFree	1.7e-09	2.349e-06	2.212e-05	1.175e-05	66	1679
