# Supplementary material for: RAAS-deficient organoids indicate delayed angiogenesis as a possible cause for autosomal recessive renal tubular dysgenesis
Source: Nat Commun. 2023 Dec 9;14:8159. doi: 10.1038/s41467-023-43795-x (PMC10710424; doi:10.1038/s41467-023-43795-x)
Supplement: Supplementary file 7 — Supplementary Data 5 [file 41467_2023_43795_MOESM7_ESM.xlsx]

## Sheet: ReadMe
Tab	Contains	Information Content	Sort	Cutoffs
Data 5	ToppFun functional enrichment analysis of Supplemental Data 3, A4-A179	Upregulated shared DEG listed and "TRUE" in Supplemental Data 3. Genes comprising a selected term (Column I) are shown in columns N-R. For each gene list we show fold change in ATR (column S) and ACE (column R, copied using VLOOKUP excel function from Data S1 Data S2, respectively). In column U, we used the function =IF(ABS(R3-S3)<ABS(R3*0.25),TRUE, FALSE) to identify DEG with a fold change withi…	Column U then T	ToppFun, FDR<0.05

## Sheet: Data S5
	Table S5 contains ToppFun functional enrichment analysis output for downregulated shared genes
1: GO: Molecular Function [Display Chart] 210 input genes in category / 602 annotations before applied cutoff / 19963 genes in category
	ID	Name	Source	pValue	FDR B&H	FDR B&Y	Bonferroni	Genes from Input	Genes in Annotation					Entrez Gene ID	Gene Symbol	Gene Name	Original Symbol	LogFC (ATR)	LogFC(ACE)	Within 25%?	is R>S?
1	GO:0005153	interleukin-8 receptor binding		1.439e-06	0.0008662	0.006044	0.0008662	4	9				52	1490	CCN2	cellular communication network factor 2	CCN2	-3.64525	-2.90082	TRUE	√
2	GO:0001228	DNA-binding transcription activator activity, RNA polymerase II-specific		9.816e-06	0.00167	0.01166	0.005909	19	569				29	301	ANXA1	annexin A1	ANXA1	-3.34049	-3.18804	TRUE	√
3	GO:0005126	cytokine receptor binding		1.014e-05	0.00167	0.01166	0.006103	14	327				37	9073	CLDN8	claudin 8	CLDN8	-3.27744	-3.43793	TRUE
4	GO:0001216	DNA-binding transcription activator activity		1.11e-05	0.00167	0.01166	0.006681	19	574				51	7122	CLDN5	claudin 5	CLDN5	-3.27674	-2.60574	TRUE	√
5	GO:0045236	CXCR chemokine receptor binding		3.244e-05	0.003905	0.02725	0.01953	4	18				35	2920	CXCL2	C-X-C motif chemokine ligand 2	CXCL2	-1.9977	-2.21632	TRUE
Show 34 more annotations													25	57575	PCDH10	protocadherin 10	PCDH10	-1.87431	-1.40856	TRUE	√
2: GO: Biological Process [Display Chart] 209 input genes in category / 4692 annotations before applied cutoff / 20720 genes in category													30	3383	ICAM1	intercellular adhesion molecule 1	ICAM1	-1.79208	-2.08998	TRUE
	ID	Name	Source	pValue	FDR B&H	FDR B&Y	Bonferroni	Genes from Input	Genes in Annotation				23	6347	CCL2	C-C motif chemokine ligand 2	CCL2	-1.72025	-1.73183	TRUE
1	GO:0007155	cell adhesion		3.342e-19	1.568e-15	1.416e-14	1.568e-15	62	1742				40	3976	LIF	LIF interleukin 6 family cytokine	LIF	-1.69644	-1.60022	TRUE	√
2	GO:2000026	regulation of multicellular organismal development		2.925e-17	6.862e-14	6.197e-13	1.372e-13	62	1908				46	1960	EGR3	early growth response 3	EGR3	-1.25595	-1.62678	TRUE
3	GO:0072359	circulatory system development		6.61e-16	1.034e-12	9.336e-12	3.101e-12	61	1977				21	5819	NECTIN2	nectin cell adhesion molecule 2	NECTIN2	-1.18471	-0.948958	TRUE	√
4	GO:0001944	vasculature development		1.771e-15	2.078e-12	1.876e-11	8.31e-12	47	1239				11	3659	IRF1	interferon regulatory factor 1	IRF1	-1.1763	-1.55331	TRUE
5	GO:0001568	blood vessel development		2.759e-15	2.589e-12	2.338e-11	1.295e-11	45	1152				57	4067	LYN	LYN proto-oncogene, Src family tyrosine kinase	LYN	-1.17026	-0.894324	TRUE	√
Show 45 more annotations													13	64101	LRRC4	leucine rich repeat containing 4	LRRC4	-1.06724	-0.813849	TRUE	√
3: GO: Cellular Component [Display Chart] 210 input genes in category / 405 annotations before applied cutoff / 20932 genes in category													50	145864	HAPLN3	hyaluronan and proteoglycan link protein 3	HAPLN3	-1.05781	-1.34758	TRUE
	ID	Name	Source	pValue	FDR B&H	FDR B&Y	Bonferroni	Genes from Input	Genes in Annotation				33	9564	BCAR1	BCAR1 scaffold protein, Cas family member	BCAR1	-1.023	-1.00495	TRUE	√
1	GO:0030055	cell-substrate junction		5.589e-07	0.0001768	0.001164	0.0002264	18	442				27	80149	ZC3H12A	zinc finger CCCH-type containing 12A	ZC3H12A	-0.82498	-0.792023	TRUE	√
2	GO:0031012	extracellular matrix		1.398e-06	0.0001768	0.001164	0.0005663	22	678				15	27253	PCDH17	protocadherin 17	PCDH17	-0.788424	-0.806496	TRUE
3	GO:0030312	external encapsulating structure		1.467e-06	0.0001768	0.001164	0.0005943	22	680				5	567	B2M	beta-2-microglobulin	ENSG00000273686	-0.785825	-0.849732	TRUE
4	GO:0005925	focal adhesion		1.746e-06	0.0001768	0.001164	0.0007071	17	430				38	11135	CDC42EP1	CDC42 effector protein 1	CDC42EP1	-0.761302	-0.578401	TRUE	√
5	GO:0062023	collagen-containing extracellular matrix		2.437e-06	0.0001974	0.001299	0.0009869	19	541				19	2199	FBLN2	fibulin 2	FBLN2	-0.638905	-0.632471	TRUE	√
Show 7 more annotations													34	6494	SIPA1	signal-induced proliferation-associated 1	SIPA1	-0.535033	-0.658363	TRUE
4: Human Phenotype [Display Chart] 60 input genes in category / 2368 annotations before applied cutoff / 5060 genes in category													55	54751	FBLIM1	filamin binding LIM protein 1	FBLIM1	-0.511616	-0.542171	TRUE
No results to display													49	5054	SERPINE1	serpin family E member 1	SERPINE1	-4.19391	-1.86765	FALSE	√
5: Mouse Phenotype [Display Chart] 169 input genes in category / 3427 annotations before applied cutoff / 12941 genes in category													6	2615	LRRC32	leucine rich repeat containing 32	LRRC32	-4.14811	-1.01212	FALSE	√
	ID	Name	Source	pValue	FDR B&H	FDR B&Y	Bonferroni	Genes from Input	Genes in Annotation				58	1003	CDH5	cadherin 5	CDH5	-3.92052	-1.58066	FALSE	√
1	MP:0000249	abnormal blood vessel physiology		5.892e-13	1.868e-09	1.628e-08	2.019e-09	27	381				26	4868	NPHS1	NPHS1 adhesion molecule, nephrin	NPHS1	-3.46821	-2.52862	FALSE	√
2	MP:0031170	abnormal vasculature physiology		1.09e-12	1.868e-09	1.628e-08	3.736e-09	27	391				59	3575	IL7R	interleukin 7 receptor	IL7R	-3.34262	-1.65871	FALSE	√
3	MP:0001545	abnormal hematopoietic system physiology		8.086e-12	9.237e-09	8.052e-08	2.771e-08	54	1576				16	23166	STAB1	stabilin 1	STAB1	-3.22669	-1.75138	FALSE	√
4	MP:0002421	abnormal cell-mediated immunity		8.296e-11	7.108e-08	6.196e-07	2.843e-07	49	1419				41	64398	PALS1	protein associated with LIN7 1, MAGUK p55 family member	PALS1	-3.06197	-0.75082	FALSE	√
5	MP:0002442	abnormal leukocyte physiology		1.053e-10	7.215e-08	6.29e-07	3.608e-07	48	1379				14	5734	PTGER4	prostaglandin E receptor 4	PTGER4	-2.62687	-1.25149	FALSE	√
Show 45 more annotations													18	135	ADORA2A	adenosine A2a receptor	ADORA2A	-2.51385	-1.12522	FALSE	√
6: Domain [Display Chart] 205 input genes in category / 1137 annotations before applied cutoff / 18678 genes in category													42	7057	THBS1	thrombospondin 1	THBS1	-2.49425	-1.31533	FALSE	√
	ID	Name	Source	pValue	FDR B&H	FDR B&Y	Bonferroni	Genes from Input	Genes in Annotation				60	3576	CXCL8	C-X-C motif chemokine ligand 8	CXCL8	-2.30388	-3.59511	FALSE
1	SM00338	BRLZ	SMART	9.135e-08	3.523e-05	0.0002683	0.0001039	8	52				9	4162	MCAM	melanoma cell adhesion molecule	MCAM	-2.1976	-0.690572	FALSE	√
2	PS00036	BZIP BASIC	PROSITE	1.066e-07	3.523e-05	0.0002683	0.0001212	8	53				7	2621	GAS6	growth arrest specific 6	GAS6	-2.15905	-0.783216	FALSE	√
3	PS50217	BZIP	PROSITE	1.066e-07	3.523e-05	0.0002683	0.0001212	8	53				48	1465	CSRP1	cysteine and glycine rich protein 1	CSRP1	-2.15752	-0.668076	FALSE	√
4	IPR004827	bZIP	InterPro	1.24e-07	3.523e-05	0.0002683	0.0001409	8	54				2	286749	STON1-GTF2A1L	STON1-GTF2A1L readthrough	STON1-GTF2A1L	-2.15677	-0.798702	FALSE	√
5	IPR024874	Transciption factor Maf fam	InterPro	4.807e-07	0.0001093	0.0008322	0.0005465	4	7				45	3491	CCN1	cellular communication network factor 1	CCN1	-2.02989	-2.90093	FALSE
Show 45 more annotations													4	9780	PIEZO1	piezo type mechanosensitive ion channel component 1	PIEZO1	-1.98913	-0.79255	FALSE	√
7: Pathway [Display Chart] 156 input genes in category / 1428 annotations before applied cutoff / 13609 genes in category													61	4091	SMAD6	SMAD family member 6	SMAD6	-1.82637	-0.552775	FALSE	√
	ID	Name	Source	pValue	FDR B&H	FDR B&Y	Bonferroni	Genes from Input	Genes in Annotation				43	1435	CSF1	colony stimulating factor 1	CSF1	-1.80427	-0.704957	FALSE	√
1	M42557	Orexin receptor pathway	MSigDB C2 BIOCARTA (v7.5.1)	1.903e-12	2.718e-09	2.131e-08	2.718e-09	17	154				44	1948	EFNB2	ephrin B2	EFNB2	-1.70112	-0.837331	FALSE	√
2	812256	TNF signaling pathway	BioSystems: KEGG	3.639e-09	2.598e-06	2.037e-05	5.196e-06	12	108				20	10417	SPON2	spondin 2	SPON2	-1.69246	-0.887279	FALSE	√
3	M39729	VEGFA-VEGFR2 signaling pathway	MSigDB C2 BIOCARTA (v7.5.1)	2.805e-08	1.245e-05	9.762e-05	4.005e-05	21	438				31	3397	ID1	inhibitor of DNA binding 1, HLH protein	ID1	-1.66043	-0.518848	FALSE	√
4	1269310	Cytokine Signaling in Immune system	BioSystems: REACTOME	3.487e-08	1.245e-05	9.762e-05	4.98e-05	28	760				22	27328	PCDH11X	protocadherin 11 X-linked	PCDH11X	-1.57829	-0.720305	FALSE	√
5	M5889	Ensemble of genes encoding extracellular matrix and extracellular matrix-associated proteins	MSigDB C2 BIOCARTA (v7.5.1)	1.554e-07	4.438e-05	0.000348	0.0002219	32	1026				62	4092	SMAD7	SMAD family member 7	SMAD7	-1.44553	-0.95136	FALSE	√
Show 45 more annotations													28	10019	SH2B3	SH2B adaptor protein 3	SH2B3	-1.4112	-0.614905	FALSE	√
8: Pubmed [Display Chart] 211 input genes in category / 47127 annotations before applied cutoff / 44761 genes in category													12	10319	LAMC3	laminin subunit gamma 3	LAMC3	-1.38287	-0.72931	FALSE	√
	ID	Name	Source	pValue	FDR B&H	FDR B&Y	Bonferroni	Genes from Input	Genes in Annotation				39	388	RHOB	ras homolog family member B	RHOB	-1.30505	-0.526255	FALSE	√
1	20059953	A systems approach reveals that the myogenesis genome network is regulated by the transcriptional repressor RP58.	Pubmed	1.071e-19	5.045e-15	5.72e-14	5.045e-15	41	1515				8	2113	ETS1	ETS proto-oncogene 1, transcription factor	ETS1	-1.20672	-0.553613	FALSE	√
2	15618518	Mouse brain organization revealed through direct genome-scale TF expression analysis.	Pubmed	3.262e-19	7.616e-15	8.634e-14	1.537e-14	44	1826				1	8727	CTNNAL1	catenin alpha like 1	CTNNAL1	-1.13106	-0.623151	FALSE	√
3	24952961	A high-resolution spatiotemporal atlas of gene expression of the developing mouse brain.	Pubmed	4.848e-19	7.616e-15	8.634e-14	2.285e-14	45	1937				24	9435	CHST2	carbohydrate sulfotransferase 2	CHST2	-1.00253	-0.558745	FALSE	√
4	20628624	Evaluation of candidate stromal epithelial cross-talk genes identifies association between risk of serous ovarian cancer and TERT, a cancer susceptibility "hot-spot".	Pubmed	9.614e-18	1.133e-13	1.284e-12	4.531e-13	17	172				10	3142	HLX	H2.0 like homeobox	HLX	-0.972808	-1.37919	FALSE
5	24006456	Extracellular matrix secretion by cardiac fibroblasts: role of microRNA-29b and microRNA-30c.	Pubmed	7.648e-14	7.208e-10	8.173e-09	3.604e-09	16	248				32	64332	NFKBIZ	NFKB inhibitor zeta	NFKBIZ	-0.789854	-1.61732	FALSE
Show 45 more annotations													54	7128	TNFAIP3	TNF alpha induced protein 3	TNFAIP3	-0.756699	-1.08892	FALSE
9: Interaction [Display Chart] 208 input genes in category / 7804 annotations before applied cutoff / 19896 genes in category													36	22890	ZBTB1	zinc finger and BTB domain containing 1	ZBTB1	-0.716605	-0.518191	FALSE	√
	ID	Name	Source	pValue	FDR B&H	FDR B&Y	Bonferroni	Genes from Input	Genes in Annotation				53	11221	DUSP10	dual specificity phosphatase 10	DUSP10	-0.715793	-1.25086	FALSE
1	int:PKN3	PKN3 interactions		6.306e-06	0.04919	0.4693	0.04921	9	124				47	1969	EPHA2	EPH receptor A2	EPHA2	-0.671061	-1.09704	FALSE
2	int:PF4	PF4 interactions		1.621e-05	0.04919	0.4693	0.1265	5	31				3	2077	ERF	ETS2 repressor factor	ERF	-0.64178	-0.897328	FALSE
3	int:EPHB2	EPHB2 interactions		1.891e-05	0.04919	0.4693	0.1476	7	79				17	51330	TNFRSF12A	TNF receptor superfamily member 12A	TNFRSF12A	-0.532583	-1.54413	FALSE
10: Cytoband [Display Chart] 211 input genes in category / 170 annotations before applied cutoff / 33040 genes in category													56	84962	AJUBA	ajuba LIM protein	AJUBA	-0.517585	-0.962492	FALSE
No results to display														Entrez Gene ID	Gene Symbol	Gene Name	Original Symbol
11: Transcription Factor Binding Site [Display Chart] 207 input genes in category / 892 annotations before applied cutoff / 26918 genes in category													41	1490	CCN2	cellular communication network factor 2	CCN2	-3.64525	-2.90082	TRUE	√
	ID	Name	Source	pValue	FDR B&H	FDR B&Y	Bonferroni	Genes from Input	Genes in Annotation				20	301	ANXA1	annexin A1	ANXA1	-3.34049	-3.18804	TRUE	√
1	GGGAGGRR V$MAZ Q6	GGGAGGRR V$MAZ Q6	TFBS	5.429e-10	4.843e-07	3.57e-06	4.843e-07	41	1836				21	1839	HBEGF	heparin binding EGF like growth factor	HBEGF	-3.29369	-3.0012	TRUE	√
2	V$SRF C	V$SRF C	TFBS	1.773e-08	4.886e-06	3.601e-05	1.582e-05	12	181				40	7122	CLDN5	claudin 5	CLDN5	-3.27674	-2.60574	TRUE	√
3	M30131	PSMB5 TARGET GENES	MSigDB	1.868e-08	4.886e-06	3.601e-05	1.666e-05	15	308				10	133	ADM	adrenomedullin	ADM	-2.65047	-3.40502	TRUE
4	V$NFKB C	V$NFKB C	TFBS	2.191e-08	4.886e-06	3.601e-05	1.954e-05	13	224				11	3726	JUNB	JunB proto-oncogene, AP-1 transcription factor subunit	JUNB	-2.05262	-2.44751	TRUE
5	TGGAAA V$NFAT Q4 01	TGGAAA V$NFAT Q4 01	TFBS	4.234e-08	7.553e-06	5.567e-05	3.776e-05	33	1491				26	2920	CXCL2	C-X-C motif chemokine ligand 2	CXCL2	-1.9977	-2.21632	TRUE
Show 45 more annotations													7	5743	PTGS2	prostaglandin-endoperoxide synthase 2	PTGS2	-1.9939	-2.07601	TRUE
12: Gene Family [Display Chart] 151 input genes in category / 113 annotations before applied cutoff / 18084 genes in category													12	6347	CCL2	C-C motif chemokine ligand 2	CCL2	-1.72025	-1.73183	TRUE
	ID	Name	Source	pValue	FDR B&H	FDR B&Y	Bonferroni	Genes from Input	Genes in Annotation				28	3976	LIF	LIF interleukin 6 family cytokine	LIF	-1.69644	-1.60022	TRUE	√
1	506	Basic leucine zipper proteins	genenames.org	6.62e-09	7.48e-07	3.971e-06	7.48e-07	8	49				34	1960	EGR3	early growth response 3	EGR3	-1.25595	-1.62678	TRUE
2	1218	LIM domain containing	genenames.org	5.838e-07	3.298e-05	0.0001751	6.597e-05	7	59				17	80149	ZC3H12A	zinc finger CCCH-type containing 12A	ZC3H12A	-0.82498	-0.792023	TRUE	√
3	542	Endogenous ligands	genenames.org	3.085e-05	0.001001	0.005317	0.003487	10	237				35	4016	LOXL1	lysyl oxidase like 1	LOXL1	-0.626951	-0.683053	TRUE
4	483	Chemokine ligands|Endogenous ligands	genenames.org	3.545e-05	0.001001	0.005317	0.004006	5	45				5	169044	COL22A1	collagen type XXII alpha 1 chain	COL22A1	-7.56272	-11.6633	FALSE
5	895	MAP kinase phosphatases	genenames.org	8.965e-05	0.002026	0.01076	0.01013	3	11				39	5054	SERPINE1	serpin family E member 1	SERPINE1	-4.19391	-1.86765	FALSE	√
Show 8 more annotations													43	1003	CDH5	cadherin 5	CDH5	-3.92052	-1.58066	FALSE	√
13: Coexpression [Display Chart] 211 input genes in category / 9677 annotations before applied cutoff / 26258 genes in category													44	2028	ENPEP	glutamyl aminopeptidase	ENPEP	-3.7974	-1.2117	FALSE	√
	ID	Name	Source	pValue	FDR B&H	FDR B&Y	Bonferroni	Genes from Input	Genes in Annotation				19	54567	DLL4	delta like canonical Notch ligand 4	DLL4	-3.61251	-1.47073	FALSE	√
1	M39049	MANNO MIDBRAIN NEUROTYPES HENDO	MSigDB C8: Cell Type Signatures (v7.5.1)	2.164e-53	2.094e-49	2.043e-48	2.094e-49	73	888				23	64321	SOX17	SRY-box transcription factor 17	SOX17	-3.46323	-1.37792	FALSE	√
2	M5890	HALLMARK TNFA SIGNALING VIA NFKB	MSigDB H: Hallmark Gene Sets (v7.5.1)	8.665e-43	4.193e-39	4.09e-38	8.385e-39	39	200				8	23166	STAB1	stabilin 1	STAB1	-3.22669	-1.75138	FALSE	√
3	M39050	MANNO MIDBRAIN NEUROTYPES HPERIC	MSigDB C8: Cell Type Signatures (v7.5.1)	8.427e-38	2.718e-34	2.652e-33	8.155e-34	57	795				14	9935	MAFB	MAF bZIP transcription factor B	MAFB	-3.06115	-1.02235	FALSE	√
4	M9128	KIM WT1 TARGETS UP	MSigDB C2: CGP Curated Gene Sets (v7.5.1)	3.923e-31	9.49e-28	9.257e-27	3.796e-27	32	216				6	5734	PTGER4	prostaglandin E receptor 4	PTGER4	-2.62687	-1.25149	FALSE	√
5	M40158	DESCARTES FETAL CEREBELLUM VASCULAR ENDOTHELIAL CELLS	MSigDB C8: Cell Type Signatures (v7.5.1)	2.224e-29	4.304e-26	4.199e-25	2.152e-25	45	637				29	7057	THBS1	thrombospondin 1	THBS1	-2.49425	-1.31533	FALSE	√
Show 45 more annotations													24	7490	WT1	WT1 transcription factor	WT1	-2.40169	-0.592182	FALSE	√
14: Coexpression Atlas [Display Chart] 209 input genes in category / 3294 annotations before applied cutoff / 21235 genes in category													45	3576	CXCL8	C-X-C motif chemokine ligand 8	CXCL8	-2.30388	-3.59511	FALSE
	ID	Name	Source	pValue	FDR B&H	FDR B&Y	Bonferroni	Genes from Input	Genes in Annotation				3	4162	MCAM	melanoma cell adhesion molecule	MCAM	-2.1976	-0.690572	FALSE	√
1	gudmap RNAseq p2 CD2APMEISWT 2500	gudmap RNAseq p2 CD2APMEISWT 2500	Gudmap RNAseq	3.098e-33	8.557e-30	7.425e-29	1.02e-29	81	1820				1	2621	GAS6	growth arrest specific 6	GAS6	-2.15905	-0.783216	FALSE	√
2	gudmap RNAseq p2 Glomerlular Endothelial 2500	gudmap RNAseq p2 Glomerlular Endothelial 2500	Gudmap RNAseq	5.196e-33	8.557e-30	7.425e-29	1.711e-29	78	1685				32	4005	LMO2	LIM domain only 2	LMO2	-2.12536	-1.07926	FALSE	√
3	PCBC ratio MESO-30 vs SC cfr-2X-p05	Mesoderm Day 30 vs Pluripotent Stem Cells-Confounder removed-fold2.0 adjp0.05	PCBC_AltAnalyze	1.419e-30	1.559e-27	1.352e-26	4.676e-27	74	1630				31	3491	CCN1	cellular communication network factor 1	CCN1	-2.02989	-2.90093	FALSE
4	gudmap RNAseq e15.5 Podocytes 2500	gudmap RNAseq e15.5 Podocytes 2500	Gudmap RNAseq	4.294e-30	3.536e-27	3.068e-26	1.414e-26	78	1860				46	4091	SMAD6	SMAD family member 6	SMAD6	-1.82637	-0.552775	FALSE	√
5	PCBC ratio CardiacMyocyte vs SC cfr-2X-p05	Cardiac Myocyte Cells vs Pluripotent Stem Cells-Confounder removed-fold2.0 adjp0.05	PCBC_AltAnalyze	1.878e-29	1.237e-26	1.074e-25	6.186e-26	75	1747				16	2296	FOXC1	forkhead box C1	FOXC1	-1.74659	-0.643751	FALSE	√
Show 45 more annotations													30	1948	EFNB2	ephrin B2	EFNB2	-1.70112	-0.837331	FALSE	√
15: ToppCell Atlas [Display Chart] 211 input genes in category / 25953 annotations before applied cutoff / 45650 genes in category													25	3397	ID1	inhibitor of DNA binding 1, HLH protein	ID1	-1.66043	-0.518848	FALSE	√
	ID	Name	Source	pValue	FDR B&H	FDR B&Y	Bonferroni	Genes from Input	Genes in Annotation				47	4092	SMAD7	SMAD family member 7	SMAD7	-1.44553	-0.95136	FALSE	√
1	ea465152ea31391b63c02425beafa9a4f51f6703	COVID-19-Myeloid-MoAM5, CCL3L1|Myeloid / Condition, Lineage and Cell class	Bronchoalveolar Lavage (BAL) Atlas of Severe COVID-19 Patients (Grant et al.)	8.263e-39	2.144e-34	2.303e-33	2.144e-34	30	168				18	10019	SH2B3	SH2B adaptor protein 3	SH2B3	-1.4112	-0.614905	FALSE	√
2	7a355c3883fd409b2e0868164bb6e7ce4b745776	distal-2|distal / Location, Lineage, Cell class (ontology) and Donor from 10X sequencing (macrophage renamed)	Human Lung Cell Atlas (HLCA)	4.761e-38	6.178e-34	6.636e-33	1.236e-33	31	200				27	388	RHOB	ras homolog family member B	RHOB	-1.30505	-0.526255	FALSE	√
3	502f888b7684ed39f5c577eedcacf673ae81d39e	COVID-19-Myeloid-MoAM5, CCL3L1|COVID-19 / Condition, Lineage and Cell class	Bronchoalveolar Lavage (BAL) Atlas of Severe COVID-19 Patients (Grant et al.)	1.104e-36	9.547e-33	1.025e-31	2.864e-32	29	173				2	2113	ETS1	ETS proto-oncogene 1, transcription factor	ETS1	-1.20672	-0.553613	FALSE	√
4	c32ad15dede3f879007c0b856f2fed1f5b058103	390C-Endothelial cells-Endothelial-B (Artery)-|Endothelial cells / Donor, Lineage, Cell class and subclass (all cells)	Tissue Stability Cell Atlas - Lung Cells	2.173e-36	1.128e-32	1.212e-31	5.641e-32	30	200				22	9021	SOCS3	suppressor of cytokine signaling 3	SOCS3	-1.20597	-2.51612	FALSE
5	8a2c6c53a39fab86750526083f7254b7413b29af	390C-Endothelial cells-Endothelial-B (Artery)|Endothelial cells / Donor, Lineage, Cell class and subclass (all cells)	Tissue Stability Cell Atlas - Lung Cells	2.173e-36	1.128e-32	1.212e-31	5.641e-32	30	200				33	1959	EGR2	early growth response 2	EGR2	-1.16558	-1.71399	FALSE
Show 45 more annotations													15	6383	SDC2	syndecan 2	SDC2	-1.09427	-0.679891	FALSE	√
16: Computational [Display Chart] 140 input genes in category / 399 annotations before applied cutoff / 10012 genes in category													13	718	C3	complement C3	C3	-1.06364	-1.81963	FALSE
	ID	Name	Source	pValue	FDR B&H	FDR B&Y	Bonferroni	Genes from Input	Genes in Annotation				4	3142	HLX	H2.0 like homeobox	HLX	-0.972808	-1.37919	FALSE
1	M7383 MODULE 5	Lung genes.	MSigDb: C4 - CM: Cancer Modules (v7.2)	4.055e-15	1.618e-12	1.063e-11	1.618e-12	32	434				37	51129	ANGPTL4	angiopoietin like 4	ANGPTL4	-0.886047	-2.09878	FALSE
2	M12401 MODULE 75	Immune response.	MSigDb: C4 - CM: Cancer Modules (v7.2)	3.47e-11	5.002e-09	3.285e-08	1.385e-08	26	398				42	7128	TNFAIP3	TNF alpha induced protein 3	TNFAIP3	-0.756699	-1.08892	FALSE
3	M4051 MODULE 1	Ovary genes.	MSigDb: C4 - CM: Cancer Modules (v7.2)	3.761e-11	5.002e-09	3.285e-08	1.5e-08	25	368				38	54206	ERRFI1	ERBB receptor feedback inhibitor 1	ERRFI1	-0.672145	-1.09671	FALSE
4	M15336 MODULE 6	Trachea genes.	MSigDb: C4 - CM: Cancer Modules (v7.2)	7.894e-11	7.874e-09	5.171e-08	3.15e-08	26	413				36	1969	EPHA2	EPH receptor A2	EPHA2	-0.671061	-1.09704	FALSE
5	M16395 MODULE 47	ECM and collagens.	MSigDb: C4 - CM: Cancer Modules (v7.2)	2.038e-09	1.627e-07	1.068e-06	8.133e-07	18	225				9	51330	TNFRSF12A	TNF receptor superfamily member 12A	TNFRSF12A	-0.532583	-1.54413	FALSE
Show 45 more annotations														Entrez Gene ID	Gene Symbol	Gene Name	Original Symbol
17: MicroRNA [Display Chart] 211 input genes in category / 8682 annotations before applied cutoff / 59110 genes in category													18	1490	CCN2	cellular communication network factor 2	CCN2	-3.64525	-2.90082	TRUE	√
	ID	Name	Source	pValue	FDR B&H	FDR B&Y	Bonferroni	Genes from Input	Genes in Annotation				7	301	ANXA1	annexin A1	ANXA1	-3.34049	-3.18804	TRUE	√
1	hsa-miR-124-3p:Functional MTI (Weak)	Functional MTI (Weak)	miRTarbase	2.92e-17	2.535e-13	2.446e-12	2.535e-13	33	1446				8	1839	HBEGF	heparin binding EGF like growth factor	HBEGF	-3.29369	-3.0012	TRUE	√
2	hsa-miR-4295:mirSVR lowEffct	hsa-miR-4295:mirSVR nonconserved lowEffect-0.1-0.5	MicroRNA.org	8.102e-17	3.118e-13	3.008e-12	7.034e-13	34	1603				3	5743	PTGS2	prostaglandin-endoperoxide synthase 2	PTGS2	-1.9939	-2.07601	TRUE
3	mmu-miR-669c-3p		MirDB	1.078e-16	3.118e-13	3.008e-12	9.355e-13	37	1952				10	3383	ICAM1	intercellular adhesion molecule 1	ICAM1	-1.79208	-2.08998	TRUE
4	hsa-miR-4319:mirSVR lowEffct	hsa-miR-4319:mirSVR nonconserved lowEffect-0.1-0.5	MicroRNA.org	5.382e-16	1.168e-12	1.127e-11	4.673e-12	31	1389				5	6347	CCL2	C-C motif chemokine ligand 2	CCL2	-1.72025	-1.73183	TRUE
5	hsa-miR-130a:mirSVR lowEffct	hsa-miR-130a:mirSVR conserved lowEffect-0.1-0.5	MicroRNA.org	7.738e-16	1.344e-12	1.296e-11	6.718e-12	34	1731				14	1960	EGR3	early growth response 3	EGR3	-1.25595	-1.62678	TRUE
Show 45 more annotations													11	9564	BCAR1	BCAR1 scaffold protein, Cas family member	BCAR1	-1.023	-1.00495	TRUE	√
18: Drug [Display Chart] 210 input genes in category / 22948 annotations before applied cutoff / 22767 genes in category													4	4792	NFKBIA	NFKB inhibitor alpha	NFKBIA	-0.721285	-0.955943	TRUE
	ID	Name	Source	pValue	FDR B&H	FDR B&Y	Bonferroni	Genes from Input	Genes in Annotation				19	1003	CDH5	cadherin 5	CDH5	-3.92052	-1.58066	FALSE	√
1	6764 UP	Anisomycin [22862-76-6]; Up 200; 15uM; PC3; HT HG-U133A	Broad Institute CMAP Up	5.023e-37	1.153e-32	1.224e-31	1.153e-32	34	157				6	54567	DLL4	delta like canonical Notch ligand 4	DLL4	-3.61251	-1.47073	FALSE	√
2	1791 UP	Azaguanine-8 [134-58-7]; Up 200; 26.2uM; PC3; HT HG-U133A	Broad Institute CMAP Up	2.291e-32	2.629e-28	2.791e-27	5.257e-28	31	158				15	9645	MICAL2	microtubule associated monooxygenase, calponin and LIM domain containing 2	MICAL2	-3.27425	-0.842811	FALSE	√
3	ctd:C568608	PCI 5002	CTD	3.019e-31	1.749e-27	1.857e-26	6.929e-27	52	735				20	3576	CXCL8	C-X-C motif chemokine ligand 8	CXCL8	-2.30388	-3.59511	FALSE
4	1520 UP	Azacyclonol [115-46-8]; Up 200; 15uM; MCF7; HT HG-U133A	Broad Institute CMAP Up	3.049e-31	1.749e-27	1.857e-26	6.996e-27	30	154				17	1465	CSRP1	cysteine and glycine rich protein 1	CSRP1	-2.15752	-0.668076	FALSE	√
5	2456 UP	Ciclopirox ethanolamine [41621-49-2]; Up 200; 15uM; HL60; HT HG-U133A	Broad Institute CMAP Up	5.49e-31	2.519e-27	2.675e-26	1.26e-26	31	174				13	3491	CCN1	cellular communication network factor 1	CCN1	-2.02989	-2.90093	FALSE
Show 45 more annotations													12	3486	IGFBP3	insulin like growth factor binding protein 3	IGFBP3	-1.73024	-0.570438	FALSE	√
19: Disease [Display Chart] 196 input genes in category / 5291 annotations before applied cutoff / 19383 genes in category													9	1847	DUSP5	dual specificity phosphatase 5	DUSP5	-1.69619	-2.26752	FALSE
	ID	Name	Source	pValue	FDR B&H	FDR B&Y	Bonferroni	Genes from Input	Genes in Annotation				1	2113	ETS1	ETS proto-oncogene 1, transcription factor	ETS1	-1.20672	-0.553613	FALSE	√
1	C0022658	Kidney Diseases	DisGeNET BeFree	5.917e-16	3.131e-12	2.865e-11	3.131e-12	44	1060				2	3142	HLX	H2.0 like homeobox	HLX	-0.972808	-1.37919	FALSE
2	C0003864	Arthritis	DisGeNET BeFree	8.177e-15	1.846e-11	1.689e-10	4.326e-11	41	992				16	1969	EPHA2	EPH receptor A2	EPHA2	-0.671061	-1.09704	FALSE
3	C0036421	Systemic Scleroderma	DisGeNET BeFree	1.046e-14	1.846e-11	1.689e-10	5.537e-11	39	904
4	C0034069	Pulmonary Fibrosis	DisGeNET BeFree	5.325e-14	7.043e-11	6.445e-10	2.817e-10	37	856
5	C0004153	Atherosclerosis	DisGeNET BeFree	6.844e-13	6.088e-10	5.571e-09	3.621e-09	56	1998
