# Supplementary material for: RAAS-deficient organoids indicate delayed angiogenesis as a possible cause for autosomal recessive renal tubular dysgenesis
Source: Nat Commun. 2023 Dec 9;14:8159. doi: 10.1038/s41467-023-43795-x (PMC10710424; doi:10.1038/s41467-023-43795-x)
Supplement: Supplementary file 8 — Supplementary Data 6 [file 41467_2023_43795_MOESM8_ESM.xlsx]

## Sheet: ReadMe
Tab	Contains	Information Content	Sort	Cutoffs
Data 5	ToppFun functional enrichment analysis of Supplemental Data 3, A180-A403	Downregulated shared DEG listed and "TRUE" in Supplemental Data 3. Genes comprising a selected term (Column I) are shown in columns N-R. For each gene list we show fold change in ATR (column S) and ACE (column R, copied using VLOOKUP excel function from Data S1 Data S2, respectively). In column U, we used the function =IF(ABS(R3-S3)<ABS(R3*0.25),TRUE, FALSE) to identify DEG with a fold change wit…	Column U then T	ToppFun, FDR<0.05

## Sheet: Data S6
Supplemental Data 6 contains ToppFun functional enrichment analysis output for downregulated shared genes
1: GO: Molecular Function [Display Chart] 164 input genes in category / 542 annotations before applied cutoff / 19963 genes in category
	ID	Name	Source	pValue	FDR B&H	FDR B&Y	Bonferroni	Genes from Input	Genes in Annotation
1	GO:0005198	structural molecule activity		1.137e-06	0.0006164	0.004237	0.0006164	23	892
2	GO:0008092	cytoskeletal protein binding		5.186e-06	0.001405	0.00966	0.002811	25	1123
3	GO:0003779	actin binding		1.566e-05	0.002829	0.01944	0.008487	15	497
4	GO:0008307	structural constituent of muscle		2.951e-05	0.003998	0.02748	0.01599	5	44
5	GO:0051015	actin filament binding		0.00017	0.01843	0.1266	0.09213	9	240
Show 2 more annotations
2: GO: Biological Process [Display Chart] 163 input genes in category / 3441 annotations before applied cutoff / 20720 genes in category
	ID	Name	Source	pValue	FDR B&H	FDR B&Y	Bonferroni	Genes from Input	Genes in Annotation
1	GO:0060284	regulation of cell development		7.538e-11	2.594e-07	2.262e-06	2.594e-07	26	717				Entrez Gene ID	Gene Symbol	Gene Name	Original Symbol	LogFC (ATR)	LogFC(ACE)	Within 25%?	is R>S?
2	GO:0032989	cellular component morphogenesis		2.804e-10	4.824e-07	4.207e-06	9.648e-07	32	1141			26	1996	ELAVL4	ELAV like RNA binding protein 4	ELAVL4	2.21236	1.80982	TRUE	√
3	GO:0055001	muscle cell development		9.479e-10	1.012e-06	8.828e-06	3.262e-06	18	373			30	6900	CNTN2	contactin 2	CNTN2	1.42146	1.0847	TRUE	√
4	GO:0051960	regulation of nervous system development		1.448e-09	1.012e-06	8.828e-06	4.984e-06	23	645			22	223117	SEMA3D	semaphorin 3D	SEMA3D	1.03799	0.940304	TRUE	√
5	GO:0050767	regulation of neurogenesis		1.471e-09	1.012e-06	8.828e-06	5.062e-06	21	535			21	4747	NEFL	neurofilament light chain	NEFL	0.863771	1.10185	TRUE
Show 45 more annotations												12	23105	FSTL4	follistatin like 4	FSTL4	0.827906	0.774442	TRUE	√
3: GO: Cellular Component [Display Chart] 165 input genes in category / 399 annotations before applied cutoff / 20932 genes in category												32	5629	PROX1	prospero homeobox 1	PROX1	0.776659	0.916705	TRUE
	ID	Name	Source	pValue	FDR B&H	FDR B&Y	Bonferroni	Genes from Input	Genes in Annotation			7	287	ANK2	ankyrin 2	ANK2	0.770508	0.812385	TRUE
1	GO:0043025	neuronal cell body		8.175e-11	3.262e-08	2.142e-07	3.262e-08	28	834			17	57453	DSCAML1	DS cell adhesion molecule like 1	DSCAML1	0.726595	0.790789	TRUE
2	GO:0045202	synapse		1.746e-10	3.483e-08	2.288e-07	6.967e-08	40	1683			18	57463	AMIGO1	adhesion molecule with Ig like domain 1	AMIGO1	0.590117	0.68698	TRUE
3	GO:0036477	somatodendritic compartment		3.676e-10	4.889e-08	3.211e-07	1.467e-07	33	1218			29	63973	NEUROG2	neurogenin 2	NEUROG2	8.4073	3.11294	FALSE	√
4	GO:0030016	myofibril		6.696e-10	6.679e-08	4.386e-07	2.672e-07	16	277			28	7136	TNNI2	troponin I2, fast skeletal type	TNNI2	7.72551	1.0343	FALSE	√
5	GO:0044297	cell body		9.429e-10	7.524e-08	4.942e-07	3.762e-07	28	929			2	4625	MYH7	myosin heavy chain 7	MYH7	7.25403	0.950087	FALSE	√
Show 45 more annotations												5	9499	MYOT	myotilin	MYOT	6.77928	0.898261	FALSE	√
4: Human Phenotype [Display Chart] 59 input genes in category / 2049 annotations before applied cutoff / 5060 genes in category												20	56203	LMOD3	leiomodin 3	LMOD3	5.76141	0.591898	FALSE	√
	ID	Name	Source	pValue	FDR B&H	FDR B&Y	Bonferroni	Genes from Input	Genes in Annotation			15	4703	NEB	nebulin	NEB	4.43532	0.712203	FALSE	√
1	HP:0100299	Muscle fiber inclusion bodies		1.139e-06	0.002334	0.01914	0.002334	6	31			19	1410	CRYAB	crystallin alpha B	CRYAB	2.74914	1.12883	FALSE	√
2	HP:0000467	Neck muscle weakness		3.617e-05	0.03623	0.2972	0.07412	7	81			16	1641	DCX	doublecortin	DCX	2.72607	0.681776	FALSE	√
3	HP:0009027	Foot dorsiflexor weakness		6.199e-05	0.03623	0.2972	0.127	7	88			23	9118	INA	internexin neuronal intermediate filament protein alpha	INA	1.99134	1.03183	FALSE	√
4	HP:0011006	Abnormal morphology of the musculature of the neck		8.068e-05	0.03623	0.2972	0.1653	8	124			31	2043	EPHA4	EPH receptor A4	EPHA4	1.94518	0.53167	FALSE	√
5	HP:0001436	Abnormality of the foot musculature		8.841e-05	0.03623	0.2972	0.1811	7	93			14	1630	DCC	DCC netrin 1 receptor	DCC	1.62768	0.586227	FALSE	√
Show 1 more annotation												11	56896	DPYSL5	dihydropyrimidinase like 5	DPYSL5	1.58979	0.527623	FALSE	√
5: Mouse Phenotype [Display Chart] 119 input genes in category / 2389 annotations before applied cutoff / 12941 genes in category												27	9172	MYOM2	myomesin 2	MYOM2	1.53165	0.881624	FALSE	√
	ID	Name	Source	pValue	FDR B&H	FDR B&Y	Bonferroni	Genes from Input	Genes in Annotation			8	4133	MAP2	microtubule associated protein 2	MAP2	1.45416	0.633268	FALSE	√
1	MP:0002882	abnormal neuron morphology		1.375e-07	0.0003285	0.002745	0.0003285	34	1441			6	3356	HTR2A	5-hydroxytryptamine receptor 2A	HTR2A	1.43164	0.911247	FALSE	√
2	MP:0000783	abnormal forebrain morphology		3.613e-05	0.0353	0.2949	0.08631	23	1003			25	6585	SLIT1	slit guidance ligand 1	SLIT1	1.43003	0.670068	FALSE	√
3	MP:0010927	decreased osteoid volume		8.463e-05	0.0353	0.2949	0.2022	2	2			24	5803	PTPRZ1	protein tyrosine phosphatase receptor type Z1	PTPRZ1	1.4293	0.527538	FALSE	√
4	MP:0001970	abnormal pain threshold		0.0001017	0.0353	0.2949	0.2429	10	250			10	4666	NACA	nascent polypeptide associated complex subunit alpha	NACA	1.31022	0.805076	FALSE	√
5	MP:0002152	abnormal brain morphology		0.0001183	0.0353	0.2949	0.2826	31	1706			3	5649	RELN	reelin	RELN	1.24169	0.73793	FALSE	√
Show 24 more annotations												4	2065	ERBB3	erb-b2 receptor tyrosine kinase 3	ERBB3	1.12773	0.523559	FALSE	√
6: Domain [Display Chart] 165 input genes in category / 1062 annotations before applied cutoff / 18678 genes in category												13	80206	FHOD3	formin homology 2 domain containing 3	FHOD3	0.968396	0.507659	FALSE	√
	ID	Name	Source	pValue	FDR B&H	FDR B&Y	Bonferroni	Genes from Input	Genes in Annotation			1	115207	KCTD12	potassium channel tetramerization domain containing 12	KCTD12	0.82495	0.559888	FALSE	√
1	PF02736	Myosin N	Pfam	7.429e-06	0.003632	0.02741	0.00789	4	15			9	4135	MAP6	microtubule associated protein 6	MAP6	0.500754	1.30969	FALSE
2	IPR004009	Myosin N	InterPro	7.429e-06	0.003632	0.02741	0.00789	4	15
3	PF01576	Myosin tail 1	Pfam	1.631e-05	0.003632	0.02741	0.01733	4	18
4	IPR002928	Myosin tail	InterPro	1.631e-05	0.003632	0.02741	0.01733	4	18
5	IPR027401	Myosin-like IQ dom	InterPro	2.052e-05	0.003632	0.02741	0.02179	4	19
Show 45 more annotations
7: Pathway [Display Chart] 112 input genes in category / 1006 annotations before applied cutoff / 13609 genes in category
	ID	Name	Source	pValue	FDR B&H	FDR B&Y	Bonferroni	Genes from Input	Genes in Annotation
1	1269869	Striated Muscle Contraction	BioSystems: REACTOME	7.939e-06	0.004958	0.03714	0.007986	5	34
2	M39549	Striated muscle contraction pathway	MSigDB C2 BIOCARTA (v7.5.1)	1.395e-05	0.004958	0.03714	0.01403	5	38
3	1268690	Eukaryotic Translation Elongation	BioSystems: REACTOME	1.478e-05	0.004958	0.03714	0.01487	7	97
4	1268686	GTP hydrolysis and joining of the 60S ribosomal subunit	BioSystems: REACTOME	4.987e-05	0.009137	0.06845	0.05017	7	117
5	1268688	L13a-mediated translational silencing of Ceruloplasmin expression	BioSystems: REACTOME	4.987e-05	0.009137	0.06845	0.05017	7	117
Show 19 more annotations
8: Pubmed [Display Chart] 172 input genes in category / 22445 annotations before applied cutoff / 44761 genes in category
	ID	Name	Source	pValue	FDR B&H	FDR B&Y	Bonferroni	Genes from Input	Genes in Annotation
1	24952961	A high-resolution spatiotemporal atlas of gene expression of the developing mouse brain.	Pubmed	1.15e-17	2.581e-13	2.734e-12	2.581e-13	39	1937
2	18448566	Neurogenin 2 has an essential role in development of the dentate gyrus.	Pubmed	7.676e-11	7.357e-07	7.796e-06	1.723e-06	6	19
3	9539122	neurogenin1 is essential for the determination of neuronal precursors for proximal cranial sensory ganglia.	Pubmed	9.834e-11	7.357e-07	7.796e-06	2.207e-06	5	9
4	29031500	Transcription and Signaling Regulators in Developing Neuronal Subtypes of Mouse and Human Enteric Nervous System.	Pubmed	3.179e-10	1.528e-06	1.619e-05	7.136e-06	12	251
5	16892058	The Rho-GTPase cdc42 regulates neural progenitor fate at the apical surface.	Pubmed	3.748e-10	1.528e-06	1.619e-05	8.412e-06	6	24
Show 45 more annotations
9: Interaction [Display Chart] 164 input genes in category / 6068 annotations before applied cutoff / 19896 genes in category
	ID	Name	Source	pValue	FDR B&H	FDR B&Y	Bonferroni	Genes from Input	Genes in Annotation
1	int:RSPH6A	RSPH6A interactions		2.716e-10	1.648e-06	1.531e-05	1.648e-06	8	34
2	int:TSPAN33	TSPAN33 interactions		6.082e-08	0.0001845	0.001714	0.000369	8	65
3	int:BTF3	BTF3 interactions		6.168e-06	0.009852	0.0915	0.03743	20	774
4	int:DGUOK	DGUOK interactions		7.075e-06	0.009852	0.0915	0.04293	7	86
5	int:GPM6A	GPM6A interactions		8.118e-06	0.009852	0.0915	0.04926	9	162
Show 2 more annotations
10: Cytoband [Display Chart] 170 input genes in category / 152 annotations before applied cutoff / 33040 genes in category
No results to display
11: Transcription Factor Binding Site [Display Chart] 157 input genes in category / 864 annotations before applied cutoff / 26918 genes in category
	ID	Name	Source	pValue	FDR B&H	FDR B&Y	Bonferroni	Genes from Input	Genes in Annotation
1	CTTTGT V$LEF1 Q2	CTTTGT V$LEF1 Q2	TFBS	2.979e-12	2.574e-09	1.889e-08	2.574e-09	35	1543
2	TTGTTT V$FOXO4 01	TTGTTT V$FOXO4 01	TFBS	7.177e-10	2.59e-07	1.901e-06	6.201e-07	32	1599
3	AACTTT UNKNOWN	AACTTT UNKNOWN	TFBS	1.02e-09	2.59e-07	1.901e-06	8.809e-07	31	1529
4	CAGCTG V$AP4 Q5	CAGCTG V$AP4 Q5	TFBS	1.199e-09	2.59e-07	1.901e-06	1.036e-06	27	1184
5	GGGTGGRR V$PAX4 03	GGGTGGRR V$PAX4 03	TFBS	3.168e-09	5.475e-07	4.018e-06	2.737e-06	25	1068
Show 45 more annotations
12: Gene Family [Display Chart] 118 input genes in category / 94 annotations before applied cutoff / 18084 genes in category
	ID	Name	Source	pValue	FDR B&H	FDR B&Y	Bonferroni	Genes from Input	Genes in Annotation
1	1098	Myosin heavy chains	genenames.org	2.224e-06	0.0002091	0.001072	0.0002091	4	15
2	555	Fibronectin type III domain containing	genenames.org	8.623e-05	0.00281	0.0144	0.008106	7	160
3	593	Fibronectin type III domain containing|I-set domain containing|Protein tyrosine phosphatases, receptor type	genenames.org	8.967e-05	0.00281	0.0144	0.008429	7	161
4	611	Intermediate filaments Type IV	genenames.org	0.0006225	0.01449	0.07426	0.05852	2	6
5	420	Basic helix-loop-helix proteins	genenames.org	0.0007707	0.01449	0.07426	0.07244	5	110
Show 7 more annotations
13: Coexpression [Display Chart] 166 input genes in category / 7015 annotations before applied cutoff / 26258 genes in category
	ID	Name	Source	pValue	FDR B&H	FDR B&Y	Bonferroni	Genes from Input	Genes in Annotation
1	M39063	MANNO MIDBRAIN NEUROTYPES HNBM	MSigDB C8: Cell Type Signatures (v7.5.1)	7.668e-25	5.379e-21	5.074e-20	5.379e-21	28	295
2	M39269	HU FETAL RETINA RGC	MSigDB C8: Cell Type Signatures (v7.5.1)	6.174e-19	2.166e-15	2.043e-14	4.331e-15	27	443
3	M39073	MANNO MIDBRAIN NEUROTYPES HOMTN	MSigDB C8: Cell Type Signatures (v7.5.1)	3.908e-18	9.139e-15	8.621e-14	2.742e-14	25	389
4	M12135	MARTORIATI MDM4 TARGETS NEUROEPITHELIUM DN	MSigDB C2: CGP Curated Gene Sets (v7.5.1)	1.608e-17	2.819e-14	2.66e-13	1.128e-13	18	162
5	M39067	MANNO MIDBRAIN NEUROTYPES HDA	MSigDB C8: Cell Type Signatures (v7.5.1)	1.824e-15	2.559e-12	2.414e-11	1.279e-11	25	506
Show 45 more annotations
14: Coexpression Atlas [Display Chart] 167 input genes in category / 3038 annotations before applied cutoff / 21235 genes in category
	ID	Name	Source	pValue	FDR B&H	FDR B&Y	Bonferroni	Genes from Input	Genes in Annotation
1	PCBC EB 500	Progenitor-Cell-Biology-Consortium EmbryoidBody top-relative-expression-ranked 500	PCBC	1.491e-24	4.528e-21	3.893e-20	4.528e-21	36	496
2	PCBC EB 1000	Progenitor-Cell-Biology-Consortium EmbryoidBody top-relative-expression-ranked 1000	PCBC	4.481e-24	6.806e-21	5.851e-20	1.361e-20	47	994
3	PCBC ratio EB from-plasmid vs EB from-ESC cfr-2X-p05	Embryoid Body Cells-method plasmid vs Embryoid Body Cells-method NA-Confounder removed-fold2.0 adjp0.05	PCBC_AltAnalyze	2.745e-23	2.78e-20	2.39e-19	8.34e-20	21	112
4	PCBC EB fibroblast 1000	Progenitor-Cell-Biology-Consortium EmbryoidBody from inducedPluripotentialStemCells derived from from fibroblast top-relative-expression-ranked 1000	PCBC	2.152e-22	1.634e-19	1.405e-18	6.537e-19	45	986
5	PCBC EB blastocyst 1000	Progenitor-Cell-Biology-Consortium EmbryoidBody fromBlastocyst-derived-humanEmbryonicStemCells top-relative-expression-ranked 1000	PCBC	1.619e-20	9.838e-18	8.457e-17	4.919e-17	43	992
Show 45 more annotations
15: ToppCell Atlas [Display Chart] 171 input genes in category / 23069 annotations before applied cutoff / 45650 genes in category
	ID	Name	Source	pValue	FDR B&H	FDR B&Y	Bonferroni	Genes from Input	Genes in Annotation
1	c7078f6fcf27319ba8c5ebe700bcae7f1e7e39c1	Brain organoid-organoid Kanton Nature-Organoid-1M-Neuronal-midbrain/hindbrain cells|Organoid-1M / Sample Type, Dataset, Time group, and Cell type.	Integration of Four Brain Organoid Datasets and One Fetal Brain Dataset	6.172e-31	1.424e-26	1.513e-25	1.424e-26	25	197
2	d8c0d8da9d93eccc53f800bba80d92846c7e5dbc	LargeIntestine GW trimst-1-Neuronal|LargeIntestine GW trimst-1 / Per Region, Age group, Lineage, cell class, cell type	Cells of the human intestinal tract mapped across space and time	3.122e-29	2.401e-25	2.551e-24	7.202e-25	24	198
3	5f4ccbc2dc7377a05d6cc07c14eeb11d668ff767	LargeIntestine GW trimst-1.5-Neuronal|LargeIntestine GW trimst-1.5 / Per Region, Age group, Lineage, cell class, cell type	Cells of the human intestinal tract mapped across space and time	3.122e-29	2.401e-25	2.551e-24	7.202e-25	24	198
4	565fee2c4cded06e27c545be19d0699ef32bdaca	LargeIntestine GW trimst-1-Neuronal-neurons A-Branch A1 (iMN)|LargeIntestine GW trimst-1 / Per Region, Age group, Lineage, cell class, cell type	Cells of the human intestinal tract mapped across space and time	1.031e-27	5.946e-24	6.316e-23	2.378e-23	23	196
5	da38c13c8a322427fe306b7e2871f4da2c1393fd	LargeIntestine GW trimst-2-Neuronal-neurons A|LargeIntestine GW trimst-2 / Per Region, Age group, Lineage, cell class, cell type	Cells of the human intestinal tract mapped across space and time	6.788e-27	3.132e-23	3.327e-22	1.566e-22	22	181
Show 45 more annotations
16: Computational [Display Chart] 111 input genes in category / 432 annotations before applied cutoff / 10012 genes in category
	ID	Name	Source	pValue	FDR B&H	FDR B&Y	Bonferroni	Genes from Input	Genes in Annotation
1	M19344 MODULE 100	Genes in the cancer module 100.	MSigDb: C4 - CM: Cancer Modules (v7.2)	7.694e-10	1.502e-07	9.985e-07	3.324e-07	25	543
2	M2519 MODULE 137	CNS genes.	MSigDb: C4 - CM: Cancer Modules (v7.2)	8.307e-10	1.502e-07	9.985e-07	3.589e-07	25	545
3	M12065 MODULE 66	Genes in the cancer module 66.	MSigDb: C4 - CM: Cancer Modules (v7.2)	1.043e-09	1.502e-07	9.985e-07	4.507e-07	25	551
4	M15730 MODULE 11	Genes in the cancer module 11.	MSigDb: C4 - CM: Cancer Modules (v7.2)	3.494e-09	3.774e-07	2.508e-06	1.509e-06	24	539
5	M15550 MODULE 387	Genes in the cancer module 387.	MSigDb: C4 - CM: Cancer Modules (v7.2)	5.471e-08	4.727e-06	3.142e-05	2.363e-05	8	49
Show 20 more annotations
17: MicroRNA [Display Chart] 171 input genes in category / 8221 annotations before applied cutoff / 59110 genes in category
	ID	Name	Source	pValue	FDR B&H	FDR B&Y	Bonferroni	Genes from Input	Genes in Annotation
1	hsa-miR-3658		MirDB	3.387e-17	2.784e-13	2.67e-12	2.784e-13	31	1571
2	hsa-miR-3125:mirSVR highEffct	hsa-miR-3125:mirSVR nonconserved highEffect-0.5	MicroRNA.org	4.467e-16	8.402e-13	8.059e-12	3.672e-12	31	1726
3	hsa-miR-29a-3p		MirDB	4.981e-16	8.402e-13	8.059e-12	4.095e-12	23	831
4	hsa-miR-29c-3p		MirDB	4.981e-16	8.402e-13	8.059e-12	4.095e-12	23	831
5	hsa-miR-29b-3p		MirDB	5.11e-16	8.402e-13	8.059e-12	4.201e-12	23	832
Show 45 more annotations
18: Drug [Display Chart] 167 input genes in category / 16839 annotations before applied cutoff / 22767 genes in category
	ID	Name	Source	pValue	FDR B&H	FDR B&Y	Bonferroni	Genes from Input	Genes in Annotation
1	ctd:C496932	panobinostat	CTD	2.467e-09	4.155e-05	0.0004283	4.155e-05	32	1333
2	ctd:D003561	Cytarabine	CTD	4.487e-07	0.003778	0.03894	0.007555	18	598
3	CID006398969	B0683	Stitch	2.451e-06	0.01376	0.1418	0.04128	8	117
4	CID000005566	trifluoperazine	Stitch	5.159e-06	0.01875	0.1933	0.08687	12	324
5	ctd:D013096	Spermine	CTD	6.844e-06	0.01875	0.1933	0.1152	6	63
Show 45 more annotations
19: Disease [Display Chart] 155 input genes in category / 3647 annotations before applied cutoff / 19383 genes in category
	ID	Name	Source	pValue	FDR B&H	FDR B&Y	Bonferroni	Genes from Input	Genes in Annotation
1	C0270960	Congenital myopathy (disorder)	DisGeNET BeFree	9.112e-09	3.323e-05	0.0002917	3.323e-05	8	53
2	C0014544	Epilepsy	DisGeNET BeFree	9.295e-07	0.001695	0.01488	0.00339	26	1124
3	C0151786	Muscle Weakness	DisGeNET BeFree	1.485e-06	0.001805	0.01585	0.005415	11	218
4	C0030552	Paresis	DisGeNET BeFree	8.535e-06	0.007782	0.06832	0.03113	10	213
5	C0234133	Extrapyramidal sign	DisGeNET BeFree	1.609e-05	0.01042	0.0915	0.05868	5	40
Show 24 more annotations
