# Supplementary material for: RAAS-deficient organoids indicate delayed angiogenesis as a possible cause for autosomal recessive renal tubular dysgenesis
Source: Nat Commun. 2023 Dec 9;14:8159. doi: 10.1038/s41467-023-43795-x (PMC10710424; doi:10.1038/s41467-023-43795-x)
Supplement: Supplementary file 9 — Supplementary Data 7 [file 41467_2023_43795_MOESM9_ESM.xlsx]

## Sheet: RaedMe
Supplemntal Data 7: Batch corrected analyses of both ACE and AGTR DEG
Tab	Contains	Sort	Cutoffs
Data S7	ATR, ACE Shared DEG (Batch corrected)	Column G	<0.05 ain adjusted pValue, Column I

## Sheet: Data S7
	Table S7 contains all shared, btach corrected genes in RAAS mutants and the CPN in the smaple
						Mut>WT				shared, true	unique ATGR	unique ACE	false	new	Total
Sort STAT		Gene	baseMean	log2FoldChange	lfcSE	stat	pvalue	padj	Independent analyses	375	1315	154	4	141	1989
1	ENSG00000046653	GPM6B	2072.45	0.871547	0.072755	11.9792	4.56643e-33	1.65518e-29	TRUE
2	ENSG00000180787	ZFP3	407.41	1.61704	0.144376	11.2002	4.06779e-29	8.84663e-26	TRUE
3	ENSG00000056277	ZNF280C	757.482	0.683922	0.0736612	9.2847	1.62158e-20	1.53331e-17	TRUE
4	ENSG00000153956	CACNA2D1	4265.03	0.678327	0.0739331	9.17487	4.52116e-20	3.64171e-17	TRUE
5	ENSG00000017427	IGF1	1797	0.688456	0.075961	9.06329	1.26571e-19	9.49191e-17	TRUE
6	ENSG00000153820	SPHKAP	337.818	1.58214	0.178284	8.87426	7.04022e-19	4.93905e-16	TRUE
7	ENSG00000104435	STMN2	286.436	1.86614	0.220122	8.47774	2.29616e-17	1.28043e-14	TRUE
8	ENSG00000148143	ZNF462	6248.05	0.633904	0.0753871	8.40866	4.14735e-17	2.14754e-14	TRUE
9	ENSG00000162377	COA7	870.865	0.605659	0.0734557	8.24524	1.64834e-16	7.96623e-14	TRUE
10	ENSG00000130741	EIF2S3	14276.4	0.70276	0.0855192	8.21757	2.07673e-16	9.8184e-14	TRUE
11	ENSG00000101868	POLA1	2963.03	0.894848	0.110704	8.08324	6.30703e-16	2.85761e-13	TRUE
12	ENSG00000139132	FGD4	1745	0.848621	0.105214	8.06568	7.28305e-16	3.23248e-13	TRUE
13	ENSG00000123307	NEUROD4	54.307	3.60103	0.451528	7.97521	1.52118e-15	6.36204e-13	TRUE
14	ENSG00000164099	PRSS12	958.653	0.89767	0.113482	7.91027	2.56839e-15	1.05391e-12	TRUE
15	ENSG00000177103	DSCAML1	314.188	0.76357	0.0969993	7.87191	3.49267e-15	1.40664e-12	TRUE
16	ENSG00000106341	PPP1R17	103.457	1.81143	0.238985	7.57966	3.46449e-14	1.25576e-11	TRUE
17	ENSG00000162374	ELAVL4	96.3214	1.9724	0.262508	7.51368	5.74885e-14	1.86606e-11	TRUE
18	ENSG00000277586	NEFL	5598.8	0.987319	0.131856	7.48789	6.99923e-14	2.20607e-11	TRUE
19	ENSG00000135457	TFCP2	1538.73	0.571963	0.0779876	7.33403	2.23339e-13	6.39103e-11	TRUE
20	ENSG00000153993	SEMA3D	2505.02	0.993794	0.135954	7.3098	2.67545e-13	7.55658e-11	TRUE
21	ENSG00000130287	NCAN	70.2824	2.70082	0.372718	7.24628	4.28363e-13	1.12241e-10	TRUE
22	ENSG00000135486	HNRNPA1	35943.3	0.548135	0.0756747	7.2433	4.37899e-13	1.13107e-10	Unique ATGR
23	ENSG00000100714	MTHFD1	2452.07	0.509836	0.0703998	7.24201	4.42069e-13	1.13107e-10	TRUE
24	ENSG00000145362	ANK2	3989.29	0.796487	0.110873	7.18378	6.78093e-13	1.67582e-10	TRUE
25	ENSG00000105409	ATP1A3	100.398	1.99186	0.280337	7.10524	1.20114e-12	2.87059e-10	TRUE
26	ENSG00000196531	NACA	16294	1.05879	0.1492	7.09641	1.28036e-12	3.02667e-10	TRUE
27	ENSG00000274488	LY6H	121.27	1.94173	0.276805	7.01482	2.30248e-12	5.05801e-10	FALSE
28	ENSG00000075568	TMEM131	4030.92	0.638998	0.0922294	6.92836	4.25752e-12	8.98956e-10	TRUE
29	ENSG00000147488	ST18	35.2099	2.42919	0.353691	6.86812	6.50553e-12	1.33474e-09	TRUE
30	ENSG00000228623	ZNF883	313.64	0.951016	0.139109	6.83646	8.11743e-12	1.60489e-09	TRUE
31	ENSG00000196361	ELAVL3	116.556	2.13878	0.31318	6.82923	8.53726e-12	1.67269e-09	TRUE
32	ENSG00000178187	ZNF454	202.945	0.807117	0.118392	6.81732	9.27552e-12	1.79343e-09	TRUE
33	ENSG00000260903	XKR7	91.2373	1.85273	0.272117	6.8086	9.85506e-12	1.86372e-09	TRUE
34	ENSG00000138767	CNOT6L	3026.85	0.718616	0.106116	6.77197	1.27036e-11	2.38171e-09	TRUE
35	ENSG00000273703	H2BC14	1188.08	0.953497	0.142724	6.68071	2.37792e-11	4.04108e-09	TRUE
36	ENSG00000102359	SRPX2	668.766	1.2089	0.181376	6.66518	2.64342e-11	4.42223e-09	TRUE
37	ENSG00000178403	NEUROG2	31.2053	4.52167	0.681892	6.63107	3.3327e-11	5.40892e-09	TRUE
38	ENSG00000101958	GLRA2	50.6575	2.53686	0.383137	6.62129	3.56069e-11	5.73613e-09	TRUE
39	ENSG00000183166	CALN1	89.8674	1.50367	0.22891	6.56883	5.07112e-11	7.9343e-09	TRUE
40	ENSG00000184144	CNTN2	395.353	1.24736	0.193123	6.45887	1.05488e-10	1.51931e-08	TRUE
41	ENSG00000100129	EIF3L	9625.66	0.59878	0.0932987	6.41789	1.3818e-10	1.93881e-08	Unique ATGR
42	ENSG00000142676	RPL11	13367	0.756702	0.118606	6.37997	1.77125e-10	2.40757e-08	TRUE
43	ENSG00000186300	ZNF555	939.066	0.546904	0.0859222	6.36511	1.95147e-10	2.61979e-08	Unique ATGR
44	ENSG00000161905	ALOX15	72.6441	1.99395	0.313631	6.35764	2.0488e-10	2.72003e-08	TRUE
45	ENSG00000123096	SSPN	777.155	0.797578	0.128112	6.22561	4.79687e-10	5.89392e-08	TRUE
46	ENSG00000102468	HTR2A	106.272	1.17719	0.189549	6.21047	5.28261e-10	6.41822e-08	TRUE
47	ENSG00000184678	H2BC21	4085.18	0.6307	0.102348	6.16231	7.16933e-10	8.03704e-08	TRUE
48	ENSG00000187068	C3orf70	924.383	0.516236	0.0839978	6.14582	7.95492e-10	8.61772e-08	Unique ATGR
49	ENSG00000196767	POU3F4	18.4572	3.51488	0.574202	6.12134	9.27904e-10	9.74882e-08	TRUE
50	ENSG00000090932	DLL3	110.321	1.06809	0.174797	6.11048	9.933e-10	1.0238e-07	TRUE
51	ENSG00000117707	PROX1	392.052	0.850654	0.140909	6.03689	1.57113e-09	1.48561e-07	TRUE
52	ENSG00000136999	CCN3	91.3121	1.31985	0.218661	6.03605	1.57929e-09	1.48686e-07	TRUE
53	ENSG00000175567	UCP2	1304.85	1.33707	0.223416	5.98468	2.16814e-09	1.9812e-07	TRUE
54	ENSG00000188158	NHS	1153.88	0.91158	0.152353	5.98336	2.18581e-09	1.989e-07	TRUE
55	ENSG00000248905	FMN1	982.516	0.650909	0.108901	5.97707	2.27185e-09	2.05014e-07	TRUE
56	ENSG00000171365	CLCN5	8783.1	0.916412	0.153868	5.95584	2.58746e-09	2.30623e-07	TRUE
57	ENSG00000187122	SLIT1	809.867	1.03997	0.175242	5.93449	2.94767e-09	2.59529e-07	TRUE
58	ENSG00000183621	ZNF438	254.524	0.861905	0.145851	5.90948	3.43193e-09	2.99749e-07	TRUE
59	ENSG00000165152	PGAP4	656.041	0.608849	0.103054	5.90804	3.46205e-09	3.01171e-07	TRUE
60	ENSG00000173404	INSM1	91.9495	3.31563	0.564191	5.8768	4.18276e-09	3.59552e-07	TRUE
61	ENSG00000148798	INA	204.963	1.47718	0.252647	5.84681	5.01079e-09	4.24026e-07	TRUE
62	ENSG00000025039	RRAGD	1903.28	0.793193	0.135911	5.83613	5.34275e-09	4.48626e-07	TRUE
63	ENSG00000198034	RPS4X	17427.2	0.522283	0.0905567	5.76747	8.0469e-09	6.50572e-07	Unique ATGR
64	ENSG00000166833	NAV2	5570.23	0.852782	0.148019	5.76129	8.34731e-09	6.70983e-07	TRUE
66	ENSG00000162244	RPL29	16285.8	0.559311	0.0977357	5.72269	1.04849e-08	8.26181e-07	Unique ATGR
67	ENSG00000166441	RPL27A	12026.5	0.703763	0.124639	5.64642	1.63824e-08	1.22434e-06	TRUE
68	ENSG00000139352	ASCL1	22.8133	2.32153	0.412436	5.62884	1.81426e-08	1.34664e-06	TRUE
69	ENSG00000075651	PLD1	1225.21	0.997509	0.177372	5.62382	1.86781e-08	1.38167e-06	TRUE
70	ENSG00000151552	QDPR	791.711	0.533128	0.0948153	5.62281	1.87879e-08	1.38508e-06	Unique ATGR
71	ENSG00000233822	H2BC15	1620.59	0.5242	0.0932758	5.61989	1.91081e-08	1.40393e-06	Unique ATGR
72	ENSG00000215397	SCRT2	43.068	2.63633	0.4701	5.60802	2.04652e-08	1.48359e-06	TRUE
73	ENSG00000181778	TMEM252	189.324	1.24816	0.223072	5.59534	2.20193e-08	1.58045e-06	TRUE
74	ENSG00000102230	PCYT1B	1016.23	0.66513	0.118939	5.59219	2.2422e-08	1.60406e-06	TRUE
75	ENSG00000159307	SCUBE1	751.611	0.722066	0.12917	5.59003	2.2703e-08	1.61884e-06	TRUE
76	ENSG00000109846	CRYAB	663.076	1.89392	0.338997	5.58685	2.31231e-08	1.6434e-06	TRUE
77	ENSG00000145920	CPLX2	43.9336	1.97388	0.353991	5.57608	2.46004e-08	1.73142e-06	TRUE
78	ENSG00000233757	LOC344065	300.615	0.555121	0.0998334	5.56048	2.69038e-08	1.88136e-06
79	ENSG00000102385	DRP2	166.217	1.05068	0.189469	5.5454	2.93286e-08	2.02488e-06	TRUE
80	ENSG00000170854	RIOX2	967.387	0.555441	0.100341	5.53554	3.10267e-08	2.12861e-06	Unique ATGR
81	ENSG00000132854	KANK4	1238.59	1.08169	0.195501	5.5329	3.14981e-08	2.1474e-06	TRUE
82	ENSG00000197958	RPL12	11833.8	0.62042	0.112179	5.5306	3.19132e-08	2.1689e-06	TRUE
83	ENSG00000169330	MINAR1	386.227	0.966006	0.175043	5.51869	3.41544e-08	2.29256e-06	TRUE
84	ENSG00000126016	AMOT	13321.7	0.544418	0.099183	5.48902	4.04159e-08	2.65548e-06	TRUE
85	ENSG00000110427	KIAA1549L	471.799	0.979714	0.178526	5.48781	4.06955e-08	2.6658e-06	TRUE
86	ENSG00000189046	ALKBH2	381.857	0.587605	0.107254	5.47861	4.28678e-08	2.79128e-06	Unique ATGR
87	ENSG00000244563	RPS26P19	16.1139	6.21289	1.13681	5.46521	4.62361e-08	2.94881e-06	TRUE
88	ENSG00000156298	TSPAN7	525.227	0.88381	0.162026	5.45476	4.90398e-08	3.07765e-06	TRUE
89	ENSG00000153814	JAZF1	488.598	0.699217	0.128663	5.43447	5.49593e-08	3.38259e-06	TRUE
90	ENSG00000243978	RTL9	81.6065	1.57014	0.289228	5.42873	5.67573e-08	3.45758e-06	TRUE
92	ENSG00000149218	ENDOD1	1750.14	0.572302	0.1057	5.41439	6.14969e-08	3.67427e-06	TRUE
93	ENSG00000212900	KRTAP3-2	12.4751	4.87576	0.900909	5.41204	6.23118e-08	3.71276e-06	Unique ATGR
94	ENSG00000060749	QSER1	4894.33	0.536968	0.099323	5.40628	6.43471e-08	3.82355e-06	Unique ATGR
95	ENSG00000171786	NHLH1	111.911	2.39069	0.44325	5.39354	6.90819e-08	4.04643e-06	TRUE
96	ENSG00000284282	POLR3E	167.004	0.95019	0.176352	5.38802	7.12373e-08	4.13138e-06
97	ENSG00000231007	CDC20P1	45.9961	1.38832	0.257919	5.38277	7.33476e-08	4.20888e-06	TRUE
98	ENSG00000078018	MAP2	968.583	1.03811	0.193266	5.37139	7.81337e-08	4.42927e-06	TRUE
99	ENSG00000100503	NIN	4121.32	0.500739	0.0933833	5.3622	8.22164e-08	4.63224e-06	Unique ATGR
100	ENSG00000233426	EIF3FP3	124.787	0.826757	0.155777	5.3073	1.11261e-07	5.98936e-06	TRUE
101	ENSG00000189056	RELN	2586.04	0.990531	0.186854	5.30109	1.15112e-07	6.16858e-06	TRUE
102	ENSG00000177551	NHLH2	84.4441	2.0063	0.385158	5.20904	1.89822e-07	9.8058e-06	TRUE
103	ENSG00000163053	SLC16A14	491.665	1.12637	0.216761	5.19638	2.03204e-07	1.03496e-05	TRUE
104	ENSG00000141576	RNF157	1006.57	0.578267	0.111295	5.19582	2.03819e-07	1.03567e-05	Unique ATGR
105	ENSG00000147403	RPL10	26231.9	0.571023	0.110075	5.1876	2.13017e-07	1.07737e-05	Unique ATGR
106	ENSG00000121769	FABP3	414.781	0.960987	0.185429	5.18251	2.18916e-07	1.09837e-05	TRUE
107	ENSG00000204628	RACK1	27638.3	0.546875	0.105661	5.17574	2.27014e-07	1.12977e-05	Unique ATGR
108	ENSG00000086289	EPDR1	381.571	0.640067	0.123906	5.16575	2.39478e-07	1.17753e-05	Unique ACE
109	ENSG00000132386	SERPINF1	2098.54	0.534985	0.10363	5.16247	2.43715e-07	1.19376e-05	Unique ACE
110	ENSG00000198597	ZNF536	428.65	1.26857	0.246188	5.15287	2.56524e-07	1.22344e-05	TRUE
111	ENSG00000163590	PPM1L	1408.9	0.558494	0.108822	5.13216	2.86442e-07	1.33968e-05	Unique ATGR
112	ENSG00000275713	H2BC9	2031.35	0.771161	0.150284	5.13135	2.87674e-07	1.34256e-05	TRUE
113	ENSG00000181754	AMIGO1	430.021	0.643887	0.125907	5.11397	3.15454e-07	1.45042e-05	TRUE
114	ENSG00000254772	EEF1G	31706.2	0.633946	0.124172	5.1054	3.30102e-07	1.5082e-05	Unique ATGR
115	ENSG00000172179	PRL	244.034	2.57565	0.505298	5.09729	3.44556e-07	1.56522e-05	TRUE
116	ENSG00000138336	TET1	2313.85	0.676177	0.132792	5.092	3.54309e-07	1.60531e-05	Unique ATGR
117	ENSG00000181827	RFX7	2259.7	0.536409	0.105471	5.08583	3.66024e-07	1.64469e-05	Unique ACE
118	ENSG00000104299	INTS9	671.037	0.529503	0.104252	5.07908	3.79268e-07	1.6937e-05	Unique ATGR
119	ENSG00000109472	CPE	2198.94	0.600433	0.118753	5.05615	4.27798e-07	1.88717e-05	TRUE
120	ENSG00000091664	SLC17A6	43.3332	1.36032	0.270083	5.03669	4.73647e-07	2.06845e-05	TRUE
121	ENSG00000137124	ALDH1B1	1603.48	0.739889	0.147054	5.0314	4.86915e-07	2.11366e-05	Unique ATGR
122	ENSG00000162409	PRKAA2	1562.18	0.620098	0.123505	5.02083	5.14484e-07	2.21564e-05	TRUE
123	ENSG00000109991	P2RX3	423.099	1.8999	0.379531	5.00591	5.55987e-07	2.3709e-05	TRUE
124	ENSG00000119906	SLF2	6044.47	1.06234	0.212344	5.00292	5.64678e-07	2.40325e-05	TRUE
125	ENSG00000125414	MYH2	45.2338	2.75653	0.551844	4.99513	5.87962e-07	2.48291e-05	TRUE
126	ENSG00000070601	FRMPD1	665.458	1.50299	0.300965	4.99389	5.91754e-07	2.49408e-05	TRUE
127	ENSG00000187323	DCC	554.688	1.09141	0.219185	4.9794	6.37828e-07	2.64723e-05	TRUE
128	ENSG00000168824	NSG1	164.866	0.879704	0.177142	4.96609	6.83174e-07	2.83003e-05	TRUE
129	ENSG00000134775	FHOD3	1986.59	0.739845	0.149054	4.96359	6.92016e-07	2.85578e-05	TRUE
130	ENSG00000165970	SLC6A5	11.7753	3.73001	0.755332	4.93824	7.88309e-07	3.21654e-05	Unique ATGR
131	ENSG00000266524	GDF10	295.829	1.65365	0.335211	4.93317	8.09075e-07	3.27668e-05	TRUE
132	ENSG00000089009	RPL6	26591.4	0.583683	0.119237	4.89515	9.823e-07	3.91265e-05	Unique ATGR
133	ENSG00000170279	C7orf33	6.63871	5.86169	1.19911	4.88836	1.01678e-06	4.03523e-05	Unique ATGR
134	ENSG00000184613	NELL2	613.322	0.965261	0.197597	4.885	1.03429e-06	4.08977e-05	TRUE
135	ENSG00000180772	AGTR2	655.581	1.35088	0.279801	4.82802	1.37899e-06	5.28929e-05	TRUE
136	ENSG00000100629	CEP128	386.339	0.669574	0.138731	4.8264	1.3902e-06	5.32289e-05	Unique ATGR
137	ENSG00000167705	RILP	14.7239	2.6556	0.550563	4.82344	1.41106e-06	5.38382e-05	TRUE
139	ENSG00000078814	MYH7B	1070.31	1.72895	0.360387	4.79748	1.60678e-06	6.01448e-05	TRUE
140	ENSG00000123570	RAB9B	374.964	0.930325	0.194073	4.79369	1.63743e-06	6.08731e-05	TRUE
141	ENSG00000231165	TRBV26OR9-2	51.8604	2.11592	0.44193	4.7879	1.68533e-06	6.23885e-05	TRUE
142	ENSG00000170222	ADPRM	248.299	0.569781	0.119009	4.78773	1.6868e-06	6.23885e-05	Unique ATGR
143	ENSG00000053108	FSTL4	241.583	0.808092	0.168892	4.78465	1.71282e-06	6.31363e-05	TRUE
144	ENSG00000016082	ISL1	63.8858	1.94038	0.406474	4.77367	1.80897e-06	6.60093e-05	Unique ACE
145	ENSG00000259030	FPGT-TNNI3K	84.124	1.22668	0.257042	4.77229	1.82143e-06	6.63526e-05	TRUE
146	ENSG00000145220	LYAR	244.351	0.578919	0.121438	4.76721	1.86793e-06	6.78192e-05	Unique ACE
147	ENSG00000144713	RPL32	18348.6	0.568141	0.119412	4.75784	1.95678e-06	7.05739e-05	Unique ATGR
148	ENSG00000185437	SH3BGR	135.366	1.55873	0.327729	4.75615	1.97322e-06	7.09315e-05	TRUE
149	ENSG00000166707	ZCCHC18	218.208	0.719275	0.151433	4.74978	2.03634e-06	7.26006e-05	TRUE
150	ENSG00000153253	SCN3A	129.551	0.878436	0.184969	4.7491	2.04324e-06	7.26086e-05	Unique ACE
151	ENSG00000166402	TUB	1690.21	0.574434	0.121239	4.73801	2.15822e-06	7.60728e-05	Unique ATGR
152	ENSG00000019186	CYP24A1	26.8282	1.55822	0.329943	4.72269	2.32744e-06	8.15091e-05	Unique ATGR
153	ENSG00000065361	ERBB3	6646.87	0.824091	0.175173	4.70443	2.54571e-06	8.81595e-05	TRUE
154	ENSG00000154721	JAM2	976.969	1.29037	0.27472	4.69704	2.63953e-06	9.083e-05	TRUE
155	ENSG00000182670	TTC3	13357.8	0.502364	0.107186	4.68685	2.77442e-06	9.51705e-05	Unique ATGR
157	ENSG00000282941	TCEA3	274.912	0.706937	0.151024	4.68096	2.85535e-06	9.73326e-05	Unique ATGR
158	ENSG00000177873	ZNF619	339.997	0.517788	0.110652	4.67942	2.87694e-06	9.7915e-05	Unique ACE
159	ENSG00000189007	ADAT2	292.39	0.504005	0.107812	4.67484	2.94178e-06	9.96539e-05	Unique ATGR
160	ENSG00000077279	DCX	12872.5	1.63345	0.350262	4.66352	3.1084e-06	0.000104971	TRUE
161	ENSG00000144191	CNGA3	143.498	3.08815	0.662531	4.66114	3.14463e-06	0.000105472	TRUE
165	ENSG00000229202	PRR3	251.122	0.530204	0.11377	4.66032	3.15719e-06	0.000105472
166	ENSG00000132436	FIGNL1	699.905	0.544064	0.116788	4.65857	3.18407e-06	0.000106207	TRUE
167	ENSG00000157851	DPYSL5	1629.21	1.04152	0.223836	4.65306	3.2705e-06	0.000108757	TRUE
168	ENSG00000107554	DNMBP	1486.92	0.520052	0.111832	4.65031	3.31439e-06	0.000110048	Unique ATGR
169	ENSG00000112619	PRPH2	94.8302	0.936834	0.201504	4.64921	3.33216e-06	0.000110469	Unique ATGR
170	ENSG00000105649	RAB3A	138.355	1.03723	0.223243	4.64618	3.38131e-06	0.000111083	Unique ATGR
171	ENSG00000166426	CRABP1	1768.01	1.73787	0.374731	4.63766	3.52382e-06	0.000114897	TRUE
172	ENSG00000135824	RGS8	59.1901	2.69715	0.581876	4.63527	3.56471e-06	0.000115709	TRUE
173	ENSG00000106278	PTPRZ1	395.065	0.963644	0.208005	4.63279	3.60772e-06	0.000116584	TRUE
174	ENSG00000137393	RNF144B	300.052	0.658431	0.142369	4.62483	3.74907e-06	0.000120972	Unique ATGR
175	ENSG00000135472	FAIM2	127.167	1.19872	0.259444	4.62036	3.8307e-06	0.000123058	Unique ATGR
176	ENSG00000187720	THSD4	826.899	0.509068	0.110226	4.61838	3.86749e-06	0.000124056	Unique ATGR
177	ENSG00000141404	GNAL	765.609	0.618539	0.134106	4.61231	3.98224e-06	0.000126995	Unique ATGR
178	ENSG00000118407	FILIP1	1888.19	1.10691	0.240051	4.61115	4.00442e-06	0.000127508	TRUE
179	ENSG00000099194	SCD	12216.4	0.515433	0.11183	4.60909	4.0444e-06	0.000128593	Unique ATGR
180	ENSG00000278588	H2BC10	1807.23	0.585853	0.127168	4.60692	4.08672e-06	0.000129749	Unique ATGR
181	ENSG00000080644	CHRNA3	87.87	1.85772	0.404434	4.5934	4.36091e-06	0.000136584	Unique ATGR
182	ENSG00000154310	TNIK	3385.28	0.938038	0.204426	4.58864	4.46144e-06	0.000138809	Unique ATGR
183	ENSG00000196793	ZNF239	293.45	0.506209	0.1108	4.56868	4.90816e-06	0.000151408	Unique ATGR
184	ENSG00000134716	CYP2J2	79.9313	2.57939	0.564732	4.56746	4.93667e-06	0.000152072	TRUE
185	ENSG00000165973	NELL1	222.382	0.675826	0.14828	4.55778	5.16965e-06	0.000157025	TRUE
186	ENSG00000162981	LRATD1	1705.1	0.619633	0.136246	4.54791	5.41811e-06	0.000163204	Unique ATGR
187	ENSG00000170961	HAS2	1303.07	1.95158	0.42917	4.54734	5.43282e-06	0.000163421	TRUE
188	ENSG00000197616	MYH6	70.1843	2.25359	0.49565	4.54673	5.44856e-06	0.000163667	Unique ATGR
189	ENSG00000121900	TMEM54	113.726	0.647542	0.142616	4.54047	5.61302e-06	0.000167681	Unique ATGR
190	ENSG00000105750	ZNF85	458.997	0.52102	0.115155	4.5245	6.05394e-06	0.000179375	Unique ACE
191	ENSG00000198756	COLGALT2	721.314	0.765032	0.169116	4.5237	6.07677e-06	0.000179806	Unique ATGR
192	ENSG00000169891	REPS2	757.401	0.839632	0.185633	4.52306	6.09507e-06	0.000180103	TRUE
193	ENSG00000050438	SLC4A8	421.73	0.575834	0.127663	4.51059	6.46478e-06	0.000188973	Unique ATGR
194	ENSG00000187714	SLC18A3	76.9705	1.21475	0.269398	4.50914	6.50916e-06	0.000190002	Unique ATGR
195	ENSG00000175175	PPM1E	494.359	1.55494	0.345244	4.5039	6.67161e-06	0.000193459	TRUE
196	ENSG00000126500	FLRT1	392.973	1.0285	0.228622	4.49871	6.83681e-06	0.000197985	Unique ATGR
198	ENSG00000280858	RPL7A	13261.4	0.569556	0.126655	4.49691	6.89469e-06	0.000199131	Unique ATGR
199	ENSG00000288534	TMX2-CTNND1	1535.42	1.18672	0.264078	4.49383	6.99529e-06	0.000201689	TRUE
200	ENSG00000102837	OLFM4	37.4956	1.2785	0.285114	4.48419	7.31919e-06	0.000209445	Unique ATGR
201	ENSG00000106819	ASPN	569.459	2.43491	0.543293	4.48176	7.40283e-06	0.000211326	Unique ATGR
202	ENSG00000178695	KCTD12	6445.67	0.697112	0.155555	4.48144	7.4141e-06	0.000211326	TRUE
203	ENSG00000011677	GABRA3	100.307	1.06934	0.239167	4.47109	7.78215e-06	0.00022066	Unique ATGR
204	ENSG00000162706	CADM3	99.274	1.27929	0.286223	4.46955	7.83846e-06	0.000221967	TRUE
205	ENSG00000171970	ZNF57	117.484	0.679286	0.152131	4.46514	8.0017e-06	0.000225883	Unique ACE
206	ENSG00000124635	H2BC11	1879.83	0.573851	0.128523	4.46497	8.00788e-06	0.000225883	Unique ATGR
208	ENSG00000284923	SCRT1	23.303	1.53448	0.343937	4.46152	8.13799e-06	0.000228959	Unique ATGR
210	ENSG00000187987	ZSCAN23	239.93	0.595171	0.134087	4.43871	9.05006e-06	0.000251047	Unique ACE
211	ENSG00000136928	GABBR2	62.089	1.40107	0.317248	4.41632	1.00396e-05	0.000272587	Unique ATGR
212	ENSG00000112137	PHACTR1	289.098	0.512582	0.116605	4.39587	1.10328e-05	0.000296958	Unique ACE
213	ENSG00000254685	FPGT	496.799	0.965631	0.2199	4.39123	1.1271e-05	0.000301502	TRUE
214	ENSG00000109084	TMEM97	2072.73	0.787502	0.179422	4.38911	1.13818e-05	0.000303719	Unique ATGR
215	ENSG00000123560	PLP1	268.242	0.970228	0.221095	4.38828	1.14248e-05	0.000304494	TRUE
216	ENSG00000275004	ZNF280B	417.948	0.761223	0.173496	4.38756	1.14631e-05	0.00030501	TRUE
217	ENSG00000154309	DISP1	1041.52	0.661495	0.150833	4.38561	1.15661e-05	0.000306383	Unique ATGR
218	ENSG00000254656	RTL1	1008.8	3.75507	0.856939	4.38195	1.1762e-05	0.000310436	Unique ATGR
219	ENSG00000144354	CDCA7	874.526	0.625738	0.142854	4.38027	1.18535e-05	0.000311716	Unique ATGR
220	ENSG00000060762	MPC1	582.374	0.600523	0.137166	4.37807	1.19737e-05	0.000313361	TRUE
221	ENSG00000100575	TIMM9	532.366	0.577271	0.131893	4.37682	1.20423e-05	0.000314778	Unique ACE
222	ENSG00000196132	MYT1	81.1723	0.952924	0.217771	4.37581	1.20983e-05	0.000315558	Unique ACE
223	ENSG00000105737	GRIK5	627.606	0.703872	0.160857	4.37576	1.21011e-05	0.000315558	TRUE
224	ENSG00000196459	TRAPPC2	1028.86	0.504791	0.11541	4.3739	1.22045e-05	0.000317114	Unique ACE
225	ENSG00000197008	ZNF138	531.01	0.619144	0.141576	4.37324	1.22419e-05	0.000317704	Unique ATGR
226	ENSG00000130711	PRDM12	34.7164	1.84965	0.423366	4.36892	1.24862e-05	0.000322123	TRUE
227	ENSG00000142534	RPS11	17228.9	0.764825	0.175249	4.36423	1.27572e-05	0.000328334	TRUE
228	ENSG00000175548	ALG10B	1701.87	0.570387	0.130735	4.36293	1.28334e-05	0.000329906	Unique ACE
229	ENSG00000265763	ZNF488	168.591	0.593396	0.136135	4.35887	1.30736e-05	0.000334499	Unique ATGR
230	ENSG00000170425	ADORA2B	225.515	0.517772	0.118894	4.35491	1.33122e-05	0.000338814	Unique ACE
231	ENSG00000111674	ENO2	398.754	0.765653	0.175989	4.35056	1.35789e-05	0.000343787	TRUE
232	ENSG00000204314	PRRT1	41.747	2.48675	0.572256	4.34552	1.38944e-05	0.000350334	Unique ATGR
233	ENSG00000147852	VLDLR	1843.95	0.694346	0.159933	4.34148	1.41523e-05	0.00035541	Unique ATGR
234	ENSG00000154511	DIPK1A	373.362	0.512515	0.118067	4.34089	1.41905e-05	0.000355958	Unique ACE
235	ENSG00000229183	PGA4	133.048	2.83663	0.653566	4.34023	1.42335e-05	0.000356623	TRUE
236	ENSG00000204897	KRT25	9.4744	3.55473	0.819391	4.33826	1.43618e-05	0.000359426	Unique ATGR
238	ENSG00000253767	PCDHGA8	266.435	0.684562	0.158012	4.33233	1.47538e-05	0.000367123	TRUE
239	ENSG00000172123	SLFN12	410.163	0.569601	0.131548	4.32998	1.49125e-05	0.000369803	Unique ATGR
240	ENSG00000101210	EEF1A2	388.484	1.72488	0.398906	4.32402	1.53212e-05	0.000377356	TRUE
242	ENSG00000152377	SPOCK1	813.098	1.03351	0.239344	4.31809	1.57388e-05	0.000386328	Unique ATGR
243	ENSG00000165633	VSTM4	1665.89	0.56421	0.130747	4.31528	1.59404e-05	0.000390395	Unique ATGR
244	ENSG00000106852	LHX6	18.4666	1.69448	0.392879	4.31299	1.61062e-05	0.000393571	Unique ATGR
245	ENSG00000170091	NSG2	27.2194	2.16759	0.504263	4.29854	1.71929e-05	0.000416382	TRUE
246	ENSG00000139445	FOXN4	85.1288	2.1727	0.506493	4.28969	1.78919e-05	0.000431035	Unique ATGR
247	ENSG00000283196	LOC107985911	125.805	1.3458	0.313734	4.28963	1.7897e-05	0.000431035
248	ENSG00000087589	CASS4	716.309	2.41356	0.56366	4.28195	1.85263e-05	0.000443733	TRUE
249	ENSG00000101812	H2BW2	115.031	0.920892	0.215104	4.28114	1.85936e-05	0.000444855	TRUE
250	ENSG00000125354	SEPTIN6	2617.75	0.575312	0.134521	4.27676	1.89636e-05	0.000451719	Unique ATGR
251	ENSG00000285043	LOC112694756	319.351	0.583058	0.136612	4.268	1.97234e-05	0.000467261	TRUE
252	ENSG00000171533	MAP6	225.142	0.896508	0.210276	4.26348	2.01266e-05	0.000475776	TRUE
253	ENSG00000077274	CAPN6	6282.69	2.68615	0.63123	4.25541	2.08662e-05	0.000489008	TRUE
254	ENSG00000242575	TUBAP13	15.6634	1.61794	0.381158	4.2448	2.18787e-05	0.000511083	Unique ATGR
255	ENSG00000121210	TMEM131L	2106.51	0.721491	0.17024	4.23807	2.25448e-05	0.000522156	Unique ATGR
256	ENSG00000089723	OTUB2	201.794	0.686553	0.162448	4.22629	2.37578e-05	0.000546177	TRUE
257	ENSG00000078053	AMPH	535.653	0.601578	0.142385	4.22501	2.3893e-05	0.000548345	Unique ATGR
258	ENSG00000188846	RPL14	11657.2	0.517862	0.122918	4.21307	2.51927e-05	0.000573708	Unique ATGR
259	ENSG00000122778	KIAA1549	2995.39	0.859072	0.204438	4.20211	2.64435e-05	0.00059508	Unique ATGR
260	ENSG00000125851	PCSK2	141.561	1.09412	0.260918	4.19335	2.74861e-05	0.000614987	Unique ATGR
261	ENSG00000170500	LONRF2	471.038	0.578765	0.138028	4.19311	2.75158e-05	0.000615019	Unique ACE
262	ENSG00000111490	TBC1D30	139.294	0.65333	0.155957	4.18917	2.79975e-05	0.000624092	Unique ATGR
263	ENSG00000159409	CELF3	99.1546	0.891886	0.212907	4.18909	2.80078e-05	0.000624092	Unique ATGR
264	ENSG00000137142	IGFBPL1	641.386	1.67238	0.399351	4.18774	2.81749e-05	0.000626532	Unique ATGR
265	ENSG00000136153	LMO7	1677.55	0.698728	0.167339	4.17551	2.97314e-05	0.000659795	TRUE
266	ENSG00000165490	DDIAS	295.012	0.547886	0.131445	4.16819	3.07032e-05	0.000677903	Unique ATGR
267	ENSG00000183044	ABAT	3583.61	0.899695	0.216089	4.16354	3.13352e-05	0.000689057	Unique ATGR
268	ENSG00000073464	CLCN4	943.593	0.609088	0.146364	4.16144	3.16241e-05	0.000694007	Unique ACE
269	ENSG00000152208	GRID2	199.294	0.500789	0.12036	4.16074	3.17213e-05	0.000695439	Unique ACE
270	ENSG00000176909	MAMSTR	554.87	1.29335	0.311375	4.15368	3.27167e-05	0.000712949	Unique ATGR
271	ENSG00000284254	HNRNPH1	245.536	0.595506	0.14352	4.1493	3.33497e-05	0.000723369
272	ENSG00000240563	L1TD1	200.619	1.70345	0.411009	4.14456	3.40465e-05	0.000737494	Unique ATGR
273	ENSG00000135409	AMHR2	25.3107	1.40523	0.339597	4.13795	3.50424e-05	0.000751581	Unique ACE
274	ENSG00000166501	PRKCB	458.539	2.1921	0.531118	4.12732	3.67009e-05	0.000780226	Unique ATGR
275	ENSG00000101542	CDH20	79.9044	1.55091	0.375853	4.12636	3.68545e-05	0.000782726	Unique ATGR
276	ENSG00000183091	NEB	36485.3	2.30875	0.560808	4.11683	3.8412e-05	0.000807535	TRUE
278	ENSG00000116830	TTF2	896.63	0.591818	0.144046	4.10854	3.9816e-05	0.000831815	Unique ATGR
279	ENSG00000227051	C14orf132	3858.22	0.948576	0.230951	4.10727	4.00369e-05	0.000834824	Unique ATGR
280	ENSG00000204965	PCDHA5	117.536	0.62131	0.151359	4.10487	4.04548e-05	0.00084273	Unique ATGR
281	ENSG00000102226	USP11	7283.87	0.508987	0.124082	4.10201	4.09573e-05	0.000850753	Unique ACE
282	ENSG00000138617	PARP16	463.922	0.502179	0.122627	4.09519	4.21825e-05	0.000868735	Unique ATGR
283	ENSG00000198759	EGFL6	349.945	0.98215	0.24001	4.09212	4.2745e-05	0.000877497	Unique ACE
284	ENSG00000139330	KERA	23.6664	3.35716	0.822192	4.08318	4.44242e-05	0.00090632	TRUE
285	ENSG00000116106	EPHA4	4391.01	1.20892	0.29661	4.07577	4.58626e-05	0.000931127	TRUE
286	ENSG00000152583	SPARCL1	429.998	1.6936	0.41695	4.06187	4.86811e-05	0.000979386	Unique ATGR
287	ENSG00000136478	TEX2	1922.37	0.61822	0.152411	4.05627	4.98635e-05	0.0010004	Unique ATGR
288	ENSG00000142661	MYOM3	2228.64	0.917083	0.226153	4.05514	5.01042e-05	0.00100421	Unique ATGR
289	ENSG00000161267	BDH1	170.631	0.748389	0.184562	4.05495	5.01457e-05	0.00100421	Unique ACE
290	ENSG00000158427	TMSB15B	699.72	0.580629	0.143533	4.04527	5.22621e-05	0.00103799	Unique ATGR
291	ENSG00000165449	SLC16A9	1017.78	0.672184	0.166326	4.04136	5.31418e-05	0.00105162	Unique ATGR
292	ENSG00000130940	CASZ1	1851.97	0.608705	0.150672	4.03994	5.34653e-05	0.00105706	Unique ATGR
293	ENSG00000105894	PTN	2696.13	0.889663	0.220365	4.03722	5.40892e-05	0.00106552	Unique ATGR
294	ENSG00000121690	DEPDC7	247.68	1.16857	0.289765	4.03281	5.51147e-05	0.0010818	Unique ATGR
295	ENSG00000173281	PPP1R3B	818.329	0.511456	0.126895	4.03056	5.56436e-05	0.0010912	Unique ACE
296	ENSG00000166780	BMERB1	711.748	0.616831	0.153085	4.02934	5.59343e-05	0.00109591	Unique ATGR
297	ENSG00000092421	SEMA6A	10441.6	0.592254	0.147393	4.01819	5.86472e-05	0.00113779	Unique ATGR
298	ENSG00000100077	GRK3	910.724	0.717933	0.178684	4.01788	5.87229e-05	0.00113824	Unique ATGR
299	ENSG00000112379	ARFGEF3	209.497	0.639783	0.159382	4.01414	5.96628e-05	0.00115235	Unique ACE
300	ENSG00000147434	CHRNA6	8.97576	2.97478	0.741777	4.01034	6.06307e-05	0.00116897	Unique ATGR
301	ENSG00000145358	DDIT4L	89.5102	1.62066	0.404159	4.00995	6.07321e-05	0.00116989	Unique ATGR
302	ENSG00000261934	PCDHGA9	108.17	0.766129	0.191642	3.99772	6.39562e-05	0.0012244	TRUE
303	ENSG00000137285	TUBB2B	9184.64	1.06381	0.266162	3.99686	6.41876e-05	0.00122559	Unique ATGR
304	ENSG00000108448	TRIM16L	197.435	0.577364	0.144692	3.99031	6.59878e-05	0.00125556	Unique ATGR
306	ENSG00000276262	NSF	320.783	0.561432	0.141138	3.9779	6.95265e-05	0.00130915	Unique ATGR
307	ENSG00000156076	WIF1	124.898	1.54417	0.388339	3.97633	6.99865e-05	0.00131667	TRUE
308	ENSG00000079156	OSBPL6	805.681	0.73448	0.184818	3.97407	7.06533e-05	0.00132463	Unique ATGR
309	ENSG00000203814	H2BC18	3638.37	0.555039	0.140347	3.95476	7.66122e-05	0.00142164	Unique ATGR
310	ENSG00000100592	DAAM1	2533.76	0.624264	0.157966	3.95188	7.75388e-05	0.00143454	Unique ATGR
311	ENSG00000182916	TCEAL7	2067.61	1.06073	0.268456	3.95123	7.775e-05	0.00143663	TRUE
312	ENSG00000168528	SERINC2	1966.85	0.662711	0.16852	3.93254	8.40542e-05	0.001531	Unique ATGR
313	ENSG00000265107	GJA5	1203.86	0.741064	0.188507	3.93123	8.45134e-05	0.0015355	Unique ATGR
314	ENSG00000065989	PDE4A	130.245	1.0407	0.265114	3.92546	8.65629e-05	0.00156873	Unique ATGR
315	ENSG00000109452	INPP4B	3089.61	1.21047	0.308379	3.92528	8.66305e-05	0.00156873	Unique ATGR
316	ENSG00000164588	HCN1	84.9584	1.01805	0.259419	3.92435	8.69647e-05	0.00157347	Unique ATGR
317	ENSG00000176896	TCEANC	333.541	0.542528	0.138464	3.91819	8.9217e-05	0.0016062	Unique ACE
318	ENSG00000197321	SVIL	10795.9	1.38509	0.353811	3.91478	9.0486e-05	0.00162233	Unique ATGR
319	ENSG00000067798	NAV3	5664.99	0.903863	0.231077	3.91153	9.17148e-05	0.00164301	Unique ATGR
320	ENSG00000088538	DOCK3	107.378	0.609578	0.155942	3.90901	9.26749e-05	0.00165748	Unique ATGR
321	ENSG00000241343	RPL36A	1766.21	0.636583	0.163014	3.90507	9.4199e-05	0.00168059	Unique ACE
322	ENSG00000173698	ADGRG2	257.8	0.703597	0.180595	3.89598	9.78012e-05	0.00173066	Unique ACE
323	ENSG00000278211	TRIM69	166.953	0.907204	0.232967	3.89412	9.85555e-05	0.00174117
324	ENSG00000167191	GPRC5B	3420.67	0.517057	0.133191	3.88206	0.000103574	0.00182292	Unique ATGR
325	ENSG00000198947	DMD	4016.25	0.916873	0.236189	3.88195	0.000103621	0.00182292	Unique ATGR
326	ENSG00000267060	PTGES3L	267.546	0.942114	0.242984	3.87727	0.000105634	0.00184525	Unique ATGR
327	ENSG00000079739	PGM1	1704.6	0.770474	0.198781	3.87598	0.000106195	0.00185355	Unique ATGR
328	ENSG00000198105	ZNF248	916.332	0.505424	0.130475	3.87371	0.00010719	0.00186792	Unique ACE
329	ENSG00000104722	NEFM	6205.55	1.55627	0.402199	3.86941	0.000109097	0.0018966	Unique ATGR
330	ENSG00000205436	EXOC3L4	114.132	1.14514	0.296014	3.86851	0.000109501	0.00189907	Unique ATGR
331	ENSG00000111245	MYL2	21.6189	3.07308	0.795377	3.86368	0.000111692	0.00193398	Unique ATGR
332	ENSG00000043355	ZIC2	647.464	0.855973	0.221731	3.86041	0.000113195	0.00195224	Unique ATGR
333	ENSG00000165194	PCDH19	2136.53	1.00748	0.261052	3.85931	0.000113708	0.00195952	Unique ATGR
334	ENSG00000151948	GLT1D1	32.2586	1.62745	0.421962	3.85687	0.000114849	0.00197763	Unique ATGR
335	ENSG00000106069	CHN2	244.421	0.699882	0.18154	3.85524	0.000115615	0.00198766	Unique ATGR
336	ENSG00000182580	EPHB3	2371.61	0.551011	0.142934	3.85501	0.000115723	0.00198795	Unique ATGR
337	ENSG00000109851	DBX1	192.145	3.8409	0.997567	3.85027	0.000117988	0.00202043	Unique ATGR
338	ENSG00000148516	ZEB1	3788.65	1.14091	0.296471	3.84829	0.000118944	0.00202726	Unique ATGR
339	ENSG00000185130	H2BC13	1363.63	0.566191	0.14722	3.84589	0.000120117	0.00203927	Unique ATGR
340	ENSG00000142149	HUNK	2070.95	0.682413	0.177552	3.84346	0.000121311	0.00205634	Unique ATGR
341	ENSG00000145949	MYLK4	720.168	1.89925	0.495157	3.83566	0.00012523	0.00210961	TRUE
342	ENSG00000132185	FCRLA	43.4198	1.61799	0.421858	3.83538	0.000125369	0.00211032	Unique ATGR
343	ENSG00000009694	TENM1	258.329	0.559878	0.146083	3.83259	0.000126799	0.0021278	Unique ATGR
344	ENSG00000184867	ARMCX2	3020.3	0.591777	0.154537	3.82935	0.000128483	0.00215107	Unique ATGR
345	ENSG00000101825	MXRA5	8533.3	0.561058	0.146565	3.82806	0.000129156	0.00216068	Unique ATGR
346	ENSG00000072315	TRPC5	146.473	0.726789	0.189893	3.82736	0.000129525	0.00216352	Unique ATGR
347	ENSG00000175691	ZNF77	266.773	0.51867	0.135588	3.82534	0.000130594	0.00217864
348	ENSG00000112186	CAP2	2555.53	1.85483	0.485362	3.82155	0.000132618	0.00220672	Unique ATGR
349	ENSG00000135324	MRAP2	169.602	1.26534	0.33136	3.81862	0.000134199	0.00222504	Unique ATGR
350	ENSG00000138326	RPS24	17699.8	0.638468	0.167383	3.81442	0.000136505	0.0022558	TRUE
351	ENSG00000130294	KIF1A	3353.51	0.709034	0.186084	3.81028	0.000138808	0.0022835	Unique ATGR
352	ENSG00000006788	MYH13	69.7109	2.43234	0.638795	3.8077	0.000140266	0.00230227	Unique ATGR
353	ENSG00000152192	POU4F1	187.431	2.49487	0.655897	3.80375	0.000142522	0.00233226	Unique ATGR
354	ENSG00000119938	PPP1R3C	1345.97	0.676844	0.178059	3.80123	0.000143978	0.00235431	Unique ATGR
355	ENSG00000143603	KCNN3	617.563	1.05409	0.277494	3.79859	0.000145522	0.00237242	Unique ATGR
356	ENSG00000116183	PAPPA2	147.089	1.38579	0.364946	3.79725	0.000146313	0.00238174	Unique ATGR
357	ENSG00000276966	H4C5	8700.27	0.572737	0.150845	3.79686	0.000146541	0.00238367	Unique ACE
358	ENSG00000103942	HOMER2	1480.39	0.798035	0.210455	3.79195	0.000149469	0.00242444	Unique ATGR
359	ENSG00000128266	GNAZ	414.179	0.636956	0.168044	3.79041	0.000150401	0.00243372	Unique ATGR
360	ENSG00000196747	H2AC13	4038.64	0.607734	0.160712	3.7815	0.000155885	0.00250748	Unique ATGR
361	ENSG00000181625	SLX1B	50.9813	2.8232	0.746616	3.78132	0.000155997	0.00250748	Unique ATGR
362	ENSG00000167552	TUBA1A	21186.1	0.503501	0.133176	3.78071	0.000156384	0.00251005	Unique ATGR
363	ENSG00000186638	KIF24	1784.32	1.39004	0.367787	3.77948	0.000157157	0.00251683	Unique ATGR
364	ENSG00000084676	NCOA1	6885.68	0.879457	0.232716	3.7791	0.000157397	0.00251791	Unique ATGR
365	ENSG00000162520	SYNC	1508.04	0.802715	0.212683	3.77424	0.000160497	0.0025534	Unique ATGR
366	ENSG00000140836	ZFHX3	15884.6	1.09737	0.290847	3.77302	0.000161283	0.00256403	Unique ACE
368	ENSG00000196569	LAMA2	1859.81	0.752719	0.199683	3.76957	0.000163532	0.00258279	Unique ATGR
369	ENSG00000149294	NCAM1	9450.26	1.10154	0.292385	3.76743	0.000164935	0.00260117	Unique ATGR
370	ENSG00000101470	TNNC2	3760.63	3.43449	0.91287	3.7623	0.00016836	0.00265133	TRUE
371	ENSG00000121297	TSHZ3	1440.86	0.636283	0.169398	3.75614	0.000172554	0.00270368	Unique ATGR
372	ENSG00000049759	NEDD4L	5634.85	0.58937	0.157099	3.75159	0.00017572	0.00274245	Unique ATGR
373	ENSG00000170689	HOXB9	792.711	0.795692	0.2121	3.75149	0.000175785	0.00274245	Unique ATGR
374	ENSG00000110723	EXPH5	711.594	0.674949	0.17996	3.75056	0.000176442	0.00275073	Unique ACE
375	ENSG00000172809	RPL38	3965.07	0.649149	0.173143	3.74922	0.000177388	0.00275955	Unique ACE
376	ENSG00000242265	PEG10	35687.7	1.1122	0.296893	3.74613	0.000179586	0.00278576	Unique ATGR
377	ENSG00000117971	CHRNB4	190.433	0.991604	0.264794	3.74482	0.000180524	0.00279737	Unique ATGR
378	ENSG00000130032	PRRG3	819.079	1.15012	0.307132	3.74472	0.000180592	0.00279737	Unique ATGR
379	ENSG00000052850	ALX4	833.157	1.58669	0.423745	3.74444	0.000180796	0.0027976	Unique ATGR
380	ENSG00000169116	PARM1	4051.16	0.713619	0.190638	3.74332	0.000181607	0.00280511	Unique ATGR
381	ENSG00000127603	MACF1	28280.2	0.672218	0.179738	3.73999	0.000184026	0.0028304	Unique ATGR
382	ENSG00000137266	SLC22A23	1181.88	0.557637	0.149178	3.73807	0.000185437	0.00285009	Unique ATGR
383	ENSG00000151835	SACS	6187.89	0.735951	0.196899	3.7377	0.00018571	0.00285227	Unique ATGR
384	ENSG00000139767	SRRM4	79.0247	0.87721	0.235003	3.73276	0.000189394	0.00290067	Unique ATGR
385	ENSG00000284762	PDE8B	67.2067	0.644272	0.172769	3.7291	0.000192162	0.00293366
386	ENSG00000125965	GDF5	99.475	1.84391	0.494628	3.72787	0.000193105	0.00294468	Unique ATGR
387	ENSG00000139292	LGR5	635.922	1.50229	0.403314	3.72487	0.000195413	0.002974	Unique ATGR
388	ENSG00000185567	AHNAK2	574.582	1.06598	0.286949	3.71486	0.000203317	0.00308135	Unique ATGR
389	ENSG00000146555	SDK1	1336.11	1.21989	0.328642	3.7119	0.000205713	0.00311115	Unique ATGR
390	ENSG00000198881	ASB12	35.3063	1.72199	0.464118	3.71024	0.000207062	0.00312938	Unique ATGR
391	ENSG00000049246	PER3	379.334	0.519103	0.140037	3.7069	0.000209808	0.00315991	Unique ATGR
392	ENSG00000147145	LPAR4	507.019	0.790464	0.213335	3.70527	0.000211169	0.00317388	Unique ATGR
393	ENSG00000131725	WDR44	1262.43	0.781887	0.211115	3.70362	0.000212548	0.00319233	Unique ATGR
394	ENSG00000146352	CLVS2	6.17926	2.86076	0.772655	3.70251	0.000213475	0.00320403	Unique ATGR
395	ENSG00000183798	EMILIN3	683.35	1.33439	0.360492	3.70159	0.000214252	0.00321349	Unique ATGR
396	ENSG00000146592	CREB5	1073.57	0.528824	0.143266	3.69121	0.000223192	0.00331396	TRUE
397	ENSG00000224287	MSL3P1	186.743	0.717692	0.194835	3.68359	0.000229975	0.00339042	Unique ACE
398	ENSG00000150867	PIP4K2A	1379.53	0.510976	0.138722	3.68345	0.000230102	0.00339042	Unique ATGR
399	ENSG00000282019	GPI	622.096	0.643399	0.175021	3.67612	0.000236804	0.00345407
400	ENSG00000177954	RPS27	10063.6	0.993469	0.27031	3.67529	0.00023758	0.00346306	Unique ACE
401	ENSG00000165072	MAMDC2	570.035	0.860687	0.234239	3.67439	0.000238419	0.00347064	Unique ATGR
402	ENSG00000073282	TP63	567.382	1.90239	0.518923	3.66604	0.000246331	0.00355961	Unique ATGR
403	ENSG00000172403	SYNPO2	3972.45	1.05378	0.28762	3.6638	0.000248504	0.00357675	Unique ATGR
404	ENSG00000165606	DRGX	13.073	2.11389	0.577345	3.66141	0.000250835	0.00360077	Unique ACE
405	ENSG00000179314	WSCD1	2771.27	1.28207	0.350403	3.65883	0.000253371	0.00362999	Unique ATGR
406	ENSG00000144868	TMEM108	466.529	1.25848	0.344029	3.65807	0.000254126	0.0036384	Unique ATGR
407	ENSG00000141639	MAPK4	315.726	0.650647	0.177927	3.65681	0.000255369	0.00364421	Unique ATGR
408	ENSG00000198797	BRINP2	94.3724	1.37793	0.376927	3.65569	0.000256491	0.00365541	Unique ATGR
409	ENSG00000181541	MAB21L2	271.185	1.66253	0.455061	3.65343	0.000258765	0.0036854	Unique ATGR
410	ENSG00000204611	ZNF616	681.979	0.538019	0.147277	3.65311	0.000259081	0.00368749	Unique ACE
411	ENSG00000254585	MAGEL2	934.702	0.70991	0.194376	3.65225	0.000259951	0.00369746	Unique ATGR
412	ENSG00000138028	CGREF1	46.7925	0.829114	0.227225	3.64887	0.000263398	0.00374404	Unique ATGR
413	ENSG00000064692	SNCAIP	1305.4	0.75209	0.206199	3.6474	0.000264907	0.00376057	Unique ATGR
414	ENSG00000017483	SLC38A5	210.238	1.95749	0.536954	3.64556	0.000266815	0.00378272	Unique ATGR
415	ENSG00000154678	PDE1C	493.844	1.21721	0.334712	3.6366	0.000276264	0.00389383	Unique ATGR
416	ENSG00000102678	FGF9	808.902	1.01578	0.27984	3.62986	0.000283577	0.00398657	Unique ATGR
417	ENSG00000181965	NEUROG1	23.8992	2.27676	0.627352	3.62915	0.000284353	0.00399232	Unique ATGR
418	ENSG00000101938	CHRDL1	322.256	0.635741	0.175282	3.62696	0.000286774	0.00402112	Unique ATGR
419	ENSG00000104321	TRPA1	122.973	0.718099	0.198076	3.62537	0.000288544	0.00404334	Unique ATGR
420	ENSG00000149926	TLCD3B	86.3999	0.818364	0.225879	3.62302	0.000291189	0.00406729	Unique ATGR
421	ENSG00000132953	XPO4	5231.26	0.906084	0.250381	3.61883	0.000295942	0.00412287	Unique ATGR
422	ENSG00000162992	NEUROD1	81.2185	0.799432	0.220964	3.61794	0.00029696	0.00412943
423	ENSG00000144642	RBMS3	2127	0.666287	0.184588	3.60959	0.000306684	0.00425048	Unique ATGR
424	ENSG00000257529	RPL36A-HNRNPH2	1555.29	1.19589	0.331429	3.60829	0.000308216	0.00426677	Unique ATGR
425	ENSG00000237984	PTENP1	173.779	1.06406	0.295357	3.60263	0.000315015	0.00434704	Unique ATGR
426	ENSG00000271021	LOC105373314	12.0573	1.72398	0.479037	3.59884	0.000319638	0.00440526	Unique ATGR
427	ENSG00000162641	AKNAD1	201.853	1.67881	0.467478	3.59121	0.000329141	0.00449968	Unique ATGR
428	ENSG00000183873	SCN5A	121.432	1.08132	0.301104	3.59118	0.000329179	0.00449968	Unique ATGR
429	ENSG00000082397	EPB41L3	2954.1	0.844989	0.235402	3.58955	0.000331247	0.00452101	Unique ATGR
430	ENSG00000048740	CELF2	4561.94	1.29745	0.361462	3.58946	0.000331363	0.00452101	Unique ATGR
431	ENSG00000158022	TRIM63	186.414	2.48107	0.691506	3.58793	0.000333317	0.00453628	TRUE
432	ENSG00000177468	OLIG3	15.0354	2.52442	0.704822	3.58164	0.000341446	0.00463163	Unique ACE
433	ENSG00000140015	KCNH5	16.1183	1.57689	0.441059	3.57525	0.000349896	0.00472935	Unique ATGR
434	ENSG00000214872	SMTNL1	130.837	2.02634	0.567002	3.57377	0.000351873	0.00475017	Unique ATGR
435	ENSG00000092969	TGFB2	3936.77	0.548787	0.153662	3.57139	0.000355097	0.00477335	Unique ATGR
436	ENSG00000144199	FAHD2B	314.393	0.520541	0.145754	3.57136	0.000355126	0.00477335	Unique ATGR
437	ENSG00000214076	CPSF1P1	157.397	0.512501	0.143639	3.56798	0.000359738	0.00481479	Unique ATGR
438	ENSG00000170624	SGCD	3939.22	1.38832	0.390304	3.55702	0.000375083	0.00498308	Unique ATGR
439	ENSG00000117586	TNFSF4	149.207	0.864529	0.243377	3.55222	0.000382002	0.005054	Unique ATGR
440	ENSG00000118194	TNNT2	4310.76	1.85279	0.522539	3.54574	0.000391515	0.00515416	Unique ATGR
441	ENSG00000101871	MID1	2102.19	0.807165	0.227987	3.5404	0.000399525	0.0052469	Unique ATGR
442	ENSG00000180354	MTURN	3533.38	0.624633	0.176744	3.53411	0.000409154	0.00534752	Unique ATGR
443	ENSG00000089116	LHX5	9.20852	2.06354	0.584241	3.532	0.000412436	0.00538198
444	ENSG00000162614	NEXN	1963.6	1.34653	0.381587	3.52877	0.000417498	0.00542723	Unique ATGR
445	ENSG00000172986	GXYLT2	1578.74	0.699901	0.198413	3.5275	0.000419501	0.00545	Unique ATGR
446	ENSG00000112320	SOBP	1339.03	0.593222	0.168217	3.52654	0.000421035	0.00545983	Unique ATGR
447	ENSG00000166206	GABRB3	831.288	0.83262	0.236988	3.51333	0.00044252	0.00568454	Unique ATGR
448	ENSG00000154493	C10orf90	36.7998	2.11602	0.602717	3.5108	0.000446767	0.0057222	Unique ATGR
449	ENSG00000081189	MEF2C	14826	1.3692	0.390072	3.51011	0.000447914	0.00573351	Unique ATGR
451	ENSG00000176076	KCNE5	706.29	1.4696	0.419181	3.50589	0.00045508	0.00580474	Unique ATGR
452	ENSG00000172915	NBEA	1558.65	0.593697	0.169388	3.50495	0.000456696	0.00582193	Unique ATGR
455	ENSG00000285449	H2BC26	196.858	0.769992	0.219894	3.50166	0.00046237	0.00587018
456	ENSG00000243199	RPL6P10	80.6563	0.732684	0.209273	3.5011	0.000463343	0.00587816	Unique ATGR
457	ENSG00000197153	H3C12	2881.71	0.672035	0.191962	3.50088	0.000463725	0.00587816	Unique ATGR
458	ENSG00000173258	ZNF483	930.903	0.523403	0.14966	3.49727	0.000470044	0.00593092	Unique ATGR
459	ENSG00000173068	BNC2	2218.04	0.612888	0.175282	3.49659	0.000471245	0.00593779	Unique ATGR
460	ENSG00000119699	TGFB3	1412.8	0.889326	0.254474	3.49476	0.000474494	0.00597294	Unique ATGR
461	ENSG00000107736	CDH23	192.498	0.793863	0.227161	3.49471	0.000474584	0.00597294	Unique ATGR
462	ENSG00000171385	KCND3	475.145	1.56215	0.447695	3.48932	0.000484256	0.00607009	Unique ATGR
463	ENSG00000214517	PPME1	1467.86	0.566462	0.162521	3.48547	0.000491265	0.00615086	Unique ATGR
464	ENSG00000139988	RDH12	41.7161	1.8214	0.523017	3.48249	0.000496783	0.00619671	Unique ATGR
465	ENSG00000277224	H2BC7	1857.01	0.537851	0.154541	3.48032	0.000500821	0.00622391	Unique ATGR
466	ENSG00000126882	FAM78A	1772.58	1.94615	0.559807	3.47647	0.000508063	0.00630312	Unique ATGR
467	ENSG00000154065	ANKRD29	28.4216	1.13339	0.326442	3.47194	0.000516721	0.0063814
468	ENSG00000133687	TMTC1	2033.64	1.05978	0.305479	3.46922	0.000521964	0.00643346	Unique ATGR
469	ENSG00000277564	RBFOX2	1360.52	0.970673	0.280176	3.46451	0.0005312	0.00652686	Unique ATGR
470	ENSG00000172987	HPSE2	297.177	1.86535	0.539086	3.4602	0.000539767	0.00659508	Unique ATGR
471	ENSG00000152217	SETBP1	4320.77	0.620783	0.179626	3.45598	0.000548305	0.00668416	Unique ATGR
472	ENSG00000170921	TANC2	5408.16	0.802667	0.232341	3.4547	0.000550912	0.00670694	Unique ATGR
473	ENSG00000198182	ZNF607	484.938	0.503312	0.14579	3.45231	0.000555813	0.00675675	Unique ACE
474	ENSG00000127325	BEST3	299.004	1.23349	0.357522	3.45012	0.000560343	0.00680801	Unique ATGR
476	ENSG00000140557	ST8SIA2	961.698	1.41381	0.410261	3.44612	0.000568707	0.0068833	Unique ATGR
477	ENSG00000147862	NFIB	7566.57	0.539448	0.156616	3.44441	0.000572313	0.00691866	Unique ATGR
478	ENSG00000153930	ANKFN1	131.974	1.20373	0.350178	3.43747	0.00058718	0.00705915	TRUE
479	ENSG00000183715	OPCML	1344.92	0.682375	0.198998	3.42905	0.000605691	0.00721784	Unique ATGR
480	ENSG00000256713	PGA5	94.6598	2.86642	0.83607	3.42845	0.000607041	0.00722206	Unique ATGR
481	ENSG00000149925	ALDOA	14020.4	0.608661	0.177671	3.42578	0.000613032	0.00728139	Unique ATGR
482	ENSG00000135905	DOCK10	923.861	1.32397	0.386613	3.42454	0.000615849	0.0073049	Unique ATGR
483	ENSG00000159905	ZNF221	253.386	0.654118	0.191284	3.41962	0.000627081	0.00741585	Unique ACE
484	ENSG00000183444	OR7E38P	101.708	0.873694	0.255628	3.41784	0.000631205	0.0074452	Unique ATGR
485	ENSG00000198670	LPA	37.1108	1.93032	0.564783	3.41781	0.000631274	0.0074452	Unique ATGR
486	ENSG00000237889	DDX39B	803.188	1.9236	0.563282	3.41499	0.000637845	0.00750236
487	ENSG00000091656	ZFHX4	8365.99	1.63061	0.477508	3.41483	0.000638227	0.00750279	Unique ATGR
488	ENSG00000119514	GALNT12	79.3831	0.688906	0.201893	3.41223	0.000644347	0.00755978	Unique ATGR
494	ENSG00000236843	NRM	39.7411	0.733998	0.215248	3.41001	0.000649604	0.00759434
495	ENSG00000157152	SYN2	217.259	1.63817	0.480927	3.40627	0.000658571	0.00767145	Unique ATGR
497	ENSG00000229741	BTNL2	8.26009	2.2111	0.650277	3.40024	0.000673261	0.00779663
498	ENSG00000154415	PPP1R3A	43.4837	3.04905	0.89695	3.39935	0.000675457	0.00781374	Unique ATGR
499	ENSG00000164438	TLX3	29.5259	1.56798	0.461323	3.39888	0.000676622	0.00782306	Unique ATGR
500	ENSG00000130528	HRC	1171.33	0.924308	0.272031	3.3978	0.000679294	0.00784144	Unique ATGR
501	ENSG00000129173	E2F8	497.803	0.790472	0.232866	3.39454	0.00068745	0.00793118	Unique ATGR
502	ENSG00000100167	SEPTIN3	528.664	1.31268	0.386721	3.3944	0.000687797	0.00793118	Unique ATGR
503	ENSG00000138944	SHISAL1	568.136	1.31874	0.388779	3.39201	0.000693819	0.00798369	Unique ATGR
504	ENSG00000018625	ATP1A2	1137.81	1.40189	0.414351	3.38335	0.000716078	0.00819215	Unique ATGR
505	ENSG00000117016	RIMS3	619.215	0.774715	0.229433	3.37665	0.000733748	0.008346	Unique ATGR
506	ENSG00000259571	BLID	10.542	1.70357	0.505085	3.37283	0.000743994	0.00844246	Unique ATGR
507	ENSG00000130347	RTN4IP1	172.226	0.511748	0.151738	3.37257	0.00074469	0.00844396	Unique ACE
508	ENSG00000110422	HIPK3	15393.7	0.995491	0.295242	3.37178	0.000746844	0.00845997	Unique ATGR
509	ENSG00000171914	TLN2	5868.97	0.649034	0.19264	3.36915	0.000753991	0.00853608	Unique ATGR
511	ENSG00000204165	CXorf65	23.8938	2.60862	0.774554	3.3679	0.000757424	0.00856602	Unique ATGR
512	ENSG00000129993	CBFA2T3	525.387	1.6446	0.48844	3.36704	0.000759802	0.00858845	Unique ATGR
513	ENSG00000126950	TMEM35A	188.381	0.878525	0.260966	3.36643	0.000761472	0.0085969	Unique ATGR
514	ENSG00000138395	CDK15	144.464	1.03758	0.309125	3.3565	0.000789354	0.00885804	Unique ATGR
515	ENSG00000196670	ZFP62	1003.6	0.624662	0.18612	3.35624	0.000790103	0.00886186	Unique ACE
516	ENSG00000133056	PIK3C2B	2326.03	0.5184	0.154582	3.35356	0.00079779	0.00893886	Unique ATGR
517	ENSG00000234910	IL6RP1	4.71584	3.23889	0.966377	3.35158	0.000803521	0.00898456	Unique ATGR
519	ENSG00000171714	ANO5	259.271	0.524045	0.156662	3.34505	0.000822663	0.00916092	Unique ACE
520	ENSG00000240053	LY6G5B	123.947	0.789488	0.236157	3.34307	0.00082857	0.00921254
521	ENSG00000141314	RHBDL3	169.301	0.635241	0.190035	3.34275	0.000829525	0.00921374	Unique ATGR
522	ENSG00000121871	SLITRK3	137.874	1.72854	0.517199	3.34213	0.000831394	0.00922979	Unique ATGR
523	ENSG00000156535	CD109	1302.66	0.642125	0.192329	3.33868	0.000841784	0.00932609	Unique ATGR
524	ENSG00000204347	BTBD17	65.3242	1.11835	0.33499	3.33845	0.000842473	0.00932688	Unique ATGR
525	ENSG00000109534	GAR1	464.166	0.566855	0.169835	3.33767	0.000844828	0.00933604	Unique ACE
526	ENSG00000019169	MARCO	6.23734	2.94043	0.882419	3.33224	0.000861502	0.00947695	Unique ATGR
527	ENSG00000168779	SHOX2	31.7289	1.3243	0.397688	3.32999	0.000868493	0.00953853	Unique ACE
528	ENSG00000187775	DNAH17	534.078	1.44324	0.433608	3.32846	0.000873286	0.0095727	Unique ATGR
529	ENSG00000130368	MAS1	188.783	1.50066	0.451478	3.32388	0.000887739	0.00971154	Unique ATGR
530	ENSG00000224578	HNRNPA1L3	483.266	0.757946	0.228222	3.32108	0.000896683	0.0097847
531	ENSG00000165480	SKA3	476.611	0.573685	0.172747	3.32095	0.000897126	0.0097847	Unique ATGR
532	ENSG00000186297	GABRA5	134.152	0.9367	0.282394	3.317	0.000909909	0.00989435	Unique ATGR
534	ENSG00000273802	H2BC8	3767.49	0.529317	0.15968	3.31486	0.000916879	0.00995024	Unique ATGR
535	ENSG00000175697	GPR156	126.201	0.584554	0.176467	3.31254	0.000924518	0.0100231	Unique ATGR
536	ENSG00000203685	STUM	1064.55	1.37313	0.414901	3.30953	0.000934525	0.0101266	Unique ATGR
537	ENSG00000230224	PHB1P9	20.6584	1.02229	0.308908	3.30936	0.000935091	0.0101277
538	ENSG00000127824	TUBA4A	747.26	1.50072	0.453806	3.30696	0.00094315	0.0102013	Unique ATGR
539	ENSG00000120437	ACAT2	1650.74	0.526757	0.159318	3.30632	0.000945297	0.0102112	Unique ATGR
541	ENSG00000276416	UNC79	61.0659	0.601396	0.181975	3.30483	0.000950344	0.010252	Unique ATGR
542	ENSG00000101605	MYOM1	3575.12	1.87655	0.568276	3.30218	0.000959354	0.0103185	Unique ATGR
543	ENSG00000143171	RXRG	826.3	1.75039	0.530225	3.30122	0.000962656	0.0103359	Unique ATGR
544	ENSG00000038295	TLL1	418.677	1.75841	0.533068	3.29865	0.000971496	0.0103926	Unique ATGR
545	ENSG00000158825	CDA	72.044	0.652014	0.197689	3.29819	0.000973116	0.0104005
546	ENSG00000271532	BBIP1P1	4.86877	2.93287	0.889668	3.29659	0.000978663	0.0104487
548	ENSG00000183662	TAFA1	69.9091	1.3526	0.410658	3.29373	0.000988686	0.0105298	Unique ATGR
549	ENSG00000267909	CCDC177	89.6001	1.73164	0.526551	3.28865	0.0010067	0.0106643	Unique ATGR
550	ENSG00000144834	TAGLN3	367.338	2.0479	0.622805	3.28819	0.00100832	0.0106763	Unique ATGR
551	ENSG00000284526	LOC122455342	3739.59	0.508986	0.154834	3.2873	0.00101154	0.0107051
552	ENSG00000196628	TCF4	6516.32	0.521471	0.158775	3.28434	0.00102221	0.010797	Unique ATGR
553	ENSG00000179057	IGSF22	51.8358	0.814899	0.248185	3.28343	0.00102552	0.0108214
554	ENSG00000120729	MYOT	1563.68	3.07191	0.936013	3.28191	0.00103106	0.0108641	TRUE
555	ENSG00000133083	DCLK1	3130.18	1.62865	0.496949	3.2773	0.00104803	0.0109844	Unique ATGR
556	ENSG00000242600	MBL1P	45.1474	1.1426	0.348986	3.27406	0.00106015	0.0110954	Unique ATGR
557	ENSG00000158748	HTR6	103.311	0.891421	0.273163	3.26332	0.00110114	0.0114636	Unique ATGR
558	ENSG00000104112	SCG3	75.7618	0.728157	0.223493	3.25807	0.00112171	0.0116444	Unique ACE
559	ENSG00000119147	ECRG4	15.5671	1.2618	0.387706	3.25454	0.00113577	0.0117734
560	ENSG00000183785	TUBA8	352.269	1.09342	0.336542	3.24899	0.00115816	0.0119283	Unique ATGR
561	ENSG00000092054	MYH7	1239.38	3.20061	0.985918	3.24633	0.00116905	0.0119983	TRUE
562	ENSG00000204779	FOXD4L5	69.9652	1.14799	0.353776	3.24498	0.0011746	0.0120439	Unique ATGR
563	ENSG00000026950	BTN3A1	351.694	0.557379	0.171781	3.24471	0.00117571	0.0120496	Unique ATGR
564	ENSG00000184831	APOO	634.178	0.604849	0.186515	3.2429	0.0011832	0.0121207	Unique ACE
565	ENSG00000152256	PDK1	1339.97	1.0535	0.32489	3.24264	0.00118428	0.012126	Unique ATGR
566	ENSG00000223654	FLOT1	77.5859	8.71425	2.6881	3.24178	0.00118785	0.0121568
567	ENSG00000106484	MEST	13337.6	0.549184	0.169443	3.24112	0.00119063	0.0121796	Unique ATGR
568	ENSG00000108878	CACNG1	70.1733	2.07037	0.639617	3.23689	0.00120839	0.0123092	Unique ATGR
569	ENSG00000136099	PCDH8	317.174	1.83302	0.566362	3.23648	0.00121013	0.0123211	Unique ATGR
570	ENSG00000171408	PDE7B	344.513	0.679237	0.209918	3.23573	0.00121334	0.0123422	Unique ACE
571	ENSG00000065413	ANKRD44	1481.97	0.913915	0.283434	3.22443	0.00126223	0.0127738	Unique ATGR
574	ENSG00000119686	FLVCR2	236.807	0.606666	0.188218	3.22321	0.00126764	0.0128107	Unique ATGR
576	ENSG00000288219	TNNI2	710.646	3.33711	1.03716	3.21756	0.00129288	0.0130355	TRUE
577	ENSG00000255836	LOC100419928	13.3812	1.63819	0.509399	3.21593	0.00130021	0.0130768
578	ENSG00000196220	SRGAP3	1428.81	1.07391	0.334055	3.21478	0.00130543	0.0131101	Unique ATGR
579	ENSG00000067177	PHKA1	385.868	0.551653	0.171658	3.21367	0.0013105	0.0131395	Unique ATGR
581	ENSG00000154330	PGM5	3084.58	1.0092	0.314187	3.21209	0.00131775	0.0131884	Unique ATGR
582	ENSG00000128596	CCDC136	344.345	0.61075	0.190471	3.20652	0.0013435	0.0133702	Unique ATGR
583	ENSG00000281289	LSS	131.332	0.664199	0.207141	3.2065	0.00134361	0.0133702	Unique ATGR
584	ENSG00000082482	KCNK2	307.587	1.21967	0.381136	3.20009	0.00137385	0.0135696	Unique ATGR
585	ENSG00000134014	ELP3	1130.32	0.534545	0.167448	3.1923	0.00141143	0.0138832	Unique ACE
586	ENSG00000124785	NRN1	58.6249	1.36916	0.429186	3.19013	0.0014221	0.0139566	Unique ATGR
587	ENSG00000071082	RPL31	14384.4	0.5628	0.176585	3.18714	0.00143687	0.0140572	Unique ATGR
588	ENSG00000124491	F13A1	198.62	1.59259	0.499801	3.18645	0.00144032	0.0140782	Unique ATGR
589	ENSG00000165078	CPA6	23.4417	2.3073	0.724418	3.18504	0.00144733	0.0141214	Unique ATGR
590	ENSG00000160307	S100B	33.2254	1.09728	0.345574	3.17523	0.00149719	0.0144651
591	ENSG00000064655	EYA2	1270.4	1.20232	0.378678	3.17505	0.00149811	0.0144675	Unique ATGR
592	ENSG00000275395	FCGBP	94.7749	0.643828	0.202832	3.1742	0.00150251	0.0144972	Unique ATGR
594	ENSG00000075340	ADD2	500.043	0.984449	0.310385	3.1717	0.00151548	0.0145835	Unique ATGR
595	ENSG00000154645	CHODL	824.55	1.0128	0.319915	3.16585	0.00154631	0.0148367	Unique ATGR
596	ENSG00000188517	COL25A1	5496.45	1.03173	0.325979	3.16503	0.00155066	0.0148628	Unique ATGR
597	ENSG00000156395	SORCS3	89.9605	0.949067	0.299986	3.1637	0.00155777	0.0149113
598	ENSG00000131791	PRKAB2	1665.16	0.564753	0.178554	3.16292	0.00156195	0.0149381	Unique ATGR
599	ENSG00000144120	TMEM177	339.748	0.67271	0.21275	3.16197	0.00156703	0.0149801	Unique ACE
600	ENSG00000174669	SLC29A2	1072.54	0.639088	0.202155	3.16138	0.00157026	0.0149852	Unique ATGR
601	ENSG00000124743	KLHL31	2662.27	2.40413	0.76062	3.16075	0.00157362	0.0150101	TRUE
602	ENSG00000170417	TMEM182	865.393	0.852202	0.269674	3.16012	0.00157706	0.0150297	Unique ATGR
603	ENSG00000115221	ITGB6	1417.79	1.0205	0.323139	3.1581	0.00158803	0.0151136	Unique ATGR
604	ENSG00000114757	PEX5L	73.6775	0.877948	0.278052	3.1575	0.00159129	0.0151323	Unique ATGR
605	ENSG00000146001	PCDHB18P	37.621	0.73452	0.232829	3.15476	0.00160628	0.0152548	Unique ATGR
606	ENSG00000184838	PRR16	254.487	1.45276	0.460693	3.15342	0.00161372	0.0153054	Unique ATGR
607	ENSG00000185972	CCIN	50.0974	1.78369	0.565724	3.15294	0.00161635	0.0153169	Unique ATGR
608	ENSG00000269743	SLC25A53	420.618	0.67821	0.21538	3.14891	0.00163883	0.015476	Unique ACE
609	ENSG00000164440	TXLNB	941.442	1.95206	0.620382	3.14654	0.00165216	0.0155748	Unique ATGR
610	ENSG00000058056	USP13	1970.99	0.717459	0.228256	3.14323	0.00167097	0.015691	Unique ATGR
611	ENSG00000198626	RYR2	514.61	1.40084	0.446031	3.14068	0.00168554	0.0157665	Unique ATGR
612	ENSG00000130558	OLFM1	61.0161	0.811756	0.258589	3.13917	0.00169428	0.0158377	Unique ACE
613	ENSG00000198049	AVPR1B	42.2683	0.812168	0.258726	3.13911	0.00169461	0.0158377
614	ENSG00000169181	GSG1L	196.936	1.44507	0.4606	3.13736	0.0017048	0.0158988	Unique ATGR
616	ENSG00000274137	MYOM2	325.563	1.10101	0.35147	3.13259	0.0017327	0.0161244	TRUE
618	ENSG00000275126	H4C13	1107.96	1.82181	0.582249	3.12892	0.00175448	0.0162723	Unique ATGR
619	ENSG00000162630	B3GALT2	1133.34	1.29799	0.414854	3.12878	0.00175532	0.0162723	Unique ATGR
620	ENSG00000103994	ZNF106	20884.6	1.33023	0.425338	3.12745	0.00176327	0.0163251	Unique ATGR
621	ENSG00000132423	COQ3	117.859	0.634552	0.203019	3.12558	0.00177454	0.0164084
622	ENSG00000070748	CHAT	13.7056	1.52739	0.48939	3.121	0.00180238	0.0166024	Unique ATGR
623	ENSG00000065717	TLE2	212.738	0.535217	0.171564	3.11964	0.00181073	0.0166652	Unique ATGR
624	ENSG00000077264	PAK3	621.974	0.814497	0.261151	3.11888	0.00181543	0.0166872	Unique ATGR
625	ENSG00000116132	PRRX1	2086.36	0.617298	0.198199	3.11453	0.00184236	0.016892	Unique ATGR
626	ENSG00000285292	ABCF2-H2BK1	344.593	1.13957	0.365923	3.11424	0.00184417	0.0169014
627	ENSG00000228376	GAS2L1P2	21.0425	1.77615	0.570504	3.1133	0.00185006	0.0169482	Unique ATGR
628	ENSG00000175946	KLHL38	79.4874	1.01993	0.329132	3.09885	0.00194274	0.0176929	Unique ATGR
629	ENSG00000186777	ZNF732	148.421	0.631099	0.203803	3.09661	0.00195744	0.0177747	Unique ATGR
630	ENSG00000171033	PKIA	2962.21	1.19527	0.38616	3.09528	0.00196624	0.0178248	Unique ATGR
631	ENSG00000137198	GMPR	298.394	1.08715	0.351529	3.09264	0.00198386	0.0179518	Unique ATGR
632	ENSG00000113763	UNC5A	41.268	1.21639	0.393697	3.08966	0.00200386	0.018068	Unique ATGR
633	ENSG00000082293	COL19A1	5640.89	1.75216	0.567551	3.08723	0.00202032	0.0182013	Unique ATGR
634	ENSG00000152229	PSTPIP2	208.77	0.521404	0.169023	3.0848	0.00203686	0.01832	Unique ATGR
635	ENSG00000213185	FAM24B	22.0065	1.44713	0.469387	3.08303	0.00204906	0.0184213	Unique ACE
636	ENSG00000162620	LRRIQ3	27.7273	1.10223	0.35769	3.08153	0.00205939	0.018492
637	ENSG00000151632	AKR1C2	577.564	0.971858	0.315589	3.07951	0.00207344	0.0185803	Unique ATGR
638	ENSG00000181195	PENK	97.5902	1.29408	0.420257	3.07925	0.0020752	0.0185879	Unique ATGR
639	ENSG00000131469	RPL27	5834.24	0.732407	0.238003	3.07731	0.00208881	0.0186945	Unique ACE
640	ENSG00000166619	BLCAP	5155.15	1.05413	0.343087	3.07248	0.00212286	0.018968	Unique ATGR
641	ENSG00000163380	LMOD3	1781.5	2.60716	0.84868	3.07202	0.00212614	0.0189892	TRUE
642	ENSG00000278505	C17orf78	12.9318	1.43182	0.466102	3.0719	0.00212698	0.0189892
643	ENSG00000139269	INHBE	50.6392	1.38884	0.452546	3.06896	0.00214809	0.019154	Unique ATGR
644	ENSG00000230207	RPL4P5	16.2133	1.09823	0.357924	3.06832	0.00215263	0.0191709	Unique ATGR
646	ENSG00000205929	C21orf62	494.932	0.702802	0.229062	3.06817	0.00215371	0.0191727	Unique ATGR
647	ENSG00000198838	RYR3	838.682	0.81099	0.264876	3.06177	0.00220033	0.0195078	Unique ATGR
648	ENSG00000120669	SOHLH2	1171.64	1.96547	0.642683	3.05822	0.00222657	0.0196843	Unique ATGR
650	ENSG00000159618	ADGRG5	143.08	1.55881	0.51122	3.04919	0.00229457	0.0201138	Unique ATGR
651	ENSG00000261115	TMEM178B	497.311	1.64604	0.539869	3.04896	0.00229637	0.0201215	Unique ATGR
652	ENSG00000069206	ADAM7	10.6285	1.87645	0.615684	3.04776	0.00230558	0.0201859	Unique ATGR
653	ENSG00000171956	FOXB1	18.759	1.41609	0.464862	3.04625	0.00231716	0.0202694	Unique ATGR
654	ENSG00000135116	HRK	114.55	1.15882	0.380462	3.04582	0.00232043	0.0202799	Unique ATGR
657	ENSG00000234549	ATAT1	106.113	0.76919	0.253199	3.03789	0.00238244	0.0207585
659	ENSG00000283100	SIRT2	1233.23	0.874702	0.287956	3.03762	0.00238452	0.0207601	Unique ATGR
660	ENSG00000198821	CD247	9.30281	1.73146	0.57004	3.03743	0.00238605	0.020765
661	ENSG00000235447	TRAPPC13P1	17.3219	1.15433	0.380231	3.03588	0.00239836	0.0208555
662	ENSG00000119866	BCL11A	2729.74	0.642751	0.211767	3.03518	0.00240391	0.020887	Unique ATGR
663	ENSG00000147256	ARHGAP36	85.0073	2.09611	0.690645	3.035	0.00240534	0.0208911	Unique ATGR
664	ENSG00000142549	IGLON5	625.705	0.848598	0.279953	3.03122	0.00243571	0.0211296	Unique ATGR
665	ENSG00000187134	AKR1C1	378.251	0.888514	0.293478	3.02754	0.00246557	0.021346	Unique ATGR
666	ENSG00000276787	FAN1	315.903	0.532633	0.175961	3.027	0.00246997	0.0213586
667	ENSG00000135540	NHSL1	2112.28	0.538566	0.177982	3.02595	0.0024785	0.0213899	Unique ATGR
668	ENSG00000162494	LRRC38	63.7205	1.60788	0.53142	3.02563	0.00248113	0.0214016	Unique ATGR
669	ENSG00000023171	GRAMD1B	1107.11	0.653433	0.216007	3.02506	0.00248582	0.021419	Unique ATGR
670	ENSG00000277281	MUC6	11.0404	2.75127	0.909536	3.02492	0.002487	0.0214207
671	ENSG00000066382	MPPED2	2029.94	1.91269	0.632815	3.0225	0.00250695	0.0215413	Unique ATGR
672	ENSG00000284454	NPIPB13	315.956	0.677713	0.224519	3.01851	0.0025402	0.0217527	Unique ATGR
673	ENSG00000104369	JPH1	718.151	1.84116	0.610143	3.0176	0.00254788	0.0217867	Unique ATGR
674	ENSG00000130957	FBP2	199.585	0.707386	0.234547	3.01596	0.00256167	0.0218462	Unique ATGR
675	ENSG00000183780	SLC35F3	33.0694	1.49281	0.495313	3.01387	0.0025794	0.0219335	Unique ATGR
676	ENSG00000117115	PADI2	68.7556	0.736167	0.244469	3.01129	0.00260144	0.0220828	Unique ATGR
677	ENSG00000146477	SLC22A3	128.705	0.597562	0.19845	3.01115	0.00260259	0.022084	Unique ATGR
678	ENSG00000108387	SEPTIN4	1723.45	1.58935	0.52798	3.01024	0.00261037	0.0221245	Unique ATGR
679	ENSG00000169856	ONECUT1	159.294	0.981621	0.326421	3.00723	0.00263644	0.0223189	Unique ACE
680	ENSG00000236826	LSM2	52.3645	1.05895	0.352227	3.00644	0.00264327	0.0223506
681	ENSG00000134419	RPS15A	17149.4	0.511014	0.170011	3.00577	0.0026491	0.0223913	Unique ATGR
682	ENSG00000250374	TRIM75	8.71103	2.14718	0.71499	3.00309	0.00267254	0.0225368
683	ENSG00000168398	BDKRB2	41.5376	0.757972	0.252479	3.00211	0.00268111	0.0226003
684	ENSG00000184486	POU3F2	207.836	1.12099	0.373425	3.00191	0.00268295	0.0226017	Unique ATGR
685	ENSG00000136842	TMOD1	767.699	1.73364	0.578811	2.99518	0.00274284	0.0229959	Unique ATGR
686	ENSG00000204025	TRPC5OS	23.444	1.03718	0.346348	2.99463	0.00274782	0.0230148	Unique ATGR
687	ENSG00000188580	NKAIN2	364.327	0.688193	0.229855	2.99403	0.0027532	0.0230167	Unique ATGR
688	ENSG00000198846	TOX	297.963	0.543695	0.181594	2.99401	0.00275335	0.0230167	Unique ATGR
689	ENSG00000254634	SMG1P6	55.7094	0.620489	0.207247	2.99396	0.00275379	0.0230167
690	ENSG00000104313	EYA1	1296.6	1.45765	0.487044	2.99286	0.00276379	0.0230825	Unique ATGR
691	ENSG00000156925	ZIC3	275.049	1.90573	0.637008	2.99169	0.00277442	0.0231357	Unique ATGR
692	ENSG00000181524	RPL24P4	11.5719	1.27904	0.428212	2.98694	0.00281788	0.0234353
693	ENSG00000284320	SHMT1	289.748	0.685149	0.229472	2.98577	0.00282868	0.0234934
694	ENSG00000141068	KSR1	2248.62	0.605206	0.202709	2.9856	0.00283026	0.0234934	Unique ATGR
695	ENSG00000092607	TBX15	1516.86	1.73929	0.583009	2.9833	0.00285157	0.0236251	Unique ATGR
696	ENSG00000101230	ISM1	220.879	0.964321	0.3236	2.97998	0.0028827	0.0237845	Unique ATGR
697	ENSG00000174963	ZIC4	570.878	1.74039	0.584085	2.97969	0.00288543	0.0237845	Unique ATGR
700	ENSG00000143256	PFDN2	457.783	0.626428	0.210479	2.9762	0.00291843	0.0239652	Unique ACE
701	ENSG00000197043	ANXA6	14204.9	0.532711	0.179021	2.97569	0.00292332	0.0239848	Unique ATGR
702	ENSG00000111046	MYF6	783.698	1.70268	0.572202	2.97565	0.00292366	0.0239848	Unique ATGR
704	ENSG00000141086	CTRL	27.8831	0.993905	0.334326	2.97287	0.00295034	0.0241399	Unique ATGR
705	ENSG00000178460	MCMDC2	244.414	0.52724	0.177525	2.96995	0.00297849	0.0243519	Unique ACE
706	ENSG00000198842	STYXL2	932.385	2.61146	0.879621	2.96885	0.00298916	0.0244116	Unique ATGR
707	ENSG00000144460	NYAP2	22.394	1.07445	0.362005	2.96806	0.00299686	0.0244313	Unique ATGR
708	ENSG00000009709	PAX7	3526.93	2.22088	0.7483	2.9679	0.00299845	0.0244325	Unique ATGR
709	ENSG00000187510	PLEKHG7	37.3426	1.05719	0.356422	2.9661	0.00301599	0.0245208	Unique ATGR
710	ENSG00000157510	AFAP1L1	1708.53	0.549975	0.18542	2.9661	0.00301605	0.0245208	Unique ATGR
711	ENSG00000116191	RALGPS2	4958.13	0.832343	0.280708	2.96516	0.00302527	0.024559	Unique ATGR
712	ENSG00000145423	SFRP2	3734.58	1.1338	0.382618	2.96327	0.00304387	0.0246824	Unique ATGR
714	ENSG00000127252	PLAAT1	58.8797	1.57417	0.531893	2.95956	0.0030808	0.0248521	Unique ATGR
715	ENSG00000172458	IL17D	345.993	0.857024	0.289796	2.95734	0.0031031	0.0249672	Unique ATGR
716	ENSG00000187486	KCNJ11	174.571	0.782549	0.264666	2.95674	0.00310905	0.0249873	Unique ATGR
717	ENSG00000177181	RIMKLA	53.2967	0.748479	0.253216	2.9559	0.0031176	0.0250468
718	ENSG00000173320	STOX2	1465.57	0.727226	0.246097	2.95504	0.00312633	0.0251076	Unique ATGR
719	ENSG00000188269	OR7A5	26.208	1.91357	0.647618	2.95477	0.00312898	0.0251196	Unique ATGR
720	ENSG00000170011	MYRIP	52.5414	0.840123	0.28443	2.95371	0.00313976	0.0251876	Unique ATGR
721	ENSG00000145391	SETD7	3819.8	0.860289	0.291572	2.95052	0.00317238	0.025365	Unique ATGR
722	ENSG00000224109	CENPVL3	98.7059	0.71407	0.242168	2.94866	0.00319159	0.0254625	Unique ATGR
723	ENSG00000166963	MAP1A	8107.41	0.8213	0.278575	2.94822	0.00319613	0.0254834	Unique ATGR
724	ENSG00000173714	WFIKKN2	41.2024	1.23898	0.420353	2.94747	0.00320391	0.0255233	Unique ATGR
725	ENSG00000131080	EDA2R	230.25	0.858369	0.291457	2.9451	0.00322849	0.0256534	Unique ATGR
726	ENSG00000111371	SLC38A1	6208.95	0.762768	0.259165	2.94318	0.00324861	0.0257662	Unique ATGR
727	ENSG00000198216	CACNA1E	155.982	0.610681	0.207552	2.94231	0.00325776	0.0258199	Unique ATGR
728	ENSG00000148541	FAM13C	152.498	0.655823	0.222937	2.94174	0.00326374	0.0258448	Unique ATGR
729	ENSG00000172789	HOXC5	283.644	0.657627	0.223644	2.94051	0.00327675	0.0259043	Unique ATGR
730	ENSG00000143494	VASH2	5295.5	1.24181	0.423084	2.93513	0.00333404	0.0262332	Unique ATGR
731	ENSG00000143632	ACTA1	10482.8	3.0516	1.0398	2.93481	0.00333753	0.0262513	Unique ATGR
732	ENSG00000171310	CHST11	746.266	0.831455	0.283379	2.93407	0.00334547	0.0262756	Unique ATGR
733	ENSG00000081138	CDH7	776.411	0.985652	0.336469	2.9294	0.00339614	0.0265857	Unique ATGR
734	ENSG00000205426	KRT81	7.73003	2.25321	0.769645	2.92759	0.00341595	0.026647	Unique ATGR
735	ENSG00000197852	INKA2	1921.91	1.16464	0.39788	2.92712	0.00342118	0.0266624	Unique ATGR
736	ENSG00000117724	CENPF	5705.9	0.551828	0.188526	2.92707	0.00342168	0.0266624	Unique ATGR
737	ENSG00000183943	PRKX	1869.48	0.64832	0.221631	2.92522	0.00344214	0.0267834	Unique ATGR
738	ENSG00000177675	CD163L1	18.2689	1.29436	0.442713	2.92369	0.00345904	0.0268764
739	ENSG00000182004	SNRPE	1734.78	0.575113	0.196762	2.92288	0.00346809	0.0269088	Unique ACE
740	ENSG00000104879	CKM	1923.75	3.0799	1.05403	2.92203	0.00347754	0.0269528	Unique ATGR
741	ENSG00000130943	PKDREJ	33.8344	0.711028	0.243347	2.92187	0.0034794	0.0269537
742	ENSG00000143196	DPT	34.6016	2.45731	0.84109	2.92158	0.00348256	0.0269551	Unique ATGR
744	ENSG00000288174	SLC2A4	70.8158	0.539604	0.184711	2.92134	0.00348528	0.0269551
745	ENSG00000117691	NENF	533.727	0.654219	0.224104	2.91926	0.00350863	0.0270788	Unique ATGR
746	ENSG00000111049	MYF5	28.8717	2.79575	0.957721	2.91917	0.00350959	0.0270788	Unique ATGR
747	ENSG00000120053	GOT1	1014.51	0.51287	0.175757	2.91806	0.00352213	0.0271244	Unique ACE
748	ENSG00000214338	SOGA3	122.631	0.52247	0.179077	2.91757	0.0035277	0.0271577	Unique ATGR
749	ENSG00000158321	AUTS2	7196.71	0.707526	0.242543	2.91712	0.00353282	0.0271778	Unique ATGR
750	ENSG00000124507	PACSIN1	212.965	1.56393	0.536623	2.91439	0.00356382	0.0273679	Unique ATGR
751	ENSG00000225636	HNRNPA3P15	7.51148	2.53471	0.870106	2.91311	0.00357853	0.0274615	Unique ATGR
752	ENSG00000109063	MYH3	58460.7	2.88135	0.989263	2.91262	0.00358408	0.0274862	Unique ATGR
753	ENSG00000163064	EN1	58.6736	2.40794	0.826763	2.9125	0.00358554	0.0274862	Unique ATGR
755	ENSG00000284925	GCSAM	39.2359	1.4422	0.495373	2.91134	0.00359882	0.0275686	Unique ATGR
756	ENSG00000147912	FBXO10	2278.13	0.726581	0.249794	2.90872	0.00362907	0.0277417	Unique ATGR
757	ENSG00000164161	HHIP	449.81	1.1457	0.394398	2.90492	0.00367342	0.027991	Unique ATGR
759	ENSG00000129170	CSRP3	84.6297	2.16613	0.746369	2.90222	0.00370529	0.0281463	Unique ATGR
760	ENSG00000176749	CDK5R1	963.435	1.19646	0.413374	2.89438	0.00379913	0.0287134	Unique ATGR
761	ENSG00000173114	LRRN3	886.837	1.12776	0.38966	2.89421	0.00380108	0.0287134	Unique ATGR
762	ENSG00000214415	GNAT3	7.9092	2.36131	0.816658	2.89143	0.00383491	0.0289258
763	ENSG00000086967	MYBPC2	731.384	2.56412	0.886924	2.89103	0.00383982	0.0289457	Unique ATGR
764	ENSG00000123975	CKS2	757.516	0.521288	0.180368	2.89014	0.00385073	0.0289878	Unique ATGR
765	ENSG00000204622	HLA-J	6.08369	2.40406	0.831959	2.88963	0.00385691	0.0290142
766	ENSG00000168079	SCARA5	85.5602	2.13032	0.737589	2.88822	0.00387428	0.0291046	Unique ATGR
767	ENSG00000003096	KLHL13	3091.68	0.548317	0.18993	2.88694	0.00389007	0.029193	Unique ACE
768	ENSG00000172164	SNTB1	2923.11	0.525426	0.182173	2.88422	0.0039238	0.0293247	Unique ATGR
769	ENSG00000288147	LOC389831	60.0968	2.43033	0.843218	2.88221	0.00394902	0.0294625
770	ENSG00000165349	SLC7A3	95.6013	0.846522	0.293731	2.88197	0.00395201	0.0294747	Unique ATGR
771	ENSG00000070961	ATP2B1	11212.3	0.567659	0.19707	2.88049	0.00397061	0.0295931	Unique ATGR
772	ENSG00000198807	PAX9	71.357	1.16117	0.403389	2.87852	0.00399543	0.0297578	Unique ATGR
773	ENSG00000174721	FGFBP3	327.665	0.635603	0.220819	2.87839	0.00399715	0.0297604	Unique ATGR
774	ENSG00000196562	SULF2	6515.96	0.813709	0.282852	2.8768	0.00401727	0.0298897	Unique ATGR
775	ENSG00000138347	MYPN	1695.03	2.62185	0.912655	2.87278	0.00406882	0.03017	Unique ATGR
776	ENSG00000105613	MAST1	113.223	1.0667	0.371331	2.87262	0.00407077	0.0301742	Unique ATGR
777	ENSG00000118160	SLC8A2	72.8831	0.572845	0.19956	2.87054	0.00409777	0.0303574	Unique ATGR
778	ENSG00000234851	RPL23AP42	4965.42	0.784289	0.273453	2.86809	0.00412959	0.0305685
779	ENSG00000116584	ARHGEF2	4871.7	0.581169	0.202804	2.86568	0.00416121	0.0307816	Unique ATGR
780	ENSG00000164674	SYTL3	368.52	0.615046	0.214715	2.86448	0.004177	0.0308355	Unique ATGR
781	ENSG00000276734	KIF5C	60.1259	2.10363	0.734684	2.86331	0.00419246	0.0309286	Unique ATGR
782	ENSG00000141622	RNF165	1388.99	0.993023	0.347159	2.86043	0.00423068	0.0311752	Unique ATGR
783	ENSG00000181072	CHRM2	67.6241	1.27704	0.44665	2.85915	0.00424774	0.0312834	Unique ATGR
784	ENSG00000120708	TGFBI	10789.4	0.872262	0.30534	2.85669	0.00428079	0.0314617	Unique ATGR
785	ENSG00000254527	ENPP7P12	12.4734	1.47704	0.517169	2.856	0.00429009	0.0315099
786	ENSG00000100628	ASB2	391.248	1.53106	0.53671	2.85268	0.00433522	0.0317663	Unique ATGR
787	ENSG00000236801	RPL24P8	10.9116	1.30683	0.458178	2.85223	0.00434141	0.0318009	Unique ATGR
788	ENSG00000226094	RPL7P3	32.0552	2.16108	0.7579	2.85141	0.00435261	0.0318722	Unique ATGR
789	ENSG00000183134	PTGDR2	50.9073	1.02803	0.360594	2.85093	0.00435915	0.0318879	Unique ATGR
790	ENSG00000197905	TEAD4	1415.06	0.853873	0.29956	2.85043	0.00436605	0.0319165	Unique ATGR
791	ENSG00000184254	ALDH1A3	61.3386	1.03772	0.364208	2.84926	0.00438213	0.0320022	Unique ATGR
792	ENSG00000171502	COL24A1	224.09	0.914294	0.320998	2.84829	0.00439554	0.0320894	Unique ATGR
793	ENSG00000105048	TNNT1	4496.12	2.36887	0.831761	2.84802	0.00439921	0.0321054	Unique ATGR
794	ENSG00000112319	EYA4	2523.85	1.07335	0.377324	2.84464	0.00444619	0.0323073	Unique ATGR
795	ENSG00000168427	KLHL30	676.286	1.68645	0.593404	2.842	0.00448315	0.0325107	Unique ATGR
797	ENSG00000241014	GPR199P	72.6582	0.688253	0.242557	2.83749	0.00454699	0.0328968	Unique ATGR
798	ENSG00000007314	SCN4A	53.8626	1.89741	0.669928	2.83227	0.00462194	0.0332955	Unique ATGR
799	ENSG00000105605	CACNG7	43.4707	0.963585	0.340218	2.83226	0.00462199	0.0332955	Unique ACE
800	ENSG00000127152	BCL11B	785.502	1.29927	0.459301	2.82879	0.00467246	0.0336034	Unique ATGR
801	ENSG00000129675	ARHGEF6	1061.4	1.24233	0.439864	2.82435	0.00473766	0.0339176	Unique ATGR
802	ENSG00000186628	FSD2	290.182	0.779334	0.275976	2.82392	0.00474406	0.0339276	Unique ATGR
803	ENSG00000177354	C10orf71	734.347	2.82897	1.00291	2.82077	0.00479092	0.0341841	Unique ATGR
804	ENSG00000100027	YPEL1	687.38	0.615494	0.218254	2.82009	0.00480107	0.0342452	Unique ATGR
805	ENSG00000186907	RTN4RL2	377.214	0.811784	0.287928	2.81939	0.00481145	0.0342968	Unique ATGR
806	ENSG00000187123	LYPD6	597.624	0.750096	0.266063	2.81924	0.0048138	0.0343022	Unique ATGR
808	ENSG00000144749	LRIG1	4074.29	0.946355	0.335719	2.81889	0.00481905	0.0343172	Unique ATGR
809	ENSG00000106078	COBL	1552.22	0.564656	0.200365	2.81814	0.0048303	0.0343643	Unique ATGR
810	ENSG00000171843	MLLT3	1801.82	0.537491	0.190786	2.81724	0.00484382	0.0344372	Unique ATGR
811	ENSG00000127946	HIP1	4000.73	0.530274	0.188476	2.81348	0.00490082	0.0347402	Unique ATGR
812	ENSG00000173210	ABLIM3	4416.82	2.18906	0.780168	2.80588	0.00501789	0.0354248	Unique ATGR
813	ENSG00000104490	NCALD	5046.33	0.963307	0.343322	2.80584	0.00501857	0.0354248	Unique ATGR
814	ENSG00000148848	ADAM12	1498.23	0.729096	0.259943	2.80483	0.00503431	0.0354899	Unique ATGR
815	ENSG00000225630	MTND2P28	1263.52	0.852543	0.303987	2.80453	0.00503894	0.035511	Unique ACE
816	ENSG00000070182	SPTB	3225.98	1.60732	0.573183	2.80419	0.00504426	0.0355299	Unique ATGR
818	ENSG00000284227	DCHS2	421.115	0.616304	0.219979	2.80165	0.00508421	0.0356922	Unique ATGR
820	ENSG00000264424	MYH4	25.9069	1.98928	0.710704	2.79903	0.0051256	0.0358891	Unique ATGR
821	ENSG00000164076	CAMKV	44.4594	1.10541	0.395036	2.79824	0.00513818	0.0359231	Unique ATGR
822	ENSG00000170442	KRT86	27.3769	1.9834	0.708812	2.79821	0.00513871	0.0359231	Unique ATGR
823	ENSG00000162337	LRP5	3789.21	0.572582	0.204731	2.79674	0.00516204	0.036063	Unique ATGR
824	ENSG00000166257	SCN3B	533.516	0.807608	0.288782	2.7966	0.00516428	0.0360671	Unique ATGR
825	ENSG00000180440	SERTM1	17.9245	1.50806	0.539573	2.7949	0.00519151	0.0362339
827	ENSG00000140470	ADAMTS17	312.729	0.983546	0.352369	2.79124	0.00525063	0.0365294	Unique ATGR
828	ENSG00000064309	CDON	4419.24	0.909371	0.326211	2.78768	0.00530874	0.0368393	Unique ATGR
829	ENSG00000165028	NIPSNAP3B	183.77	0.841102	0.301788	2.78707	0.00531876	0.0368736	Unique ATGR
831	ENSG00000013619	MAMLD1	592.231	0.544488	0.195533	2.78463	0.00535887	0.0370734	Unique ATGR
833	ENSG00000153012	LGI2	1114.8	0.615408	0.221425	2.7793	0.0054476	0.0375513	Unique ACE
834	ENSG00000166086	JAM3	4645.77	0.731395	0.263666	2.77394	0.00553815	0.0380189	Unique ATGR
835	ENSG00000076356	PLXNA2	4512.79	0.539793	0.19463	2.77342	0.00554697	0.0380554	Unique ATGR
836	ENSG00000070193	FGF10	708.708	1.1778	0.424989	2.77136	0.00558219	0.0382006	Unique ATGR
837	ENSG00000151892	GFRA1	4993.02	1.14374	0.412738	2.77109	0.00558685	0.0382205	Unique ATGR
838	ENSG00000196169	KIF19	114.384	1.41379	0.510963	2.7669	0.00565915	0.0386421	Unique ATGR
839	ENSG00000107593	PKD2L1	11.8944	1.54051	0.557119	2.76513	0.00569002	0.0388285	Unique ATGR
840	ENSG00000179796	LRRC3B	253.556	0.929679	0.336569	2.76222	0.00574093	0.0391023	Unique ATGR
841	ENSG00000186645	SPDYE17	86.1797	0.794221	0.287726	2.76033	0.00577422	0.0392676
842	ENSG00000188626	GOLGA8M	12.2744	1.17428	0.425737	2.75824	0.00581132	0.0394829
843	ENSG00000216921	FAM240C	10.4625	1.31397	0.476657	2.75663	0.00584009	0.0396154
844	ENSG00000161082	CELF5	98.2702	0.6235	0.226187	2.75657	0.00584103	0.0396154	Unique ATGR
845	ENSG00000154646	TMPRSS15	132.675	1.85139	0.671899	2.75546	0.00586096	0.0397035	Unique ATGR
846	ENSG00000133020	MYH8	14944.7	3.3503	1.2159	2.7554	0.00586206	0.0397035	TRUE
848	ENSG00000175928	LRRN1	11480.2	1.43979	0.52274	2.75431	0.00588157	0.0397861	Unique ATGR
849	ENSG00000104611	SH2D4A	93.5634	0.5473	0.198881	2.7519	0.00592504	0.0400428	Unique ACE
851	ENSG00000161860	SYCE2	24.6404	0.789544	0.287564	2.74562	0.00603958	0.0405784	Unique ATGR
852	ENSG00000140945	CDH13	575.958	1.07003	0.389738	2.74551	0.00604161	0.0405784	Unique ATGR
853	ENSG00000069188	SDK2	5534.66	0.59006	0.215062	2.74368	0.00607551	0.0407591	Unique ATGR
854	ENSG00000155052	CNTNAP5	75.3286	1.07784	0.392848	2.74365	0.00607601	0.0407591	Unique ATGR
855	ENSG00000285394	C3orf52	153.984	1.41338	0.515774	2.74031	0.00613813	0.0410998	Unique ATGR
858	ENSG00000235589	ZNF311	17.0721	1.29144	0.471547	2.73872	0.00616785	0.0412607
860	ENSG00000137941	TTLL7	731.646	0.842433	0.307845	2.73655	0.00620878	0.0414452	Unique ATGR
861	ENSG00000068615	REEP1	895.262	1.23317	0.450858	2.73517	0.00623478	0.0415805	Unique ATGR
862	ENSG00000154545	MAGED4	1452.33	0.765016	0.279828	2.73388	0.00625937	0.0416822	Unique ATGR
863	ENSG00000251013	GAPDHP62	9.28339	1.67464	0.612661	2.73338	0.00626878	0.0417197
864	ENSG00000144227	NXPH2	144.118	0.928666	0.340178	2.72995	0.00633448	0.042052	Unique ATGR
865	ENSG00000014138	POLA2	911.878	0.60864	0.222974	2.72965	0.00634021	0.0420771	Unique ATGR
866	ENSG00000180999	C1orf105	598.118	2.46963	0.905498	2.72738	0.00638398	0.0422618	Unique ATGR
867	ENSG00000203867	RBM20	1201.68	0.615708	0.225768	2.72717	0.00638807	0.0422618	Unique ATGR
868	ENSG00000218426	RPL27AP6	26.7652	1.44078	0.52832	2.7271	0.0063894	0.0422618	Unique ACE
869	ENSG00000197361	FBXL22	574.044	1.63069	0.5981	2.72645	0.00640193	0.0423318	Unique ATGR
870	ENSG00000099260	PALMD	1581.69	1.72875	0.634899	2.72287	0.00647176	0.0427156	Unique ATGR
871	ENSG00000234947	STK19	64.6629	0.670275	0.246227	2.72219	0.00648514	0.0427779
872	ENSG00000144596	GRIP2	381.008	1.71948	0.631885	2.7212	0.00650456	0.0428671	Unique ATGR
873	ENSG00000002745	WNT16	150.592	1.6475	0.606262	2.71748	0.00657819	0.043188	Unique ATGR
874	ENSG00000146147	MLIP	353.655	1.84938	0.680586	2.71733	0.00658107	0.043188	Unique ATGR
875	ENSG00000128683	GAD1	8.44282	1.35315	0.49843	2.71482	0.00663112	0.0434419
876	ENSG00000134253	TRIM45	657.877	0.815762	0.300571	2.71404	0.00664684	0.0435277	Unique ATGR
877	ENSG00000147166	ITGB1BP2	252.27	1.36713	0.503868	2.71328	0.00666216	0.0436065	Unique ATGR
878	ENSG00000085840	ORC1	381.493	0.512807	0.189057	2.71245	0.0066788	0.0436622	Unique ATGR
880	ENSG00000173452	TMEM196	13.5087	1.33672	0.493997	2.70594	0.0068112	0.0442179	Unique ATGR
881	ENSG00000177182	CLVS1	19.936	0.938584	0.34693	2.7054	0.00682221	0.0442498
882	ENSG00000129596	CDO1	496.596	0.664124	0.245661	2.70342	0.00686297	0.0444479	Unique ATGR
884	ENSG00000078596	ITM2A	1500.49	1.42619	0.528945	2.69628	0.00701177	0.0451968	Unique ATGR
885	ENSG00000214402	LCNL1	16.5915	2.65919	0.986297	2.69614	0.00701482	0.0452025	Unique ATGR
886	ENSG00000125355	TMEM255A	230.774	1.28329	0.476451	2.69343	0.00707206	0.0454501	Unique ATGR
887	ENSG00000213892	CEACAM16	37.2654	2.52552	0.938701	2.69045	0.00713564	0.0457277	Unique ATGR
888	ENSG00000107105	ELAVL2	356.44	0.887692	0.329989	2.69006	0.00714382	0.045749	Unique ATGR
889	ENSG00000159348	CYB5R1	1959.26	0.714147	0.265843	2.68635	0.00722373	0.0461657	Unique ATGR
890	ENSG00000067842	ATP2B3	53.9782	1.10867	0.412931	2.68487	0.00725571	0.0463156	Unique ATGR
892	ENSG00000077522	ACTN2	8861.86	2.60225	0.970755	2.68065	0.007348	0.0468085	Unique ATGR
893	ENSG00000276880	IFI27L1	104.196	0.561847	0.209625	2.68024	0.00735685	0.0468467
894	ENSG00000171587	DSCAM	17.5803	1.00475	0.374916	2.67994	0.00736352	0.0468525
895	ENSG00000197467	COL13A1	615.575	0.525453	0.196264	2.67727	0.00742247	0.0471311	Unique ATGR
896	ENSG00000187616	MYMK	1059.01	2.44786	0.915318	2.67433	0.00748793	0.0473945	Unique ATGR
897	ENSG00000109674	NEIL3	257.025	0.504219	0.188578	2.6738	0.00749972	0.0474277	Unique ATGR
898	ENSG00000134602	STK26	3704.99	1.15176	0.430938	2.67268	0.00752484	0.0475531	Unique ATGR
899	ENSG00000260802	SERTM2	46.2692	1.57958	0.59135	2.67115	0.00755926	0.0476518	Unique ATGR
900	ENSG00000168530	MYL1	14471.9	2.95148	1.10501	2.671	0.00756246	0.0476582	TRUE
901	ENSG00000198885	ITPRIPL1	254.594	0.637344	0.238983	2.6669	0.00765534	0.0481459	Unique ATGR
902	ENSG00000156113	KCNMA1	966.918	1.46077	0.548971	2.66092	0.00779274	0.0487422	Unique ATGR
904	ENSG00000143590	EFNA3	379.356	0.667987	0.251206	2.65912	0.00783451	0.0489331	Unique ATGR
905	ENSG00000170681	CAVIN4	1218.17	1.61547	0.607643	2.65858	0.00784706	0.0489847	Unique ATGR
908	ENSG00000005981	ASB4	465.958	1.28832	0.484957	2.65658	0.00789388	0.049219	Unique ATGR
910	ENSG00000151320	AKAP6	1539.19	1.18949	0.448006	2.65507	0.00792909	0.0493961	Unique ATGR
912	ENSG00000283946	CHRNB1	745.304	0.776125	0.292582	2.65267	0.00798571	0.0496582	Unique ATGR
913	ENSG00000237731	RNGTTP1	14.7364	1.59292	0.601067	2.65016	0.00804539	0.0499632	Unique ATGR
915	ENSG00000288407	CCDC33	46.442	0.753134	0.284223	2.64979	0.00805407	0.0499743	Unique ATGR
916	ENSG00000184702	SEPTIN5	1560.63	-0.572669	0.216049	-2.65064	0.00803386	0.0499201	Unique ATGR
918	ENSG00000125740	FOSB	475.855	-1.67333	0.629815	-2.65686	0.0078873	0.0491967	FALSE
919	ENSG00000127588	GNG13	12.4379	-1.14128	0.429018	-2.66023	0.00780881	0.0488286
920	ENSG00000142798	HSPG2	16882.2	-0.527727	0.198292	-2.66136	0.00778257	0.0487066	Unique ATGR
921	ENSG00000186642	PDE2A	22.7922	-1.10557	0.414995	-2.66406	0.00772033	0.0484285	Unique ATGR
922	ENSG00000163792	TCF23	61.0685	-0.686884	0.257796	-2.66445	0.0077114	0.0484144	Unique ATGR
923	ENSG00000153446	C16orf89	29.2819	-0.69812	0.261877	-2.66583	0.0076799	0.0482445
924	ENSG00000116014	KISS1R	23.3222	-1.37739	0.516549	-2.66652	0.00766403	0.0481726	Unique ATGR
925	ENSG00000198028	ZNF560	36.9578	-2.32373	0.871126	-2.66751	0.00764166	0.0480737	Unique ACE
926	ENSG00000162804	SNED1	538.182	-0.586814	0.21987	-2.66891	0.00760975	0.0479145	Unique ATGR
928	ENSG00000163814	CDCP1	41.2635	-0.595645	0.222989	-2.67118	0.00755853	0.0476518
929	ENSG00000081985	IL12RB2	44.6505	-0.611302	0.228836	-2.67135	0.00755471	0.0476508
930	ENSG00000148908	RGS10	99.7753	-0.674358	0.25243	-2.67147	0.00755203	0.0476477	Unique ATGR
932	ENSG00000150687	PRSS23	1624.48	-0.759731	0.284109	-2.67409	0.00749326	0.0474018	Unique ATGR
933	ENSG00000134871	COL4A2	26469.8	-0.906324	0.338804	-2.67507	0.00747132	0.0473307	Unique ATGR
934	ENSG00000102034	ELF4	473.518	-1.00997	0.377497	-2.67545	0.00746295	0.0473052	Unique ATGR
935	ENSG00000234444	ZNF736	76.1331	-1.30892	0.488967	-2.6769	0.0074306	0.0471551	Unique ACE
936	ENSG00000168743	NPNT	7016.22	-1.10879	0.413727	-2.68001	0.00736194	0.0468525	Unique ATGR
937	ENSG00000182168	UNC5C	3536.97	-0.860669	0.321013	-2.6811	0.00733804	0.0467725	Unique ATGR
938	ENSG00000178033	CALHM5	154.62	-0.631751	0.235614	-2.6813	0.00733368	0.0467584	Unique ATGR
939	ENSG00000100100	PIK3IP1	131.116	-0.620233	0.230725	-2.68819	0.00718412	0.045953	Unique ATGR
940	ENSG00000136267	DGKB	429.982	-0.565253	0.210222	-2.68883	0.00717019	0.0458994	Unique ATGR
941	ENSG00000100311	PDGFB	382.156	-1.17979	0.438459	-2.69077	0.00712865	0.0457277	Unique ATGR
942	ENSG00000142609	CFAP74	75.6577	-0.512811	0.190426	-2.69297	0.00708182	0.0454994
943	ENSG00000172548	NIPAL4	33.011	-0.614065	0.227919	-2.69422	0.0070553	0.0453558
944	ENSG00000054967	RELT	287.034	-0.614662	0.227999	-2.6959	0.00701983	0.0452089	Unique ACE
945	ENSG00000145287	PLAC8	61.1381	-0.652559	0.241999	-2.69653	0.00700651	0.0451891
946	ENSG00000168925	CTRB1	12.4746	-1.42692	0.528416	-2.70037	0.00692625	0.0447777
947	ENSG00000107099	DOCK8	290.374	-0.550982	0.203822	-2.70325	0.00686658	0.044458	Unique ATGR
948	ENSG00000163083	INHBB	32.7588	-1.67441	0.619133	-2.70444	0.00684194	0.0443512	Unique ATGR
949	ENSG00000164344	KLKB1	10.7332	-1.56518	0.578294	-2.70655	0.00679868	0.0441498	Unique ATGR
950	ENSG00000118137	APOA1	157.951	-1.67646	0.619344	-2.70682	0.00679304	0.0441395
951	ENSG00000005379	TSPOAP1	520.427	-0.555967	0.205358	-2.70731	0.00678308	0.0441012	Unique ATGR
952	ENSG00000196664	TLR7	19.2704	-1.17712	0.434767	-2.70747	0.00677985	0.0440933	Unique ATGR
953	ENSG00000096696	DSP	4898.04	-1.65935	0.61256	-2.70888	0.006751	0.0439799	Unique ATGR
955	ENSG00000145703	IQGAP2	1905.45	-0.806551	0.297472	-2.71135	0.00670093	0.0437239	Unique ATGR
956	ENSG00000214376	VSTM5	35.9236	-0.768277	0.283278	-2.71209	0.00668599	0.0436789	Unique ATGR
957	ENSG00000277101	ARHGEF26	124.657	-0.988097	0.364292	-2.71238	0.00668029	0.0436622	Unique ACE
958	ENSG00000144035	NAT8	11.8899	-1.90586	0.700898	-2.71918	0.00654448	0.0430192	Unique ATGR
959	ENSG00000116717	GADD45A	1563.34	-1.44252	0.530433	-2.7195	0.00653798	0.0429961	Unique ATGR
960	ENSG00000268089	GABRQ	77.1005	-0.776406	0.285442	-2.72001	0.0065279	0.0429427	Unique ATGR
961	ENSG00000172031	EPHX4	33.3802	-0.969277	0.356323	-2.72022	0.00652382	0.0429427	Unique ATGR
962	ENSG00000131370	SH3BP5	968.007	-0.56125	0.20626	-2.72108	0.00650696	0.0428699	Unique ATGR
963	ENSG00000188015	S100A3	5.82114	-2.5874	0.950573	-2.72194	0.00648998	0.0427969	Unique ATGR
964	ENSG00000184828	ZBTB7C	703.972	-1.4099	0.517833	-2.72269	0.0064752	0.0427254	Unique ATGR
965	ENSG00000183696	UPP1	172.4	-0.944298	0.346575	-2.72466	0.00643687	0.0425111	Unique ATGR
966	ENSG00000233491	LOC100128317	5.1009	-1.76796	0.648168	-2.72763	0.00637905	0.0422576	Unique ATGR
967	ENSG00000059378	PARP12	92.7437	-0.663717	0.243269	-2.72833	0.00636564	0.0422073
968	ENSG00000237816	RPL21P109	6.79509	-1.55148	0.568628	-2.72846	0.00636305	0.042203
969	ENSG00000161544	CYGB	329.198	-0.760373	0.278466	-2.73058	0.0063223	0.0419839	Unique ATGR
970	ENSG00000163016	ALMS1P1	65.5541	-0.683158	0.250103	-2.73151	0.00630449	0.0419169
971	ENSG00000243811	APOBEC3D	54.282	-0.596675	0.218293	-2.73337	0.00626908	0.0417197	Unique ATGR
972	ENSG00000284874	SEPT5-GP1BB	411.269	-0.744862	0.272457	-2.73387	0.00625949	0.0416822	Unique ATGR
973	ENSG00000122756	CNTFR	1584.02	-0.664954	0.243125	-2.73503	0.00623746	0.0415856	Unique ATGR
974	ENSG00000111249	CUX2	493.382	-1.00141	0.366107	-2.7353	0.0062324	0.0415774	Unique ATGR
975	ENSG00000126903	SLC10A3	369.407	-0.662046	0.241829	-2.73766	0.00618785	0.0413563	Unique ATGR
976	ENSG00000147119	CHST7	51.4249	-0.779176	0.284179	-2.74185	0.00610943	0.0409454	Unique ATGR
977	ENSG00000188313	PLSCR1	399.337	-0.812487	0.2962	-2.74303	0.00608746	0.0408233	Unique ATGR
978	ENSG00000034239	CLXN	52.681	-0.625734	0.227955	-2.74498	0.00605137	0.0406189
979	ENSG00000213949	ITGA1	2104.74	-2.14024	0.779655	-2.74511	0.00604899	0.0406154	Unique ATGR
980	ENSG00000130037	KCNA5	59.5669	-0.910533	0.331637	-2.74557	0.0060406	0.0405784	Unique ATGR
981	ENSG00000139549	DHH	23.9116	-1.10839	0.403612	-2.74618	0.0060293	0.0405458	Unique ACE
982	ENSG00000184574	LPAR5	6.78949	-1.87741	0.683041	-2.7486	0.00598499	0.0403602	Unique ATGR
983	ENSG00000105538	RASIP1	223.792	-0.949457	0.34543	-2.74863	0.00598454	0.0403602	Unique ATGR
984	ENSG00000101144	BMP7	1636	-0.973144	0.35399	-2.74907	0.0059764	0.0403392	Unique ATGR
985	ENSG00000186148	LOC440895	29.0751	-1.65838	0.602056	-2.75452	0.00587782	0.0397731	Unique ATGR
986	ENSG00000132031	MATN3	38.1559	-0.790957	0.28698	-2.75614	0.00584878	0.0396383	Unique ATGR
987	ENSG00000282181	MROH5	16.1748	-1.24987	0.453422	-2.75653	0.00584176	0.0396154
988	ENSG00000167755	KLK6	491.666	-1.81937	0.659956	-2.75681	0.00583686	0.0396154	Unique ATGR
989	ENSG00000276561	IRF7	224.534	-0.596126	0.216173	-2.75763	0.0058222	0.0395444
990	ENSG00000186340	THBS2	296.712	-0.605619	0.219365	-2.76078	0.00576638	0.0392477	Unique ATGR
991	ENSG00000115008	IL1A	8.61529	-1.45608	0.527034	-2.76278	0.00573117	0.0390603	Unique ATGR
992	ENSG00000237575	PYY2	8.91059	-1.26887	0.459169	-2.76341	0.00572013	0.0389973
993	ENSG00000165682	CLEC1B	6.18734	-1.4978	0.541257	-2.76726	0.00565295	0.038612
994	ENSG00000181333	HEPHL1	19.2765	-1.07515	0.388095	-2.77033	0.00559988	0.0382976	Unique ATGR
996	ENSG00000102924	CBLN1	59.1118	-1.64985	0.595274	-2.77158	0.00557856	0.0381998	Unique ATGR
997	ENSG00000131724	IL13RA1	1659.08	-0.505945	0.182503	-2.77225	0.00556695	0.0381443	Unique ATGR
998	ENSG00000280852	LOC653653	74.5815	-1.00469	0.362002	-2.77537	0.00551383	0.0378997	Unique ACE
999	ENSG00000139625	MAP3K12	823.997	-0.519093	0.187034	-2.77539	0.00551357	0.0378997	Unique ATGR
1000	ENSG00000226287	TMEM191A	22.4249	-1.17746	0.423844	-2.77806	0.0054684	0.0376734	Unique ATGR
1001	ENSG00000221844	DPP3P2	6.71547	-2.04498	0.735597	-2.78003	0.00543535	0.0374909	Unique ATGR
1002	ENSG00000274538	PHLDA2	27.0778	-8.20796	2.95197	-2.7805	0.00542752	0.0374723	Unique ATGR
1003	ENSG00000166863	TAC3	7.21966	-1.9656	0.706731	-2.78126	0.00541487	0.0373968	Unique ATGR
1004	ENSG00000108846	ABCC3	44.0357	-0.536565	0.192892	-2.78168	0.00540782	0.03736
1005	ENSG00000154188	ANGPT1	898.861	-1.5122	0.543349	-2.78312	0.00538396	0.0372307	Unique ATGR
1006	ENSG00000257786	AKIRIN1P1	6.84976	-2.11447	0.759054	-2.78567	0.00534168	0.0369853	Unique ATGR
1007	ENSG00000165029	ABCA1	2172.46	-0.511062	0.183364	-2.78715	0.0053174	0.0368736	Unique ATGR
1008	ENSG00000154025	SLC5A10	6.56462	-1.8765	0.673017	-2.78818	0.00530043	0.0368051	Unique ATGR
1009	ENSG00000227715	HLA-A	1167.07	-0.800922	0.287219	-2.78854	0.00529455	0.0367761
1010	ENSG00000108700	CCL8	5.93572	-3.35845	1.20378	-2.78992	0.00527212	0.036632	Unique ATGR
1011	ENSG00000151790	TDO2	149.232	-1.50012	0.537591	-2.79045	0.00526342	0.0365832	Unique ATGR
1012	ENSG00000172782	FADS6	34.7405	-0.661295	0.236949	-2.79088	0.00525657	0.0365473
1013	ENSG00000139971	ARMH4	1651.99	-0.717975	0.257236	-2.79111	0.00525278	0.0365326	Unique ATGR
1014	ENSG00000248144	ADH1C	72.4928	-1.54741	0.554234	-2.79197	0.00523879	0.0364703	Unique ACE
1016	ENSG00000164690	SHH	12.1836	-1.07983	0.386439	-2.79431	0.00520101	0.0362886
1017	ENSG00000148357	HMCN2	40.1678	-0.761764	0.272233	-2.79821	0.00513871	0.0359231	Unique ATGR
1019	ENSG00000260220	CCDC187	37.9327	-1.69158	0.604107	-2.80014	0.00510807	0.0358232	Unique ATGR
1020	ENSG00000130643	CALY	13.1353	-0.995564	0.355379	-2.80141	0.00508795	0.0357059
1021	ENSG00000170421	KRT8	2558.39	-1.03512	0.369469	-2.80164	0.00508435	0.0356922	Unique ATGR
1022	ENSG00000085465	OVGP1	32.2179	-0.936168	0.334084	-2.8022	0.0050756	0.0356768
1023	ENSG00000120645	IQSEC3	128.218	-1.05926	0.377836	-2.80349	0.00505532	0.0355688	Unique ATGR
1024	ENSG00000119630	PGF	691.458	-0.684173	0.244032	-2.80362	0.00505319	0.0355653	Unique ATGR
1025	ENSG00000126562	WNK4	98.4444	-0.712824	0.254216	-2.804	0.00504723	0.0355349	Unique ATGR
1026	ENSG00000113905	HRG	20.583	-0.847192	0.302001	-2.80526	0.00502758	0.0354618	Unique ATGR
1027	ENSG00000096395	MLN	6.68641	-1.47497	0.525502	-2.80678	0.00500397	0.0353562	Unique ATGR
1028	ENSG00000090539	CHRD	467.932	-0.728338	0.25914	-2.8106	0.00494498	0.0350076	Unique ATGR
1029	ENSG00000161509	GRIN2C	88.2054	-0.550016	0.195629	-2.81152	0.00493073	0.0349181	Unique ATGR
1030	ENSG00000284730	TMDD1	9.92762	-1.24797	0.44348	-2.81403	0.0048924	0.0347031
1031	ENSG00000113140	SPARC	34567.9	-0.704592	0.250254	-2.81551	0.00486998	0.0345892	Unique ATGR
1032	ENSG00000204052	LRRC73	46.5926	-0.865152	0.306817	-2.81976	0.0048059	0.0342684	Unique ATGR
1033	ENSG00000165186	PTCHD1	184.917	-0.965478	0.342048	-2.82264	0.00476305	0.0340186	Unique ATGR
1034	ENSG00000111348	ARHGDIB	221.365	-1.96905	0.697344	-2.82365	0.00474809	0.0339452	Unique ATGR
1035	ENSG00000211448	DIO2	26.0273	-0.945441	0.334588	-2.82569	0.00471792	0.0338296	Unique ATGR
1036	ENSG00000130700	GATA5	62.6847	-2.04027	0.721632	-2.8273	0.0046942	0.033704	Unique ATGR
1037	ENSG00000214575	CPEB1	118.76	-1.0977	0.388099	-2.8284	0.0046781	0.0336106	Unique ATGR
1038	ENSG00000130589	HELZ2	697.945	-0.584687	0.206715	-2.82846	0.00467719	0.0336106	Unique ACE
1039	ENSG00000133107	TRPC4	158.358	-1.05408	0.372644	-2.82865	0.00467448	0.0336068	Unique ATGR
1040	ENSG00000233148	SYF2P2	4.59002	-2.88096	1.01729	-2.83199	0.00462596	0.033302
1041	ENSG00000053918	KCNQ1	131.836	-0.624514	0.22049	-2.8324	0.00462007	0.0332955	Unique ATGR
1042	ENSG00000100504	PYGL	429.095	-0.509502	0.17983	-2.83324	0.00460784	0.0332486	Unique ATGR
1044	ENSG00000182718	ANXA2	7719.67	-0.762003	0.268885	-2.83394	0.00459781	0.0331983	Unique ATGR
1045	ENSG00000108576	SLC6A4	38.5666	-0.828542	0.292258	-2.83497	0.00458302	0.0331135	Unique ACE
1046	ENSG00000116032	GRIN3B	50.8229	-0.583846	0.205781	-2.83722	0.00455076	0.0329132	Unique ATGR
1047	ENSG00000148053	NTRK2	2741.43	-0.780222	0.274814	-2.83909	0.00452417	0.0327535	Unique ATGR
1049	ENSG00000110090	CPT1A	824.598	-1.03796	0.365282	-2.84153	0.00448978	0.0325371	Unique ATGR
1050	ENSG00000204381	LAYN	109.293	-1.00042	0.352066	-2.84157	0.00448918	0.0325371	Unique ATGR
1051	ENSG00000175874	CREG2	97.1983	-0.785057	0.276023	-2.84418	0.00445261	0.0323431	Unique ATGR
1053	ENSG00000183741	CBX6	5395	-0.512051	0.179987	-2.84493	0.00444207	0.0322926	Unique ATGR
1054	ENSG00000163710	PCOLCE2	71.0483	-0.9119	0.320433	-2.84584	0.00442948	0.0322431	Unique ATGR
1055	ENSG00000104067	TJP1	6447.04	-0.945591	0.332223	-2.84626	0.00442364	0.0322188	Unique ATGR
1056	ENSG00000188396	DYNLT4	19.7607	-0.950879	0.33397	-2.8472	0.00441055	0.032145
1057	ENSG00000177138	FAM9B	23.5534	-0.885599	0.310998	-2.84761	0.00440496	0.032115
1058	ENSG00000146678	IGFBP1	5.58931	-2.27879	0.800165	-2.8479	0.00440084	0.0321065	Unique ATGR
1059	ENSG00000176845	METRNL	298.877	-0.533219	0.187031	-2.85097	0.00435867	0.0318879	Unique ATGR
1060	ENSG00000159708	LRRC36	29.0689	-1.19268	0.418019	-2.85318	0.00432845	0.031738	Unique ATGR
1061	ENSG00000163536	SERPINI1	320.291	-0.877266	0.306918	-2.85831	0.00425901	0.031352	Unique ATGR
1062	ENSG00000124092	CTCFL	101.127	-0.531935	0.185953	-2.86059	0.00422849	0.0311733	Unique ACE
1063	ENSG00000257150	PGAM1P5	13.551	-1.10404	0.385713	-2.86235	0.00420517	0.0310119
1064	ENSG00000163040	CCDC74A	154.509	-0.604749	0.21092	-2.86719	0.00414128	0.0306446	Unique ATGR
1065	ENSG00000157483	MYO1E	1317.18	-1.11905	0.389846	-2.8705	0.00409827	0.0303574	Unique ATGR
1066	ENSG00000120337	TNFSF18	34.5818	-2.38274	0.828909	-2.87456	0.00404596	0.0300312	Unique ATGR
1067	ENSG00000109101	FOXN1	8.18868	-2.39334	0.832084	-2.87632	0.00402347	0.0299154	Unique ATGR
1068	ENSG00000136052	SLC41A2	127.877	-1.0949	0.380445	-2.87796	0.00400261	0.0297908	Unique ATGR
1069	ENSG00000008323	PLEKHG6	100.505	-0.646131	0.224427	-2.87902	0.00398908	0.0297207	Unique ATGR
1070	ENSG00000074660	SCARF1	37.0941	-1.8294	0.634347	-2.88392	0.00392765	0.0293433	Unique ATGR
1071	ENSG00000110719	TCIRG1	216.726	-0.571989	0.19831	-2.88431	0.0039227	0.0293247	Unique ATGR
1072	ENSG00000176531	PHLDB3	154.359	-0.645077	0.223562	-2.88544	0.00390864	0.0292718	Unique ATGR
1074	ENSG00000107738	VSIR	145.238	-1.01526	0.351322	-2.88983	0.00385456	0.0290066	Unique ATGR
1075	ENSG00000095713	CRTAC1	132.181	-1.2815	0.443385	-2.89027	0.00384905	0.0289852	Unique ATGR
1076	ENSG00000140600	SH3GL3	75.6789	-0.632061	0.218682	-2.89033	0.00384841	0.0289852
1077	ENSG00000162645	GBP2	44.8082	-1.21157	0.41914	-2.89062	0.00384485	0.0289736	Unique ATGR
1078	ENSG00000287080	H3C3	659.36	-3.14136	1.08581	-2.89312	0.0038144	0.028804	FALSE
1079	ENSG00000130208	APOC1	66.8483	-1.15328	0.398302	-2.8955	0.00378553	0.0286357	Unique ATGR
1080	ENSG00000157680	DGKI	117.786	-0.597737	0.206405	-2.89595	0.00378015	0.0286049	Unique ATGR
1081	ENSG00000118526	TCF21	3811.32	-2.38226	0.822319	-2.897	0.00376745	0.0285311	Unique ATGR
1082	ENSG00000107438	PDLIM1	782.809	-1.66551	0.574033	-2.90141	0.00371482	0.0281793	Unique ATGR
1083	ENSG00000256671	LIMS4	23.8707	-1.72195	0.593246	-2.90258	0.003701	0.0281234	Unique ATGR
1084	ENSG00000158716	DUSP23	418.811	-1.24882	0.430195	-2.90291	0.0036971	0.0281037	Unique ATGR
1085	ENSG00000100385	IL2RB	64.2809	-1.3275	0.457081	-2.90429	0.00368085	0.0280095	Unique ATGR
1086	ENSG00000277562	VN1R99P	4.70592	-2.6236	0.903274	-2.90454	0.00367791	0.0280067
1087	ENSG00000102287	GABRE	48.7421	-0.782214	0.269035	-2.90748	0.00364357	0.0278037	Unique ATGR
1088	ENSG00000107485	GATA3	563.732	-2.47212	0.850109	-2.908	0.00363746	0.0277765	Unique ATGR
1089	ENSG00000109743	BST1	79.2905	-0.806669	0.27727	-2.90933	0.00362207	0.0276979	Unique ATGR
1090	ENSG00000128645	HOXD1	451.359	-1.28447	0.44142	-2.90985	0.003616	0.0276612	Unique ATGR
1091	ENSG00000163453	IGFBP7	4931.97	-1.62884	0.559647	-2.91047	0.00360885	0.0276162	Unique ATGR
1092	ENSG00000173391	OLR1	38.754	-0.660463	0.226913	-2.91065	0.00360683	0.0276104
1093	ENSG00000168452	PPT2	13.6504	-1.50495	0.516345	-2.91463	0.00356108	0.0273566	Unique ATGR
1095	ENSG00000145022	TCTA	497.843	-0.635755	0.2178	-2.91898	0.00351174	0.0270788	Unique ATGR
1096	ENSG00000176697	BDNF	442.726	-0.679782	0.232835	-2.91959	0.00350497	0.0270785	Unique ATGR
1097	ENSG00000172216	CEBPB	438.337	-0.905178	0.309867	-2.92118	0.00348707	0.0269594	Unique ACE
1098	ENSG00000134042	MRO	79.9468	-0.988035	0.338122	-2.92213	0.0034765	0.0269528	Unique ATGR
1099	ENSG00000225828	FAM229A	113.084	-0.879084	0.300817	-2.92232	0.0034743	0.0269469	Unique ACE
1100	ENSG00000065534	MYLK	2775	-1.57272	0.538059	-2.92295	0.00346733	0.0269088	Unique ATGR
1101	ENSG00000114771	AADAC	9.54892	-3.11455	1.06523	-2.92382	0.00345767	0.0268754	Unique ATGR
1102	ENSG00000113389	NPR3	322.262	-1.3027	0.445396	-2.92481	0.00344664	0.0268089	Unique ATGR
1103	ENSG00000094661	OR1I1	192.176	-0.550634	0.188202	-2.92577	0.00343607	0.0267457	Unique ACE
1104	ENSG00000166866	MYO1A	8.90066	-2.19749	0.750811	-2.92682	0.00342452	0.026675	Unique ATGR
1105	ENSG00000130270	ATP8B3	50.9552	-0.71529	0.244261	-2.92839	0.00340727	0.0266169	Unique ACE
1106	ENSG00000187726	DNAJB13	43.3268	-1.30606	0.445908	-2.92898	0.00340075	0.0265946	Unique ATGR
1107	ENSG00000164867	NOS3	241.024	-1.22847	0.418676	-2.93419	0.0033442	0.0262752	Unique ATGR
1108	ENSG00000039523	RIPOR1	2418.73	-0.823634	0.280603	-2.93523	0.00333303	0.0262332	Unique ATGR
1109	ENSG00000147408	CSGALNACT1	112.882	-1.2494	0.425583	-2.93575	0.00332745	0.0262003	Unique ATGR
1110	ENSG00000184347	SLIT3	4044.36	-0.817442	0.2784	-2.93622	0.00332239	0.02617	Unique ATGR
1111	ENSG00000169594	BNC1	51.8416	-0.570703	0.194239	-2.93815	0.00330174	0.0260451
1112	ENSG00000162976	SLC66A3	254.355	-0.533241	0.181401	-2.93957	0.00328668	0.0259545	Unique ATGR
1113	ENSG00000149564	ESAM	556.09	-1.70538	0.579803	-2.94132	0.00326822	0.0258557	Unique ATGR
1114	ENSG00000076053	RBM7	1357.45	-0.68394	0.232186	-2.94566	0.00322263	0.0256161	Unique ATGR
1115	ENSG00000059377	TBXAS1	157.713	-1.17745	0.399621	-2.94641	0.00321488	0.0255732	Unique ATGR
1116	ENSG00000198682	PAPSS2	302.559	-0.640652	0.217383	-2.94711	0.00320762	0.0255248	Unique ATGR
1117	ENSG00000113594	LIFR	2440.04	-0.522656	0.177305	-2.94777	0.00320071	0.0255072	Unique ATGR
1118	ENSG00000160801	PTH1R	1610.8	-1.28595	0.436185	-2.94818	0.00319656	0.0254834	Unique ATGR
1119	ENSG00000019102	VSIG2	22.5406	-1.5685	0.53184	-2.94919	0.00318609	0.0254559	Unique ATGR
1120	ENSG00000120937	NPPB	4.96509	-2.51059	0.850721	-2.95113	0.00316616	0.0253339	Unique ATGR
1121	ENSG00000172201	ID4	4308.85	-1.19202	0.403844	-2.95169	0.00316045	0.0252976	Unique ATGR
1122	ENSG00000167984	NLRC3	93.2356	-0.545123	0.184549	-2.95381	0.00313877	0.0251876	Unique ATGR
1123	ENSG00000286219	NOTCH2NLC	1492.33	-0.582025	0.196824	-2.95709	0.0031056	0.024978	Unique ATGR
1124	ENSG00000244219	TMEM225B	34.3072	-0.706443	0.238849	-2.95769	0.0030995	0.0249474
1125	ENSG00000119508	NR4A3	146.2	-0.935422	0.316104	-2.95923	0.00308413	0.0248697	Unique ACE
1126	ENSG00000262446	GBA1	37.0236	-1.10165	0.372232	-2.95959	0.0030805	0.0248521
1127	ENSG00000021355	SERPINB1	214.202	-0.505466	0.170719	-2.96081	0.00306832	0.0247974	Unique ATGR
1129	ENSG00000259207	ITGB3	714.405	-1.4415	0.48667	-2.96196	0.00305689	0.0247694	Unique ATGR
1130	ENSG00000167895	TMC8	26.5148	-0.839236	0.283324	-2.96211	0.0030554	0.0247666
1131	ENSG00000135480	KRT7	15.8092	-1.96347	0.662107	-2.96549	0.00302203	0.0245419	Unique ATGR
1132	ENSG00000187391	MAGI2	2681.99	-1.25122	0.421883	-2.96579	0.00301907	0.0245361	Unique ATGR
1133	ENSG00000156475	PPP2R2B	244.034	-1.12684	0.379691	-2.96777	0.00299965	0.0244331	Unique ATGR
1134	ENSG00000235098	ANKRD65	64.8137	-0.625543	0.210747	-2.96821	0.00299536	0.0244313	Unique ATGR
1135	ENSG00000176884	GRIN1	11.4401	-1.31351	0.44252	-2.96825	0.00299498	0.0244313	Unique ATGR
1136	ENSG00000164199	ADGRV1	1368.71	-0.700947	0.236064	-2.96931	0.00298465	0.024384	Unique ATGR
1137	ENSG00000181104	F2R	2290.78	-0.859271	0.288835	-2.97496	0.00293028	0.0240029	Unique ATGR
1138	ENSG00000165125	TRPV6	110.813	-1.86102	0.625481	-2.97534	0.00292665	0.0239851	Unique ATGR
1139	ENSG00000102010	BMX	10.1076	-2.13783	0.718505	-2.97539	0.00292616	0.0239851	Unique ATGR
1140	ENSG00000123388	HOXC11	46.1424	-1.90514	0.639818	-2.97763	0.00290483	0.0238934	Unique ATGR
1141	ENSG00000183291	SELENOF	2586.3	-0.50237	0.16867	-2.97842	0.0028974	0.0238503	Unique ATGR
1144	ENSG00000231116	VARS1	43.333	-1.54946	0.52002	-2.97961	0.00288612	0.0237845
1145	ENSG00000176907	TCIM	62.185	-0.979315	0.328664	-2.97969	0.00288541	0.0237845	Unique ATGR
1146	ENSG00000156398	SFXN2	1404.81	-0.95788	0.32147	-2.97969	0.00288539	0.0237845	Unique ATGR
1147	ENSG00000122641	INHBA	898.233	-1.35826	0.455837	-2.9797	0.00288527	0.0237845	Unique ATGR
1148	ENSG00000275575	PTP4A3	972.429	-0.637035	0.213776	-2.97992	0.00288325	0.0237845	Unique ATGR
1149	ENSG00000137033	IL33	29.6858	-0.797626	0.267435	-2.9825	0.00285904	0.0236599	Unique ATGR
1150	ENSG00000183807	FAM162B	102.484	-0.59583	0.19974	-2.98302	0.00285418	0.0236378
1151	ENSG00000059915	PSD	209.201	-0.694386	0.232639	-2.98482	0.00283746	0.0235351	Unique ATGR
1152	ENSG00000117600	PLPPR4	65.6338	-1.85869	0.62271	-2.98484	0.00283731	0.0235351	Unique ATGR
1153	ENSG00000187688	TRPV2	19.0659	-1.07805	0.360988	-2.98639	0.00282292	0.0234683	Unique ATGR
1154	ENSG00000137767	SQOR	212.903	-2.05373	0.687559	-2.98698	0.00281744	0.0234353	Unique ATGR
1155	ENSG00000198890	PRMT6	1689.65	-0.804261	0.268784	-2.99222	0.00276956	0.0231218	Unique ATGR
1156	ENSG00000263528	IKBKE	223.661	-0.627641	0.209696	-2.9931	0.00276161	0.0230732	Unique ATGR
1157	ENSG00000243955	GSTA1	8.29286	-2.44882	0.816881	-2.99777	0.00271965	0.0228543	Unique ATGR
1158	ENSG00000142089	IFITM3	2715.13	-0.556249	0.18546	-2.9993	0.00270601	0.0227528	Unique ATGR
1159	ENSG00000171246	NPTX1	65.5723	-0.687737	0.228868	-3.00496	0.00265618	0.0224249	Unique ATGR
1160	ENSG00000134352	IL6ST	7063.08	-0.723005	0.240576	-3.00531	0.00265314	0.022408	Unique ATGR
1161	ENSG00000138434	ITPRID2	4548.83	-0.507664	0.168912	-3.0055	0.00265146	0.0224024	Unique ATGR
1162	ENSG00000137558	PI15	800.771	-1.17234	0.389877	-3.00695	0.00263886	0.0223307
1163	ENSG00000163501	IHH	12.754	-1.23637	0.410496	-3.0119	0.00259622	0.0220471
1164	ENSG00000012124	CD22	70.1085	-1.81309	0.60108	-3.01639	0.00255802	0.0218249	Unique ATGR
1165	ENSG00000135094	SDS	29.2779	-0.760229	0.25201	-3.01666	0.00255576	0.0218142
1166	ENSG00000125170	DOK4	689.028	-0.689649	0.228477	-3.01847	0.00254055	0.0217527	Unique ATGR
1167	ENSG00000275331	ABCC6	301.74	-0.58413	0.193329	-3.02143	0.00251581	0.0215749	Unique ATGR
1169	ENSG00000281165	SLC2A6	85.6242	-0.698318	0.231085	-3.02191	0.00251181	0.0215491
1170	ENSG00000168404	MLKL	66.4935	-0.786843	0.260355	-3.0222	0.00250947	0.021546	Unique ATGR
1171	ENSG00000234438	KBTBD13	18.1163	-1.08177	0.357903	-3.02253	0.00250674	0.0215413
1172	ENSG00000150394	CDH8	187.215	-0.587126	0.194187	-3.02351	0.00249865	0.0214955	Unique ATGR
1173	ENSG00000160972	PPP1R16A	1202.15	-0.618455	0.204508	-3.02412	0.00249359	0.021469	Unique ATGR
1174	ENSG00000165269	AQP7	116.173	-1.19695	0.395615	-3.02555	0.00248183	0.0214016	Unique ATGR
1175	ENSG00000143248	RGS5	734.451	-0.811106	0.267977	-3.02678	0.00247178	0.0213656	Unique ATGR
1176	ENSG00000108797	CNTNAP1	610.76	-0.594146	0.196259	-3.02735	0.00246704	0.0213502	Unique ATGR
1177	ENSG00000172159	FRMD3	1337.09	-0.513215	0.169426	-3.02914	0.00245252	0.0212499	Unique ATGR
1178	ENSG00000214954	LRRC69	41.7721	-0.728695	0.23999	-3.03636	0.00239457	0.0208308
1180	ENSG00000175267	VWA3A	21.1915	-1.48035	0.486589	-3.04229	0.00234782	0.020498	Unique ATGR
1181	ENSG00000285350	LOC100506281	23.1341	-1.3665	0.449057	-3.04304	0.00234198	0.0204552
1182	ENSG00000175164	ABO	179.841	-0.708951	0.232565	-3.0484	0.00230065	0.0201509	Unique ATGR
1183	ENSG00000249242	TMEM150C	310.066	-1.22027	0.400025	-3.05047	0.00228482	0.0200688	Unique ATGR
1184	ENSG00000070808	CAMK2A	982.357	-0.531139	0.174016	-3.05224	0.00227143	0.0199753	Unique ATGR
1185	ENSG00000170836	PPM1D	998.929	-0.542194	0.177621	-3.05253	0.00226921	0.0199639	Unique ACE
1186	ENSG00000075643	MOCOS	70.6273	-0.553942	0.181387	-3.05393	0.00225868	0.0198793
1187	ENSG00000188215	DCUN1D3	718.811	-0.522932	0.17115	-3.05539	0.00224766	0.0197983	Unique ATGR
1188	ENSG00000173041	ZNF680	70.1113	-2.16066	0.707156	-3.05543	0.00224739	0.0197983	Unique ACE
1189	ENSG00000111897	SERINC1	6428.68	-0.505814	0.165502	-3.05624	0.00224133	0.0197666	Unique ATGR
1190	ENSG00000137962	ARHGAP29	2633.99	-0.846022	0.276669	-3.05788	0.00222907	0.0196904	Unique ATGR
1191	ENSG00000106991	ENG	668.854	-1.65448	0.540756	-3.05956	0.00221661	0.0196122	Unique ATGR
1192	ENSG00000173327	MAP3K11	1482.4	-0.514821	0.168231	-3.0602	0.00221186	0.0195861	Unique ATGR
1193	ENSG00000170345	FOS	735.509	-1.66096	0.541991	-3.06455	0.00217996	0.0193509	Unique ACE
1194	ENSG00000120896	SORBS3	2585.86	-0.567182	0.185025	-3.06543	0.00217358	0.0193101	Unique ATGR
1195	ENSG00000164694	FNDC1	251.383	-1.28901	0.42029	-3.06695	0.00216254	0.0192355	Unique ATGR
1196	ENSG00000183397	TEKTIP1	85.692	-0.503221	0.163994	-3.06853	0.00215113	0.0191709
1197	ENSG00000237462	TRIM27	29.6054	-2.02519	0.659745	-3.06966	0.00214302	0.0191167
1198	ENSG00000157881	PANK4	141.267	-1.04805	0.340952	-3.0739	0.00211283	0.018886	Unique ACE
1199	ENSG00000019991	HGF	149.149	-1.51118	0.490994	-3.0778	0.00208536	0.0186712	Unique ATGR
1200	ENSG00000168899	VAMP5	236.564	-1.23446	0.400863	-3.0795	0.00207349	0.0185803	Unique ATGR
1201	ENSG00000198691	ABCA4	79.3451	-1.0366	0.336269	-3.08265	0.00205169	0.0184304	Unique ATGR
1202	ENSG00000187498	COL4A1	18673.2	-1.33182	0.430983	-3.09019	0.0020003	0.0180537	Unique ATGR
1203	ENSG00000134548	SPX	87.5585	-0.987893	0.319561	-3.0914	0.00199214	0.0179996	Unique ATGR
1204	ENSG00000131620	ANO1	320.507	-1.77029	0.572434	-3.09256	0.00198437	0.0179518	Unique ATGR
1205	ENSG00000162616	DNAJB4	1000.88	-0.658169	0.212799	-3.09291	0.00198203	0.0179456	Unique ACE
1206	ENSG00000164855	TMEM184A	108.93	-1.11344	0.359843	-3.09424	0.00197316	0.0178801	Unique ATGR
1208	ENSG00000133519	ZDHHC8BP	107.904	-0.674504	0.217868	-3.09593	0.00196194	0.0177933
1210	ENSG00000174600	CMKLR1	91.3045	-1.7563	0.567073	-3.09713	0.00195406	0.017758	Unique ATGR
1211	ENSG00000185909	KLHDC8B	908.96	-0.581661	0.187752	-3.09802	0.00194819	0.0177277	Unique ATGR
1212	ENSG00000106113	CRHR2	34.9017	-1.018	0.327578	-3.10766	0.00188575	0.0172316	Unique ATGR
1213	ENSG00000104951	IL4I1	27.629	-1.13685	0.365699	-3.10872	0.00187903	0.0171774	Unique ATGR
1214	ENSG00000180425	C11orf71	483.717	-0.879524	0.282639	-3.11183	0.00185933	0.0170188	Unique ATGR
1215	ENSG00000086991	NOX4	357.493	-0.589095	0.189281	-3.11228	0.00185651	0.0170001	Unique ATGR
1216	ENSG00000211584	SLC48A1	1010.95	-1.45872	0.468283	-3.11504	0.00183919	0.01687	Unique ATGR
1217	ENSG00000261308	FIGNL2	871.551	-0.631024	0.202316	-3.119	0.00181466	0.0166872	Unique ATGR
1218	ENSG00000177721	ANXA2R	14.997	-1.33349	0.427401	-3.12	0.00180854	0.016652	Unique ATGR
1219	ENSG00000147459	DOCK5	374.028	-0.548641	0.175722	-3.1222	0.00179503	0.0165627	Unique ATGR
1220	ENSG00000142765	SYTL1	243.522	-1.0718	0.343262	-3.12239	0.00179388	0.0165591	Unique ATGR
1222	ENSG00000105971	CAV2	290.95	-1.11766	0.357782	-3.12385	0.00178499	0.0164981	Unique ATGR
1223	ENSG00000105639	JAK3	323.628	-1.06409	0.340043	-3.12927	0.00175241	0.0162661	Unique ATGR
1224	ENSG00000112562	SMOC2	424.947	-0.69725	0.222813	-3.12931	0.00175218	0.0162661	Unique ATGR
1225	ENSG00000161653	NAGS	65.6025	-0.549771	0.175552	-3.13168	0.00173812	0.0161541
1226	ENSG00000054803	CBLN4	95.2428	-1.55994	0.497063	-3.13831	0.00169927	0.0158608	Unique ATGR
1227	ENSG00000163527	STT3B	7870.71	-0.542558	0.172696	-3.14169	0.00167976	0.015748	Unique ATGR
1228	ENSG00000274811	CLPTM1L	164.29	-1.45192	0.461883	-3.14348	0.0016695	0.015684
1229	ENSG00000273859	RASSF7	148.274	-1.04859	0.333521	-3.14401	0.00166649	0.0156624	Unique ATGR
1230	ENSG00000274148	LILRA6	23.9224	-0.853382	0.271318	-3.14532	0.00165904	0.0156126
1231	ENSG00000086205	FOLH1	82.017	-1.2553	0.399027	-3.14591	0.00165573	0.0155882	Unique ACE
1232	ENSG00000246705	H2AJ	475.651	-0.702708	0.223232	-3.14789	0.00164456	0.015512	Unique ATGR
1233	ENSG00000171443	ZNF524	176.666	-0.762447	0.241868	-3.15233	0.00161975	0.0153408	Unique ATGR
1234	ENSG00000160678	S100A1	45.3032	-1.06444	0.337566	-3.15327	0.00161451	0.0153062	Unique ATGR
1235	ENSG00000278032	LY6E	1255.28	-0.500992	0.158837	-3.15413	0.0016098	0.0152748
1236	ENSG00000184005	ST6GALNAC3	3336.49	-1.66213	0.526214	-3.15867	0.00158493	0.0150982	Unique ATGR
1238	ENSG00000153002	CPB1	25.4803	-1.13922	0.359892	-3.16545	0.00154844	0.0148481
1239	ENSG00000108556	CHRNE	22.66	-1.17762	0.371431	-3.17048	0.00152185	0.0146378	Unique ATGR
1240	ENSG00000135338	LCA5	559.489	-0.714216	0.225124	-3.17255	0.00151107	0.0145475	Unique ATGR
1241	ENSG00000226742	HSBP1L1	203.862	-0.582455	0.183541	-3.17343	0.00150648	0.0145161	Unique ATGR
1242	ENSG00000137486	ARRB1	1644.54	-0.615616	0.193872	-3.17537	0.00149643	0.0144642	Unique ATGR
1243	ENSG00000170542	SERPINB9	590.108	-1.30101	0.409009	-3.1809	0.0014682	0.0142546	Unique ATGR
1244	ENSG00000213203	GIMAP1	19.5005	-1.17947	0.370791	-3.18095	0.00146792	0.0142546	Unique ATGR
1246	ENSG00000134755	DSC2	2129.65	-1.26415	0.396997	-3.18427	0.0014512	0.0141527	Unique ATGR
1247	ENSG00000196421	C20orf204	71.9811	-0.728301	0.228624	-3.18558	0.00144462	0.0141064	Unique ATGR
1248	ENSG00000164418	GRIK2	583.537	-0.721028	0.226307	-3.18606	0.00144224	0.0140906	Unique ATGR
1250	ENSG00000288297	ECSCR	34.2078	-2.23801	0.702078	-3.18769	0.00143414	0.0140368	Unique ATGR
1251	ENSG00000102871	TRADD	56.6826	-1.41593	0.443992	-3.1891	0.00142718	0.0139939	Unique ATGR
1252	ENSG00000196754	S100A2	9.47732	-1.98772	0.623064	-3.19024	0.00142156	0.0139566	Unique ATGR
1253	ENSG00000168447	SCNN1B	4.60866	-2.36634	0.741507	-3.19126	0.00141653	0.0139208	Unique ATGR
1254	ENSG00000231608	TNXB	16.7043	-3.69865	1.15854	-3.1925	0.00141048	0.0138802	Unique ATGR
1255	ENSG00000127399	LRRC61	99.1128	-2.40272	0.752469	-3.19312	0.00140746	0.0138567	Unique ATGR
1256	ENSG00000183287	CCBE1	1404.76	-1.20675	0.377882	-3.19346	0.00140577	0.0138464	Unique ATGR
1257	ENSG00000034677	RNF19A	1557.78	-0.679686	0.212811	-3.19385	0.0014039	0.0138342	Unique ATGR
1258	ENSG00000141753	IGFBP4	5151.46	-1.00481	0.314555	-3.1944	0.00140124	0.0138205	Unique ATGR
1259	ENSG00000171388	APLN	183.638	-0.980212	0.306732	-3.19566	0.00139509	0.0137661	Unique ATGR
1260	ENSG00000163017	ACTG2	772.877	-1.88403	0.589212	-3.19753	0.00138608	0.0136834	Unique ATGR
1261	ENSG00000123243	ITIH5	1434.72	-1.51844	0.474502	-3.20007	0.00137393	0.0135696	Unique ATGR
1263	ENSG00000288455	SEMA7A	156.367	-1.39683	0.436325	-3.20135	0.00136785	0.013528	Unique ATGR
1264	ENSG00000120279	MYCT1	100.116	-2.02113	0.631333	-3.20137	0.00136777	0.013528	Unique ATGR
1265	ENSG00000182492	BGN	4191.72	-1.88436	0.588517	-3.20189	0.00136531	0.0135213	Unique ATGR
1266	ENSG00000111834	RSPH4A	58.5016	-0.623258	0.194646	-3.202	0.00136477	0.0135213	Unique ATGR
1267	ENSG00000186919	ZACN	331.936	-2.07132	0.646787	-3.20248	0.00136252	0.013506	Unique ACE
1268	ENSG00000111321	LTBR	543.042	-0.760488	0.23744	-3.20286	0.0013607	0.0134941	Unique ATGR
1269	ENSG00000120251	GRIA2	83.0775	-1.00683	0.314053	-3.20594	0.00134621	0.013387	Unique ATGR
1270	ENSG00000103175	WFDC1	148.802	-0.655008	0.204248	-3.20693	0.0013416	0.0133656	Unique ACE
1271	ENSG00000018236	CNTN1	345.19	-1.55475	0.484691	-3.20771	0.00133798	0.0133356	Unique ATGR
1272	ENSG00000140092	FBLN5	1298.22	-0.874171	0.272474	-3.20827	0.00133537	0.0133157	Unique ATGR
1273	ENSG00000095637	SORBS1	1000.2	-0.650196	0.202379	-3.21277	0.00131462	0.0131631	Unique ATGR
1274	ENSG00000090776	EFNB1	7672.78	-0.892273	0.277652	-3.21364	0.00131065	0.0131395	Unique ATGR
1275	ENSG00000176399	DMRTA1	162.602	-1.0597	0.329504	-3.21605	0.00129966	0.0130768	Unique ATGR
1276	ENSG00000172578	KLHL6	70.6098	-0.646151	0.200506	-3.22261	0.00127029	0.0128315	Unique ATGR
1277	ENSG00000169908	TM4SF1	407.12	-2.18564	0.677149	-3.22771	0.00124785	0.0126342	Unique ATGR
1278	ENSG00000179292	TMEM151A	8.13828	-2.13983	0.662594	-3.22947	0.00124021	0.0125686	Unique ACE
1279	ENSG00000128253	RFPL2	18.2048	-1.40095	0.433767	-3.22973	0.00123909	0.012563	Unique ATGR
1280	ENSG00000198873	GRK5	492.495	-0.93294	0.288807	-3.23033	0.00123649	0.0125542	Unique ATGR
1281	ENSG00000149489	ROM1	37.2488	-1.33362	0.41235	-3.23418	0.00121992	0.0124033	Unique ATGR
1282	ENSG00000187266	EPOR	156.88	-0.609238	0.188278	-3.23585	0.00121283	0.0123422	Unique ATGR
1283	ENSG00000255622	PCDHB17P	26.4616	-1.08251	0.334366	-3.23749	0.00120586	0.0122949	Unique ACE
1284	ENSG00000146955	RAB19	100.689	-0.595725	0.18397	-3.23817	0.001203	0.0122769	Unique ATGR
1285	ENSG00000132855	ANGPTL3	90.7637	-1.22087	0.376953	-3.23878	0.00120042	0.0122566	Unique ATGR
1286	ENSG00000280433	LOC102724200	254.398	-0.509262	0.157178	-3.24004	0.00119512	0.0122139
1287	ENSG00000128052	KDR	811.578	-1.9006	0.585328	-3.24706	0.00116602	0.0119786	Unique ATGR
1288	ENSG00000162772	ATF3	294.123	-1.56251	0.480868	-3.24934	0.00115672	0.0119225	Unique ACE
1289	ENSG00000175899	A2M	3222.29	-1.87015	0.575117	-3.25177	0.00114688	0.0118322	Unique ATGR
1290	ENSG00000107562	CXCL12	4511.71	-0.679825	0.209047	-3.25201	0.00114592	0.0118322	Unique ATGR
1291	ENSG00000003436	TFPI	1561.09	-0.739249	0.227294	-3.25239	0.00114439	0.0118322	Unique ATGR
1292	ENSG00000172738	TMEM217	36.9298	-0.777156	0.238873	-3.25343	0.00114021	0.0118082	Unique ATGR
1296	ENSG00000105219	CCNP	13.3782	-1.24805	0.382569	-3.26228	0.0011052	0.0115004
1297	ENSG00000078328	RBFOX1	149.696	-1.41788	0.433664	-3.26953	0.00107728	0.0112584	Unique ACE
1298	ENSG00000171206	TRIM8	3089.21	-0.59152	0.180732	-3.27291	0.00106448	0.0111353	Unique ATGR
1299	ENSG00000197329	PELI1	1490.1	-0.564815	0.172478	-3.27471	0.00105772	0.0110752	Unique ATGR
1300	ENSG00000139155	SLCO1C1	4.93617	-3.45523	1.05417	-3.27766	0.00104671	0.0109758	Unique ATGR
1301	ENSG00000112414	ADGRG6	918.631	-1.66032	0.50646	-3.27827	0.00104444	0.0109626	Unique ATGR
1302	ENSG00000123933	MXD4	4127.81	-0.533935	0.162589	-3.28396	0.00102361	0.0108065	Unique ACE
1303	ENSG00000117009	KMO	97.174	-0.750528	0.228491	-3.28472	0.00102085	0.0107879	Unique ATGR
1304	ENSG00000006118	TMEM132A	5105.29	-0.530099	0.16119	-3.28866	0.00100667	0.0106643	Unique ACE
1306	ENSG00000197956	S100A6	580.839	-1.50321	0.456481	-3.29304	0.000991106	0.0105401	Unique ATGR
1307	ENSG00000116299	ELAPOR1	100.248	-0.643478	0.195392	-3.29326	0.000990317	0.0105369	Unique ATGR
1308	ENSG00000115665	SLC5A7	138.053	-1.84251	0.559468	-3.29332	0.000990115	0.0105369	Unique ATGR
1309	ENSG00000286190	LOC728392	1326.92	-0.643214	0.195139	-3.29618	0.000980078	0.0104553	Unique ATGR
1310	ENSG00000179772	FOXS1	216.359	-1.80129	0.546273	-3.29742	0.00097579	0.0104231	Unique ATGR
1311	ENSG00000186088	GSAP	52.24	-0.676078	0.204839	-3.30053	0.000965029	0.0103386	Unique ATGR
1312	ENSG00000127124	HIVEP3	436.925	-0.708984	0.214796	-3.30073	0.000964348	0.0103364	Unique ATGR
1313	ENSG00000132207	SLX1A	683.894	-0.503995	0.152581	-3.30314	0.000956089	0.0102945	Unique ATGR
1314	ENSG00000288399	KCTD11	162.072	-1.00293	0.302305	-3.31761	0.000907922	0.00987768	Unique ATGR
1315	ENSG00000107742	SPOCK2	4254.52	-1.86547	0.562195	-3.31819	0.000906038	0.00986706	Unique ATGR
1316	ENSG00000128311	TST	543.463	-0.577395	0.17386	-3.32103	0.000896872	0.0097847	Unique ATGR
1317	ENSG00000057019	DCBLD2	3663.04	-0.611541	0.184114	-3.32154	0.000895226	0.00977869	Unique ATGR
1318	ENSG00000258643	BCL2L2-PABPN1	163.403	-0.808233	0.24328	-3.32223	0.000893004	0.00975932	Unique ACE
1319	ENSG00000164120	HPGD	176.709	-2.29552	0.690765	-3.32315	0.000890062	0.00973206	Unique ATGR
1320	ENSG00000154146	NRGN	300.044	-1.43697	0.432185	-3.32489	0.000884528	0.00968129	Unique ATGR
1321	ENSG00000088386	SLC15A1	58.6943	-0.668737	0.201111	-3.32522	0.000883489	0.00967478	Unique ATGR
1322	ENSG00000053702	NRIP2	942.686	-1.63165	0.490514	-3.32641	0.000879729	0.00963847	Unique ATGR
1323	ENSG00000147223	RIPPLY1	13.4971	-1.43654	0.431409	-3.32987	0.000868854	0.00953853	Unique ATGR
1324	ENSG00000163762	TM4SF18	113.16	-1.70186	0.510373	-3.33455	0.00085439	0.00941777	Unique ATGR
1325	ENSG00000173269	MMRN2	451.351	-1.52643	0.457715	-3.33489	0.000853317	0.00941072	Unique ATGR
1326	ENSG00000175482	POLD4	305.265	-0.57548	0.172549	-3.33516	0.000852488	0.00940635	Unique ATGR
1327	ENSG00000214081	CYP4F30P	7.43352	-4.08014	1.2222	-3.33837	0.000842713	0.00932688	Unique ATGR
1328	ENSG00000068831	RASGRP2	87.3795	-0.676241	0.202391	-3.34126	0.000833994	0.00924449
1329	ENSG00000132357	CARD6	67.6127	-1.43645	0.429843	-3.3418	0.000832367	0.00923117	Unique ATGR
1330	ENSG00000133048	CHI3L1	47.4985	-1.25681	0.376071	-3.34194	0.000831936	0.00923109	Unique ATGR
1331	ENSG00000019549	SNAI2	1350.94	-0.651718	0.194928	-3.34338	0.000827657	0.0092071	Unique ATGR
1332	ENSG00000117525	F3	340.044	-1.1317	0.338186	-3.34638	0.000818754	0.00912673	Unique ATGR
1333	ENSG00000113578	FGF1	696.397	-1.48997	0.444809	-3.34969	0.000809021	0.00903213	Unique ATGR
1334	ENSG00000166033	HTRA1	1679.51	-1.88168	0.561683	-3.35007	0.000807901	0.00902426	Unique ATGR
1335	ENSG00000285438	SOX7	78.356	-2.55994	0.763596	-3.35247	0.000800932	0.00896022	Unique ATGR
1336	ENSG00000189120	SP6	117.213	-1.31343	0.391286	-3.3567	0.00078878	0.00885616	Unique ATGR
1337	ENSG00000198355	PIM3	896.81	-0.704492	0.209767	-3.35845	0.000783803	0.00880573	Unique ACE
1338	ENSG00000144152	FBLN7	113.146	-0.748643	0.222908	-3.35853	0.00078358	0.00880573	Unique ATGR
1339	ENSG00000198879	SFMBT2	694.041	-0.656782	0.195454	-3.36028	0.000778633	0.00876033	Unique ATGR
1340	ENSG00000174307	PHLDA3	436.51	-0.50855	0.151319	-3.36077	0.000777257	0.0087539	Unique ATGR
1341	ENSG00000138835	RGS3	1030.27	-0.622471	0.18491	-3.36634	0.000761735	0.0085969	Unique ATGR
1342	ENSG00000156463	SH3RF2	163.285	-1.44111	0.427275	-3.3728	0.000744067	0.00844246	Unique ATGR
1343	ENSG00000090006	LTBP4	7768.35	-0.598323	0.177178	-3.37695	0.000732933	0.00834546	Unique ATGR
1344	ENSG00000165799	RNASE7	4.60053	-2.69759	0.79795	-3.38065	0.000723148	0.00825924	Unique ATGR
1345	ENSG00000167371	PRRT2	191.152	-0.636417	0.188164	-3.38225	0.000718957	0.00822076	Unique ATGR
1346	ENSG00000213047	DENND1B	877.658	-0.557912	0.164859	-3.38417	0.000713947	0.00817206	Unique ATGR
1347	ENSG00000240874	RPS13P7	5.5295	-2.2753	0.672036	-3.38568	0.000710011	0.0081313	Unique ATGR
1348	ENSG00000178235	SLITRK1	163.835	-2.14307	0.632924	-3.38598	0.000709244	0.00812678	Unique ATGR
1349	ENSG00000174099	MSRB3	994.344	-0.77348	0.228435	-3.386	0.000709201	0.00812678	Unique ATGR
1350	ENSG00000175866	BAIAP2	712.787	-0.566575	0.167204	-3.38852	0.000702702	0.00806458	Unique ATGR
1351	ENSG00000128713	HOXD11	111.851	-1.68312	0.496244	-3.39172	0.000694555	0.00798793	Unique ATGR
1352	ENSG00000156453	PCDH1	1046.12	-1.12124	0.330343	-3.39416	0.000688392	0.00793384	Unique ATGR
1353	ENSG00000174059	CD34	421.345	-1.91019	0.562109	-3.39826	0.000678156	0.00783286	Unique ATGR
1354	ENSG00000182674	KCNB2	61.0784	-0.722915	0.212476	-3.40234	0.000668115	0.00774942	Unique ATGR
1355	ENSG00000116016	EPAS1	781.874	-2.21223	0.649959	-3.40365	0.00066493	0.00772071	Unique ATGR
1356	ENSG00000171115	GIMAP8	52.4013	-3.10821	0.912652	-3.40568	0.000659984	0.00767147	Unique ATGR
1358	ENSG00000112715	VEGFA	4895.64	-1.25178	0.367518	-3.40604	0.000659131	0.00767147	Unique ATGR
1359	ENSG00000111057	KRT18	1014.2	-1.30447	0.382863	-3.40715	0.000656455	0.00765501	Unique ATGR
1360	ENSG00000205683	DPF3	280.065	-1.0588	0.310301	-3.41218	0.000644465	0.00755978	Unique ATGR
1361	ENSG00000103502	CDIPT	1180.19	-0.672051	0.196939	-3.41249	0.000643717	0.00755916	Unique ATGR
1362	ENSG00000133256	PDE6B	640.259	-1.21676	0.356544	-3.41265	0.00064335	0.00755893	Unique ATGR
1363	ENSG00000163378	EOGT	296.419	-1.05216	0.307968	-3.41648	0.000634366	0.00746951	Unique ATGR
1364	ENSG00000119771	KLHL29	1063.82	-0.51091	0.149458	-3.41842	0.000629868	0.00743668	Unique ATGR
1365	ENSG00000113396	SLC27A6	17.0814	-1.62932	0.476249	-3.42116	0.000623543	0.00738606	Unique ATGR
1366	ENSG00000163995	ABLIM2	105.979	-0.796869	0.232739	-3.42387	0.000617364	0.00731685	Unique ATGR
1367	ENSG00000223760	MED15P9	8.34831	-2.07088	0.604473	-3.42592	0.000612719	0.00728139	Unique ACE
1369	ENSG00000070404	FSTL3	334.169	-0.549418	0.160164	-3.43034	0.000602826	0.00719159	Unique ATGR
1370	ENSG00000205502	C2CD4B	27.8661	-1.75683	0.512019	-3.43118	0.000600967	0.00717728	Unique ATGR
1371	ENSG00000143458	GABPB2	606.646	-0.557061	0.162343	-3.43138	0.00060052	0.00717589	Unique ATGR
1372	ENSG00000130038	CRACR2A	72.0882	-0.626304	0.182484	-3.4321	0.000598936	0.00716878	Unique ATGR
1373	ENSG00000164300	SERINC5	3440.55	-1.20654	0.351363	-3.4339	0.000594968	0.0071252	Unique ATGR
1374	ENSG00000148204	CRB2	1170.32	-1.58752	0.462299	-3.43397	0.000594817	0.0071252	Unique ATGR
1375	ENSG00000154016	GRAP	54.996	-1.32255	0.384839	-3.43662	0.000589012	0.00707335	Unique ATGR
1376	ENSG00000188505	NCCRP1	52.3219	-0.780084	0.226984	-3.43674	0.000588769	0.00707335
1377	ENSG00000004399	PLXND1	4241.31	-1.2396	0.360546	-3.43813	0.000585754	0.0070459	Unique ATGR
1378	ENSG00000182541	LIMK2	1097.56	-0.685593	0.199237	-3.4411	0.000579353	0.00698435	Unique ATGR
1379	ENSG00000170537	TMC7	97.6991	-0.550033	0.159757	-3.44293	0.000575458	0.00694509	Unique ATGR
1380	ENSG00000162572	SCNN1D	116.907	-0.568237	0.165044	-3.44295	0.000575411	0.00694509	Unique ATGR
1381	ENSG00000153250	RBMS1	4469.11	-0.791751	0.229753	-3.44609	0.000568755	0.0068833	Unique ATGR
1382	ENSG00000144366	GULP1	984.007	-0.771437	0.223689	-3.4487	0.000563297	0.00683245	Unique ATGR
1383	ENSG00000168785	TSPAN5	577.336	-0.796714	0.230952	-3.4497	0.000561211	0.00681315	Unique ATGR
1384	ENSG00000276231	PIK3R6	9.18332	-2.82016	0.816443	-3.4542	0.000551925	0.00671324	Unique ATGR
1385	ENSG00000196917	HCAR1	138.099	-0.604432	0.174853	-3.4568	0.000546628	0.00666746	Unique ATGR
1386	ENSG00000131094	C1QL1	85.3097	-0.85653	0.247678	-3.45824	0.000543712	0.00663933	Unique ATGR
1387	ENSG00000177409	SAMD9L	11.6731	-1.35893	0.392697	-3.46051	0.000539156	0.00659481
1388	ENSG00000158428	CATIP	97.3729	-0.926976	0.267722	-3.46245	0.000535279	0.00655844	Unique ATGR
1389	ENSG00000214216	IQCJ	29.1897	-2.45715	0.709603	-3.46271	0.000534763	0.00655582	Unique ATGR
1392	ENSG00000197768	STPG3	26.7026	-1.14584	0.330485	-3.46715	0.000526011	0.00647041
1393	ENSG00000157168	NRG1	387.218	-0.56456	0.162579	-3.47252	0.00051559	0.00637468	Unique ACE
1394	ENSG00000160219	GAB3	30.0819	-0.920495	0.264864	-3.47535	0.00051019	0.00632589
1395	ENSG00000198959	TGM2	701.87	-1.52649	0.43882	-3.47862	0.000504006	0.00625635	Unique ATGR
1396	ENSG00000112936	C7	2191.93	-1.29292	0.371427	-3.48096	0.000499625	0.00621939	Unique ATGR
1397	ENSG00000196604	POTEF	30.7079	-3.09007	0.887692	-3.48101	0.000499521	0.00621939	Unique ACE
1398	ENSG00000204291	COL15A1	751.678	-1.83294	0.526292	-3.48275	0.000496292	0.00619595	Unique ATGR
1399	ENSG00000071575	TRIB2	7043.33	-0.511122	0.146703	-3.48407	0.000493857	0.0061691	Unique ATGR
1400	ENSG00000173267	SNCG	248.204	-0.695964	0.199731	-3.4845	0.000493058	0.0061662	Unique ATGR
1401	ENSG00000105851	PIK3CG	101.801	-1.62439	0.465964	-3.4861	0.000490126	0.00614013	Unique ATGR
1402	ENSG00000078269	SYNJ2	1290.96	-0.52207	0.149581	-3.4902	0.000482652	0.00605347	Unique ATGR
1403	ENSG00000160712	IL6R	468.803	-1.59197	0.455971	-3.49138	0.000480527	0.00603029	Unique ATGR
1404	ENSG00000047365	ARAP2	283.992	-0.564637	0.161627	-3.49346	0.00047681	0.00599403	Unique ATGR
1405	ENSG00000163815	CLEC3B	12.7001	-2.52286	0.72145	-3.49693	0.000470652	0.00593376	Unique ATGR
1406	ENSG00000101017	CD40	56.1998	-1.77046	0.50621	-3.49747	0.000469696	0.00593092	Unique ATGR
1407	ENSG00000023445	BIRC3	57.7145	-1.05489	0.301522	-3.49856	0.000467776	0.00591465
1408	ENSG00000164442	CITED2	2784.63	-0.565087	0.161458	-3.49991	0.000465421	0.00588829	Unique ATGR
1409	ENSG00000123685	BATF3	12.8998	-1.32264	0.377838	-3.50054	0.000464325	0.00587816	Unique ATGR
1410	ENSG00000078081	LAMP3	39.4735	-1.06733	0.304797	-3.50176	0.000462189	0.00587018	Unique ATGR
1411	ENSG00000101331	CCM2L	32.3556	-1.46714	0.418839	-3.50286	0.000460284	0.00585738	Unique ATGR
1412	ENSG00000235986	GNL1	54.6201	-1.03832	0.296109	-3.50655	0.00045395	0.00579373
1413	ENSG00000172780	RAB43	628.329	-0.651392	0.185492	-3.5117	0.000445243	0.00570604	Unique ATGR
1414	ENSG00000141052	MYOCD	87.2618	-2.66934	0.760118	-3.51175	0.000445166	0.00570604	Unique ATGR
1415	ENSG00000166275	BORCS7	840.369	-0.512245	0.145836	-3.51246	0.000443971	0.00569646	Unique ATGR
1416	ENSG00000171992	SYNPO	6161.56	-1.45039	0.412466	-3.51639	0.000437451	0.00562607	Unique ATGR
1417	ENSG00000136167	LCP1	39.2865	-1.44075	0.409658	-3.51695	0.00043653	0.00562087	Unique ATGR
1418	ENSG00000099937	SERPIND1	216.995	-2.37815	0.67582	-3.51891	0.000433318	0.00558579	Unique ATGR
1419	ENSG00000165272	AQP3	448.214	-2.04246	0.58039	-3.51911	0.000432994	0.00558579	Unique ATGR
1420	ENSG00000105889	STEAP1B	68.9774	-1.29714	0.368564	-3.51943	0.000432467	0.00558509	Unique ATGR
1421	ENSG00000182809	CRIP2	999.641	-0.73162	0.207709	-3.52233	0.000427776	0.00552779	Unique ATGR
1422	ENSG00000187908	DMBT1	16.0911	-1.38654	0.393414	-3.52437	0.000424495	0.00549192	Unique ATGR
1423	ENSG00000244242	IFITM10	14.9234	-1.42001	0.402803	-3.52533	0.000422948	0.00547842	Unique ACE
1424	ENSG00000184564	SLITRK6	163.208	-0.916675	0.259947	-3.52639	0.000421262	0.00545983	Unique ATGR
1425	ENSG00000188219	POTEE	17.3647	-2.73913	0.775951	-3.53003	0.000415519	0.0054112	Unique ACE
1426	ENSG00000261857	MIA	19.1501	-1.30809	0.370361	-3.53193	0.000412532	0.00538198	Unique ACE
1427	ENSG00000146833	TRIM4	346.642	-1.38938	0.39324	-3.53316	0.000410631	0.00536361	Unique ATGR
1428	ENSG00000263563	UBBP4	198.217	-0.518216	0.146608	-3.53471	0.00040823	0.00533866	Unique ACE
1429	ENSG00000172037	LAMB2	6012.51	-0.925479	0.261755	-3.53566	0.000406753	0.00532254	Unique ATGR
1430	ENSG00000183186	C2CD4C	389.844	-0.763533	0.215859	-3.53718	0.000404427	0.00530488	Unique ACE
1432	ENSG00000157330	CFAP107	49.1243	-0.76571	0.216055	-3.54405	0.00039403	0.00518099
1433	ENSG00000159388	BTG2	1708.2	-0.799682	0.225503	-3.54621	0.000390811	0.005148	Unique ATGR
1434	ENSG00000203485	INF2	1887.84	-0.548574	0.154621	-3.54786	0.000388376	0.00511904	Unique ATGR
1435	ENSG00000118777	ABCG2	81.2093	-1.08787	0.306558	-3.54866	0.000387193	0.00510653	Unique ATGR
1436	ENSG00000177697	CD151	2564.95	-0.849128	0.239055	-3.55202	0.00038228	0.005054	Unique ATGR
1437	ENSG00000169508	GPR183	21.5666	-1.25511	0.353337	-3.55215	0.00038209	0.005054	Unique ATGR
1438	ENSG00000213886	UBD	12.0356	-4.57666	1.28827	-3.55258	0.000381476	0.00505258
1439	ENSG00000008710	PKD1	5560.65	-0.537996	0.151418	-3.55306	0.000380785	0.0050465	Unique ACE
1440	ENSG00000125430	HS3ST3B1	1105.45	-0.713803	0.200895	-3.55312	0.000380695	0.0050465	Unique ATGR
1441	ENSG00000182326	C1S	254.29	-0.596375	0.167503	-3.56039	0.000370304	0.00492863	Unique ATGR
1442	ENSG00000134240	HMGCS2	58.8261	-3.09728	0.869558	-3.5619	0.000368183	0.00490641	Unique ATGR
1444	ENSG00000204472	AIF1	92.8239	-2.96424	0.83214	-3.56219	0.000367777	0.00490641	Unique ATGR
1445	ENSG00000124074	ENKD1	287.753	-0.533151	0.149652	-3.56261	0.00036719	0.00490217	Unique ATGR
1446	ENSG00000105695	MAG	22.1907	-2.39013	0.670134	-3.56664	0.000361588	0.0048363	Unique ATGR
1448	ENSG00000143337	TOR1AIP1	1234.08	-0.518024	0.145016	-3.57218	0.000354022	0.00476735	Unique ATGR
1449	ENSG00000162444	RBP7	13.1834	-1.40339	0.392796	-3.57281	0.000353167	0.00475879
1450	ENSG00000126259	KIRREL2	427.27	-1.30587	0.365481	-3.57303	0.00035287	0.00475773	Unique ATGR
1451	ENSG00000166342	NETO1	68.444	-0.575188	0.16098	-3.57305	0.000352845	0.00475773	Unique ATGR
1452	ENSG00000197442	MAP3K5	164.07	-1.15802	0.32399	-3.57423	0.000351256	0.00474479	Unique ATGR
1453	ENSG00000088726	TMEM40	41.6944	-1.197	0.334714	-3.57618	0.000348645	0.00471538	Unique ATGR
1454	ENSG00000107731	UNC5B	3591.28	-1.12247	0.31339	-3.58171	0.00034135	0.00463163	Unique ATGR
1455	ENSG00000176435	CLEC14A	19.4365	-2.45657	0.685425	-3.58402	0.000338352	0.00460192	Unique ATGR
1456	ENSG00000100065	CARD10	833.725	-1.14194	0.318213	-3.5886	0.000332457	0.00452741	Unique ATGR
1457	ENSG00000111859	NEDD9	899.279	-1.41845	0.395257	-3.58869	0.000332344	0.00452741	Unique ATGR
1458	ENSG00000116833	NR5A2	77.2696	-1.03918	0.289487	-3.58974	0.000331002	0.00452101	Unique ATGR
1460	ENSG00000164308	ERAP2	86.6891	-0.831546	0.231437	-3.59296	0.00032694	0.00448729	Unique ATGR
1461	ENSG00000138448	ITGAV	4037.98	-1.33973	0.372732	-3.59436	0.00032519	0.00446761	Unique ATGR
1462	ENSG00000157227	MMP14	8688.33	-0.785162	0.218278	-3.59708	0.000321813	0.00442681	Unique ATGR
1463	ENSG00000143842	SOX13	944.661	-0.669946	0.186194	-3.5981	0.000320547	0.00441219	Unique ATGR
1464	ENSG00000140538	NTRK3	250.662	-1.23623	0.342634	-3.60804	0.000308523	0.00426829	Unique ATGR
1465	ENSG00000198739	LRRTM3	123.32	-0.812066	0.224743	-3.61331	0.000302313	0.00419305	Unique ATGR
1466	ENSG00000203618	GP1BB	150.404	-1.04362	0.288753	-3.61424	0.000301231	0.00418072	Unique ATGR
1467	ENSG00000130300	PLVAP	657.489	-2.97091	0.821161	-3.61793	0.000296966	0.00412943	Unique ATGR
1468	ENSG00000134533	RERG	426.139	-1.29774	0.358624	-3.61867	0.000296116	0.00412287	Unique ATGR
1469	ENSG00000153246	PLA2R1	2123.3	-2.05023	0.566196	-3.62106	0.000293393	0.00409282	Unique ATGR
1470	ENSG00000070190	DAPP1	18.3302	-1.20356	0.33211	-3.62399	0.000290097	0.00405464	Unique ATGR
1471	ENSG00000115415	STAT1	2858.37	-0.851638	0.234949	-3.62478	0.000289204	0.00404737	Unique ATGR
1472	ENSG00000165507	DEPP1	561.023	-0.932299	0.256729	-3.63144	0.000281839	0.00396471	Unique ATGR
1473	ENSG00000152056	AP1S3	208.269	-0.530515	0.145978	-3.63422	0.000278827	0.00392488	Unique ATGR
1474	ENSG00000164125	GASK1B	2695.63	-1.03801	0.285126	-3.64053	0.000272082	0.00383738	Unique ATGR
1475	ENSG00000159784	FAM131B	329.803	-0.871499	0.23895	-3.6472	0.000265115	0.00376106	Unique ATGR
1476	ENSG00000165478	HEPACAM	205.868	-2.00708	0.548914	-3.65646	0.000255727	0.00364692	Unique ATGR
1477	ENSG00000096150	RPS18	139.975	-2.42982	0.664439	-3.65695	0.000255233	0.00364421	Unique ACE
1478	ENSG00000161714	PLCD3	513.15	-0.530458	0.145044	-3.65722	0.000254965	0.00364322	Unique ATGR
1479	ENSG00000100558	PLEK2	11.4147	-1.84759	0.505171	-3.65735	0.000254837	0.00364322	Unique ATGR
1481	ENSG00000188959	C9orf152	9.49219	-1.80622	0.493206	-3.6622	0.000250062	0.00359204
1482	ENSG00000144891	AGTR1	146.736	-1.66535	0.454485	-3.66425	0.000248067	0.00357282	Unique ATGR
1483	ENSG00000101194	SLC17A9	18.8443	-1.45065	0.395817	-3.66495	0.000247385	0.00356536	Unique ATGR
1484	ENSG00000023909	GCLM	342.495	-0.542655	0.148065	-3.66498	0.000247361	0.00356536	Unique ACE
1485	ENSG00000125730	C3	79.1783	-1.43534	0.391561	-3.66569	0.000246668	0.00355975	TRUE
1486	ENSG00000169756	LIMS1	2099.94	-0.574849	0.156813	-3.66584	0.000246529	0.00355975	Unique ATGR
1487	ENSG00000170340	B3GNT2	511.368	-0.648436	0.17687	-3.66618	0.000246201	0.00355961	Unique ATGR
1488	ENSG00000179256	SMCO3	64.0056	-1.59726	0.435208	-3.6701	0.000242453	0.00351057	Unique ATGR
1489	ENSG00000090376	IRAK3	110.012	-0.564822	0.153864	-3.67092	0.000241678	0.00350167	Unique ATGR
1490	ENSG00000280479	CACFD1	1190.41	-0.611611	0.166598	-3.67119	0.000241428	0.00350038	FALSE
1491	ENSG00000198324	PHETA1	769.906	-0.55729	0.151693	-3.67381	0.00023896	0.00347619	Unique ACE
1492	ENSG00000185291	IL3RA	190.138	-0.676228	0.184013	-3.6749	0.000237943	0.00346603	Unique ATGR
1493	ENSG00000177464	GPR4	98.6766	-1.80004	0.489622	-3.67638	0.000236565	0.00345407	Unique ATGR
1494	ENSG00000165644	COMTD1	85.7245	-1.10502	0.300395	-3.67857	0.000234542	0.0034338	Unique ATGR
1495	ENSG00000061455	PRDM6	152.896	-1.57832	0.428762	-3.68111	0.000232222	0.00341258	Unique ATGR
1496	ENSG00000075429	CACNG5	646.953	-2.19355	0.595669	-3.6825	0.000230957	0.00340071	Unique ATGR
1497	ENSG00000282844	ACTN4	2917.21	-0.800403	0.217288	-3.68361	0.000229958	0.00339042	Unique ATGR
1498	ENSG00000196209	SIRPB2	15.8474	-1.30914	0.35539	-3.68367	0.000229899	0.00339042	Unique ATGR
1499	ENSG00000179841	AKAP5	394.122	-1.30286	0.353604	-3.68452	0.000229134	0.00338533	Unique ATGR
1500	ENSG00000075290	WNT8B	13.3737	-1.78896	0.485393	-3.68559	0.00022817	0.00337338	Unique ATGR
1501	ENSG00000274286	ADRA2B	81.8781	-1.32694	0.359712	-3.68891	0.00022522	0.00333656	Unique ATGR
1502	ENSG00000087258	GNAO1	538.151	-1.12589	0.304941	-3.69216	0.00022236	0.00330772	Unique ATGR
1503	ENSG00000177144	NUDT4B	475.843	-0.624231	0.169043	-3.69274	0.000221852	0.00330469	Unique ATGR
1504	ENSG00000115594	IL1R1	1247.3	-1.44635	0.391336	-3.69593	0.000219084	0.00327242	Unique ATGR
1505	ENSG00000140564	FURIN	2475.62	-0.670508	0.181365	-3.697	0.000218161	0.00326088	Unique ATGR
1506	ENSG00000074370	ATP2A3	108.151	-1.17395	0.317484	-3.69765	0.000217604	0.00325478	Unique ATGR
1507	ENSG00000107968	MAP3K8	165.591	-0.503508	0.136109	-3.6993	0.000216198	0.00323598
1508	ENSG00000171097	KYAT1	208.435	-0.858753	0.23176	-3.70535	0.000211101	0.00317388	Unique ATGR
1509	ENSG00000134532	SOX5	498.715	-0.609275	0.164362	-3.70691	0.000209803	0.00315991	Unique ATGR
1510	ENSG00000174944	P2RY14	20.5644	-1.04582	0.28209	-3.70738	0.000209417	0.00315839	Unique ATGR
1511	ENSG00000129538	RNASE1	88.4133	-2.27632	0.613032	-3.71322	0.000204636	0.00309702	Unique ATGR
1513	ENSG00000184156	KCNQ3	101.741	-0.804664	0.216086	-3.72381	0.000196242	0.00298453	Unique ATGR
1514	ENSG00000167637	ZNF283	140.435	-1.72794	0.463286	-3.72974	0.000191681	0.0029295	Unique ACE
1515	ENSG00000148411	NACC2	695.136	-1.18088	0.316427	-3.73192	0.000190029	0.00290629	Unique ATGR
1516	ENSG00000284337	LIMS3-LOC440895	29.3402	-1.54846	0.414816	-3.73288	0.000189306	0.00290067	Unique ATGR
1518	ENSG00000156413	FUT6	55.528	-1.30196	0.347889	-3.74246	0.000182225	0.00281066	Unique ATGR
1519	ENSG00000111276	CDKN1B	1641.71	-0.575875	0.153816	-3.74393	0.000181164	0.00280026	Unique ATGR
1520	ENSG00000154133	ROBO4	165.026	-2.07939	0.555343	-3.74435	0.000180864	0.0027976	Unique ATGR
1521	ENSG00000099250	NRP1	3581.2	-1.4657	0.391077	-3.74787	0.000178345	0.00277153	Unique ATGR
1522	ENSG00000069702	TGFBR3	4823.67	-1.90415	0.507751	-3.75016	0.000176722	0.00275312	Unique ATGR
1523	ENSG00000188157	AGRN	17056	-0.81843	0.21797	-3.75478	0.000173495	0.00271076	Unique ATGR
1525	ENSG00000138411	HECW2	798.854	-0.699837	0.185634	-3.76998	0.000163264	0.00258042	Unique ATGR
1526	ENSG00000005884	ITGA3	2534.55	-1.59139	0.422102	-3.77015	0.000163149	0.00258042	Unique ATGR
1527	ENSG00000165731	RET	79.3325	-1.25704	0.333263	-3.77191	0.000162002	0.00256982	Unique ATGR
1528	ENSG00000084453	SLCO1A2	114.432	-0.519944	0.137831	-3.77234	0.000161725	0.0025673	Unique ATGR
1529	ENSG00000086619	ERO1B	267.426	-0.80651	0.213683	-3.77432	0.000160442	0.0025534	Unique ATGR
1530	ENSG00000198771	RCSD1	408.306	-0.520882	0.13789	-3.77752	0.000158395	0.00252921	Unique ATGR
1531	ENSG00000135318	NT5E	94.9977	-1.11836	0.296057	-3.77752	0.000158395	0.00252921	Unique ATGR
1532	ENSG00000273793	DUSP8	190.459	-1.28905	0.341025	-3.77992	0.000156876	0.00251418
1533	ENSG00000099957	P2RX6	50.8166	-1.16368	0.307805	-3.78059	0.00015646	0.00251005	Unique ATGR
1534	ENSG00000006128	TAC1	35.7845	-1.58066	0.417556	-3.7855	0.000153399	0.00246938	Unique ACE
1535	ENSG00000037280	FLT4	690.1	-1.7485	0.461837	-3.78597	0.00015311	0.00246654	Unique ATGR
1536	ENSG00000114166	KAT2B	576.012	-1.00481	0.265377	-3.78636	0.00015287	0.00246451	Unique ATGR
1537	ENSG00000132481	TRIM47	86.5597	-1.78675	0.47184	-3.78677	0.000152621	0.00246231	Unique ATGR
1538	ENSG00000105519	CAPS	129.608	-0.556598	0.146928	-3.78824	0.000151717	0.00244955	Unique ATGR
1539	ENSG00000156564	LRFN2	68.1478	-0.697719	0.184122	-3.78944	0.000150985	0.00243955	Unique ATGR
1540	ENSG00000134070	IRAK2	33.8166	-1.23163	0.324966	-3.79002	0.000150632	0.00243565	Unique ATGR
1541	ENSG00000176387	HSD11B2	281.067	-0.993293	0.261977	-3.79153	0.000149722	0.00242454	Unique ATGR
1542	ENSG00000183853	KIRREL1	8627.88	-1.42748	0.376216	-3.7943	0.000148058	0.00240656	Unique ATGR
1543	ENSG00000171222	SCAND1	1234.71	-0.52676	0.138702	-3.79779	0.000145995	0.00237835	Unique ACE
1544	ENSG00000146013	GFRA3	389.691	-2.12746	0.559912	-3.79963	0.00014491	0.002366	Unique ATGR
1545	ENSG00000147041	SYTL5	154.725	-2.04978	0.539306	-3.80077	0.000144247	0.00235693	Unique ATGR
1546	ENSG00000172889	EGFL7	840.545	-0.735476	0.193346	-3.80394	0.000142412	0.0023322	Unique ATGR
1547	ENSG00000131389	SLC6A6	1262.28	-1.43913	0.377633	-3.81092	0.000138451	0.00227937	Unique ATGR
1548	ENSG00000172572	PDE3A	1394.38	-1.8328	0.480741	-3.81244	0.000137599	0.00226877	Unique ATGR
1549	ENSG00000156284	CLDN8	16.5033	-3.35891	0.880479	-3.81487	0.000136257	0.00225348	TRUE
1550	ENSG00000130176	CNN1	274.729	-1.75845	0.460866	-3.81553	0.000135891	0.00224912	Unique ATGR
1551	ENSG00000173531	MST1	382.137	-0.55123	0.144355	-3.81856	0.000134231	0.00222504	Unique ATGR
1552	ENSG00000183230	CTNNA3	298.387	-0.863113	0.225741	-3.82347	0.000131584	0.00219119	Unique ATGR
1553	ENSG00000187513	GJA4	302.538	-2.60047	0.680049	-3.82395	0.00013133	0.00218864	Unique ATGR
1554	ENSG00000153443	UBALD1	788.101	-0.627027	0.163917	-3.82527	0.00013063	0.00217864	Unique ACE
1555	ENSG00000130429	ARPC1B	407.154	-1.06175	0.277009	-3.83289	0.000126645	0.00212685	Unique ATGR
1556	ENSG00000224389	C4B	29.7629	-1.15939	0.302	-3.83903	0.000123523	0.00208408	Unique ACE
1557	ENSG00000135253	KCP	741.416	-1.18792	0.309388	-3.8396	0.000123236	0.00208117	Unique ATGR
1558	ENSG00000182472	CAPN12	104.175	-0.851364	0.22139	-3.84553	0.000120291	0.00204063	Unique ATGR
1559	ENSG00000157368	IL34	82.8155	-1.01563	0.264041	-3.84648	0.000119825	0.00203749	TRUE
1560	ENSG00000163520	FBLN2	748.479	-0.629255	0.163389	-3.85126	0.00011751	0.00201388	TRUE
1561	ENSG00000064225	ST3GAL6	861.85	-1.82575	0.473737	-3.85392	0.00011624	0.00199525	Unique ATGR
1562	ENSG00000120318	ARAP3	919.098	-0.967865	0.25105	-3.85527	0.000115602	0.00198766	Unique ATGR
1563	ENSG00000168405	CMAHP	19.1284	-1.26066	0.326525	-3.86085	0.000112995	0.00195189	Unique ATGR
1564	ENSG00000173334	TRIB1	1053.89	-0.854701	0.221321	-3.86182	0.000112547	0.00194569	Unique ATGR
1565	ENSG00000197063	MAFG	1145.33	-0.582209	0.150741	-3.86231	0.000112318	0.00194328	Unique ACE
1566	ENSG00000263874	LINC00672	64.2039	-0.846746	0.218876	-3.86861	0.000109458	0.00189907	Unique ATGR
1567	ENSG00000170385	SLC30A1	2717.66	-0.781436	0.201795	-3.87243	0.000107754	0.00187625	Unique ATGR
1569	ENSG00000203883	SOX18	159.336	-2.32344	0.599104	-3.87819	0.000105235	0.00183975	Unique ATGR
1570	ENSG00000189171	S100A13	717.864	-0.871822	0.224786	-3.87844	0.000105126	0.00183933	Unique ATGR
1571	ENSG00000128512	DOCK4	950.515	-0.85731	0.221038	-3.87856	0.000105078	0.00183933	Unique ATGR
1572	ENSG00000175274	TP53I11	3017.82	-0.589174	0.151779	-3.8818	0.000103686	0.00182292	Unique ATGR
1573	ENSG00000134245	WNT2B	266.639	-0.733713	0.188957	-3.88295	0.000103196	0.00181872	Unique ATGR
1574	ENSG00000187871	GFRAL	8.6107	-2.00919	0.516829	-3.88753	0.000101268	0.00178619	Unique ATGR
1576	ENSG00000115520	COQ10B	499.705	-0.516273	0.132536	-3.89535	9.80565e-05	0.00173377	Unique ATGR
1577	ENSG00000281766	RYBP	171.107	-0.508071	0.130394	-3.89644	9.76161e-05	0.00172879
1578	ENSG00000134765	DSC1	259.188	-1.96335	0.503746	-3.8975	9.71903e-05	0.00172546	Unique ATGR
1579	ENSG00000161940	BCL6B	231.4	-2.48033	0.635542	-3.90271	9.51224e-05	0.00169151	Unique ATGR
1580	ENSG00000119714	GPR68	32.9807	-1.14293	0.29285	-3.90278	9.50935e-05	0.00169151	Unique ACE
1581	ENSG00000163331	DAPL1	16.6467	-2.48393	0.636435	-3.90288	9.50562e-05	0.00169151	Unique ATGR
1582	ENSG00000012171	SEMA3B	1798.78	-1.2211	0.31274	-3.90453	9.44098e-05	0.00168297	Unique ATGR
1583	ENSG00000154654	NCAM2	233.155	-0.523566	0.134023	-3.90654	9.36264e-05	0.00167312	Unique ATGR
1584	ENSG00000154099	DNAAF1	77.3662	-0.752972	0.192281	-3.916	9.00313e-05	0.00161611	Unique ATGR
1585	ENSG00000183401	CCDC159	76.9063	-0.663561	0.169441	-3.91618	8.99633e-05	0.00161611	Unique ATGR
1586	ENSG00000152689	RASGRP3	399.989	-0.735178	0.187385	-3.92335	8.7326e-05	0.00157738	Unique ATGR
1587	ENSG00000107796	ACTA2	5804.3	-2.45376	0.625306	-3.9241	8.70547e-05	0.00157379	Unique ATGR
1588	ENSG00000130813	SHFL	262.048	-0.595382	0.151571	-3.92807	8.56311e-05	0.00155321	Unique ATGR
1589	ENSG00000168394	TAP1	39.4055	-1.49726	0.380797	-3.93192	8.42686e-05	0.00153234	Unique ACE
1590	ENSG00000110799	VWF	25.2998	-1.71586	0.436379	-3.93204	8.42276e-05	0.00153234	Unique ATGR
1591	ENSG00000164283	ESM1	535.12	-2.43382	0.617563	-3.94101	8.11389e-05	0.00148787	Unique ATGR
1592	ENSG00000013588	GPRC5A	796.379	-1.29201	0.327528	-3.94472	7.98924e-05	0.00146872	Unique ATGR
1593	ENSG00000124813	RUNX2	86.9274	-1.03903	0.263386	-3.94491	7.98288e-05	0.00146872	Unique ATGR
1594	ENSG00000153162	BMP6	91.139	-1.00812	0.255275	-3.94917	7.84233e-05	0.00144661	Unique ATGR
1595	ENSG00000175416	CLTB	772.228	-0.522969	0.13238	-3.95052	7.79806e-05	0.00143966	Unique ATGR
1596	ENSG00000139915	MDGA2	347.994	-0.615007	0.155628	-3.95178	7.75711e-05	0.00143454	Unique ATGR
1597	ENSG00000244486	SCARF2	1397.56	-0.717334	0.181509	-3.95207	7.74792e-05	0.00143454	Unique ACE
1598	ENSG00000175727	MLXIP	3611.45	-0.781723	0.197546	-3.95718	7.58404e-05	0.00140972	Unique ATGR
1599	ENSG00000152518	ZFP36L2	4730.62	-0.66086	0.166939	-3.95869	7.53624e-05	0.00140324	Unique ATGR
1600	ENSG00000066583	ISOC1	694.633	-0.608518	0.153482	-3.96476	7.34705e-05	0.00137389	Unique ATGR
1601	ENSG00000112175	BMP5	533.616	-1.44901	0.365446	-3.96505	7.33804e-05	0.0013736	Unique ATGR
1602	ENSG00000198142	SOWAHC	770.087	-0.663695	0.166956	-3.97526	7.03011e-05	0.0013203	Unique ATGR
1603	ENSG00000150637	CD226	91.5299	-0.92057	0.231553	-3.97564	7.01911e-05	0.00131937	Unique ATGR
1604	ENSG00000164287	CDC20B	43.4527	-0.90702	0.227954	-3.97896	6.92167e-05	0.00130557	Unique ACE
1605	ENSG00000137673	MMP7	488.663	-1.59887	0.401736	-3.97989	6.89483e-05	0.00130164	Unique ATGR
1606	ENSG00000105329	TGFB1	872.31	-1.76234	0.442416	-3.98344	6.79258e-05	0.00128456	Unique ATGR
1608	ENSG00000120129	DUSP1	649.15	-0.922069	0.231283	-3.98675	6.69844e-05	0.00127065	Unique ACE
1609	ENSG00000072786	STK10	581.202	-0.763938	0.191528	-3.98865	6.64503e-05	0.00126215	Unique ATGR
1610	ENSG00000005812	FBXL3	1533.52	-0.643482	0.160974	-3.99743	6.4033e-05	0.00122479	Unique ATGR
1611	ENSG00000105137	SYDE1	1332.87	-0.69723	0.174234	-4.00169	6.28923e-05	0.00120509	Unique ACE
1612	ENSG00000173805	HAP1	79.8199	-1.02206	0.255364	-4.00237	6.2711e-05	0.00120268	Unique ACE
1614	ENSG00000196616	ADH1B	75.8933	-1.9264	0.481193	-4.00338	6.24435e-05	0.00119911	Unique ATGR
1615	ENSG00000095752	IL11	44.0385	-1.2606	0.314697	-4.00576	6.1819e-05	0.00118977	Unique ATGR
1616	ENSG00000088882	CPXM1	10516.9	-1.56639	0.390168	-4.01466	5.95307e-05	0.0011511	Unique ATGR
1617	ENSG00000135722	FBXL8	36.5593	-0.914236	0.227419	-4.02006	5.81841e-05	0.00113082
1618	ENSG00000125845	BMP2	510.415	-0.676386	0.16806	-4.02467	5.70551e-05	0.00111186	Unique ATGR
1619	ENSG00000092445	TYRO3	3731.24	-1.33775	0.332332	-4.02536	5.68891e-05	0.0011098	Unique ATGR
1620	ENSG00000168497	CAVIN2	218.837	-1.81141	0.449703	-4.02801	5.62499e-05	0.00110011	Unique ATGR
1621	ENSG00000137809	ITGA11	1100.44	-1.42093	0.352725	-4.02842	5.61529e-05	0.0010992	Unique ATGR
1622	ENSG00000171864	PRND	963.604	-2.43209	0.602887	-4.03407	5.48193e-05	0.00107697	Unique ATGR
1623	ENSG00000164488	DACT2	710.943	-0.631296	0.156477	-4.03444	5.47318e-05	0.00107623	Unique ATGR
1624	ENSG00000204065	TCEAL5	17.2562	-2.49281	0.617365	-4.03783	5.39487e-05	0.00106544	TRUE
1625	ENSG00000152684	PELO	759.58	-0.785419	0.194212	-4.04414	5.25162e-05	0.00104208	Unique ATGR
1626	ENSG00000133574	GIMAP4	59.6002	-2.79214	0.689462	-4.04973	5.12757e-05	0.00102119	Unique ATGR
1627	ENSG00000117410	ATP6V0B	1468.81	-0.622812	0.153773	-4.05022	5.11703e-05	0.00102003	Unique ATGR
1628	ENSG00000106404	CLDN15	217.474	-0.59438	0.14675	-4.05029	5.11543e-05	0.00102003	Unique ACE
1629	ENSG00000139567	ACVRL1	369.965	-1.01379	0.250256	-4.051	5.09983e-05	0.00101847	Unique ATGR
1630	ENSG00000154342	WNT3A	59.146	-1.12169	0.276774	-4.05274	5.06205e-05	0.00101185	Unique ATGR
1631	ENSG00000173376	NDNF	310.921	-1.43245	0.352905	-4.05903	4.92779e-05	0.000989563	Unique ATGR
1632	ENSG00000156206	CFAP161	10.2797	-1.89172	0.466042	-4.05912	4.92587e-05	0.000989563	Unique ATGR
1633	ENSG00000164619	BMPER	148.235	-1.86807	0.459598	-4.06458	4.81184e-05	0.000968963	Unique ATGR
1634	ENSG00000196878	LAMB3	26.3792	-2.07047	0.509015	-4.0676	4.75e-05	0.000958283	Unique ATGR
1635	ENSG00000011201	ANOS1	1809.18	-1.32054	0.324638	-4.06773	4.74737e-05	0.000958283	Unique ATGR
1636	ENSG00000136931	NR5A1	9.75376	-2.61577	0.642621	-4.07048	4.69168e-05	0.000948278	Unique ACE
1637	ENSG00000169418	NPR1	1110.12	-2.14429	0.5267	-4.07119	4.67741e-05	0.000946273	Unique ATGR
1638	ENSG00000088992	TESC	70.4868	-1.62581	0.398582	-4.07899	4.5232e-05	0.000921072	Unique ATGR
1639	ENSG00000172935	MRGPRF	483.857	-2.1261	0.519984	-4.08877	4.33657e-05	0.000886389	Unique ATGR
1640	ENSG00000124019	FAM124B	75.6568	-2.24358	0.548443	-4.09081	4.29864e-05	0.000879461	Unique ATGR
1641	ENSG00000091128	LAMB4	27.0201	-1.21587	0.297155	-4.09173	4.28174e-05	0.000877655	Unique ATGR
1642	ENSG00000188037	CLCN1	13.6193	-1.71541	0.419213	-4.09199	4.27693e-05	0.000877497	Unique ATGR
1643	ENSG00000130303	BST2	649.701	-1.78691	0.436429	-4.0944	4.23267e-05	0.000870287	Unique ATGR
1644	ENSG00000169758	TMEM266	428.803	-1.80819	0.441496	-4.0956	4.21078e-05	0.000868735	Unique ATGR
1645	ENSG00000160973	FOXH1	16.849	-2.53922	0.619727	-4.09732	4.17954e-05	0.000864858	Unique ATGR
1646	ENSG00000241852	C8orf58	588.951	-0.551792	0.134601	-4.09947	4.14095e-05	0.000857689	Unique ATGR
1647	ENSG00000162631	NTNG1	1200.11	-2.22655	0.542865	-4.10148	4.1052e-05	0.000851907	Unique ATGR
1648	ENSG00000173546	CSPG4	2605.71	-0.712133	0.173563	-4.10302	4.07785e-05	0.00084785	Unique ATGR
1649	ENSG00000186212	SOWAHB	293.659	-0.795465	0.193828	-4.10398	4.06102e-05	0.000845159	TRUE
1650	ENSG00000159713	TPPP3	1839.01	-1.56769	0.380777	-4.11708	3.83702e-05	0.000807535	Unique ATGR
1651	ENSG00000158050	DUSP2	86.9208	-1.24379	0.301916	-4.11965	3.79443e-05	0.000801178	Unique ATGR
1654	ENSG00000114646	CSPG5	57.158	-0.894204	0.216618	-4.12802	3.65901e-05	0.000778632	Unique ATGR
1655	ENSG00000162618	ADGRL4	239.159	-2.49327	0.603333	-4.1325	3.58847e-05	0.000765117	Unique ATGR
1656	ENSG00000134198	TSPAN2	807.848	-1.94439	0.470383	-4.13363	3.57073e-05	0.000762082	Unique ATGR
1657	ENSG00000221869	CEBPD	862.367	-0.849186	0.20542	-4.13391	3.56646e-05	0.000761919	TRUE
1658	ENSG00000254503	HMGB3P29	30.8188	-1.12603	0.271953	-4.14054	3.46494e-05	0.000743885	Unique ATGR
1659	ENSG00000169291	SHE	111.193	-1.79465	0.433391	-4.14095	3.45875e-05	0.000743398	Unique ATGR
1660	ENSG00000108798	ABI3	40.7868	-1.33739	0.322935	-4.14137	3.45238e-05	0.000743389	Unique ATGR
1663	ENSG00000222009	BTBD19	337.542	-1.05505	0.254277	-4.14922	3.33612e-05	0.000723369	Unique ATGR
1664	ENSG00000169245	CXCL10	33.5382	-2.40578	0.579684	-4.15016	3.32248e-05	0.00072185	Unique ACE
1665	ENSG00000131051	RBM39	11037.3	-0.549941	0.13225	-4.15835	3.2056e-05	0.000701191	Unique ACE
1666	ENSG00000205189	ZBTB10	4726.28	-0.563049	0.135385	-4.15886	3.19836e-05	0.000700483	Unique ATGR
1667	ENSG00000057657	PRDM1	121.648	-1.96374	0.471861	-4.16169	3.15905e-05	0.00069397	Unique ATGR
1668	ENSG00000062716	VMP1	2738.06	-0.631869	0.151698	-4.16531	3.10926e-05	0.000685622	Unique ATGR
1669	ENSG00000188522	FAM83G	176.633	-1.02753	0.246399	-4.17016	3.04384e-05	0.000672738	Unique ATGR
1670	ENSG00000101000	PROCR	68.8132	-1.1817	0.283287	-4.17138	3.02755e-05	0.00066982	Unique ATGR
1671	ENSG00000072110	ACTN1	3514.89	-0.914991	0.218392	-4.18968	2.79346e-05	0.000623739	Unique ATGR
1676	ENSG00000237052	GPSM3	30.4264	-1.15045	0.273819	-4.20151	2.65143e-05	0.00059508	Unique ATGR
1677	ENSG00000006327	TNFRSF12A	512.607	-1.04878	0.249539	-4.20286	2.63569e-05	0.00059508	TRUE
1679	ENSG00000283530	MGAT4C	192.685	-1.19569	0.284264	-4.20626	2.59632e-05	0.000588788	Unique ATGR
1680	ENSG00000198844	ARHGEF15	123.461	-2.42642	0.576778	-4.20686	2.58948e-05	0.000588465	Unique ATGR
1681	ENSG00000005108	THSD7A	5038.25	-2.08856	0.495455	-4.21545	2.49282e-05	0.000568876	Unique ATGR
1682	ENSG00000178726	THBD	101.056	-1.1393	0.27017	-4.21699	2.47582e-05	0.000565589	Unique ATGR
1683	ENSG00000180739	S1PR5	240.947	-2.29268	0.543501	-4.21835	2.46096e-05	0.000562785	Unique ATGR
1684	ENSG00000174776	WDR49	105.549	-2.29978	0.544767	-4.22159	2.42581e-05	0.000555332	Unique ATGR
1685	ENSG00000155026	RSPH10B	61.6257	-1.26253	0.29887	-4.22434	2.39638e-05	0.000549172	Unique ATGR
1686	ENSG00000158246	TENT5B	53.9828	-1.23036	0.291216	-4.22492	2.39025e-05	0.000548345	TRUE
1687	ENSG00000187753	C9orf153	21.1234	-1.42256	0.336582	-4.22649	2.37362e-05	0.000546177	Unique ATGR
1688	ENSG00000150938	CRIM1	1898.54	-1.15643	0.273546	-4.22754	2.36256e-05	0.00054429	Unique ATGR
1689	ENSG00000204950	LRRC10B	36.1965	-1.13287	0.267818	-4.23	2.33696e-05	0.000538963	Unique ACE
1690	ENSG00000163659	TIPARP	1052.97	-0.656819	0.1552	-4.23209	2.31529e-05	0.000534532	Unique ATGR
1691	ENSG00000139278	GLIPR1	584.856	-1.1804	0.278479	-4.23875	2.24766e-05	0.000521688	Unique ATGR
1692	ENSG00000205116	TMEM88B	88.1913	-1.5665	0.369497	-4.23955	2.23967e-05	0.000520387	Unique ATGR
1693	ENSG00000176720	BOK	616.327	-0.74452	0.175572	-4.24054	2.22979e-05	0.000518648	Unique ATGR
1694	ENSG00000230456	DDR1	3394.88	-0.542831	0.127982	-4.24145	2.22079e-05	0.000517106
1695	ENSG00000111077	TNS2	2174.14	-0.821049	0.193573	-4.24154	2.21993e-05	0.000517106	Unique ATGR
1697	ENSG00000285048	IRF9	218.225	-0.765919	0.179957	-4.25612	2.08005e-05	0.000487993	Unique ATGR
1698	ENSG00000115252	PDE1A	148.92	-1.209	0.283994	-4.25715	2.0705e-05	0.000486803	Unique ATGR
1699	ENSG00000159753	CARMIL2	42.5646	-1.06126	0.249084	-4.26066	2.03827e-05	0.000480264	Unique ACE
1700	ENSG00000050344	NFE2L3	747.525	-1.24714	0.292653	-4.2615	2.03055e-05	0.000479483	Unique ATGR
1701	ENSG00000187608	ISG15	275.082	-1.68965	0.396238	-4.26424	2.00582e-05	0.000474673	TRUE
1702	ENSG00000106123	EPHB6	313.607	-0.806999	0.188928	-4.27147	1.94184e-05	0.000460537	Unique ATGR
1703	ENSG00000138792	ENPEP	3291.02	-2.62699	0.614413	-4.27561	1.90611e-05	0.000453051	TRUE
1704	ENSG00000125810	CD93	1645.81	-2.66978	0.624078	-4.27797	1.88607e-05	0.000450256	Unique ATGR
1705	ENSG00000163739	CXCL1	26.449	-2.20453	0.514148	-4.28773	1.80506e-05	0.000434252	Unique ATGR
1706	ENSG00000261371	PECAM1	690.149	-2.20672	0.512866	-4.30272	1.68714e-05	0.00040905	Unique ATGR
1707	ENSG00000154370	TRIM11	809.787	-0.513984	0.119387	-4.30519	1.66843e-05	0.000405821	Unique ACE
1708	ENSG00000130702	LAMA5	5369.45	-1.21224	0.281226	-4.31055	1.62852e-05	0.000397051	Unique ATGR
1709	ENSG00000121743	GJA3	260.989	-2.32701	0.539653	-4.31205	1.61749e-05	0.000394804	Unique ATGR
1710	ENSG00000171476	HOPX	182.259	-0.788611	0.182796	-4.31416	1.6021e-05	0.00039193	Unique ATGR
1711	ENSG00000113555	PCDH12	387.526	-1.92762	0.446692	-4.31532	1.59373e-05	0.000390395	Unique ATGR
1712	ENSG00000100985	MMP9	163.452	-2.60699	0.603305	-4.32118	1.55198e-05	0.000381815	Unique ATGR
1713	ENSG00000166073	GPR176	312.555	-0.915822	0.211792	-4.32416	1.53115e-05	0.000377356	Unique ATGR
1714	ENSG00000213085	CFAP45	28.9021	-2.13	0.492295	-4.32667	1.51377e-05	0.000374109	Unique ATGR
1715	ENSG00000161513	FDXR	221.182	-0.776351	0.179242	-4.33129	1.4824e-05	0.000368029	Unique ATGR
1716	ENSG00000145936	KCNMB1	229.62	-1.03007	0.237802	-4.33164	1.48004e-05	0.000367861	Unique ATGR
1717	ENSG00000151490	PTPRO	8467.77	-2.56904	0.592731	-4.33424	1.46268e-05	0.00036438	Unique ATGR
1718	ENSG00000141448	GATA6	316.542	-1.37226	0.315887	-4.34414	1.39824e-05	0.000351548	Unique ATGR
1719	ENSG00000198108	CHSY3	214.184	-1.24256	0.285257	-4.35593	1.32503e-05	0.000337829	Unique ATGR
1720	ENSG00000176170	SPHK1	186.878	-0.819371	0.188093	-4.35621	1.32335e-05	0.000337795	Unique ACE
1721	ENSG00000118094	TREH	39.9741	-1.08353	0.248579	-4.35892	1.30709e-05	0.000334499	Unique ACE
1722	ENSG00000105974	CAV1	159.018	-2.30735	0.529255	-4.35962	1.30286e-05	0.000334135	Unique ATGR
1723	ENSG00000137491	SLCO2B1	27.4201	-1.17224	0.268856	-4.36009	1.30012e-05	0.000333825	Unique ATGR
1724	ENSG00000115844	DLX2	18.8302	-1.77376	0.405875	-4.37022	1.2412e-05	0.00032059	Unique ATGR
1725	ENSG00000276825	DRD4	63.3171	-1.92336	0.440093	-4.37035	1.24046e-05	0.00032059
1726	ENSG00000130720	FIBCD1	15.3837	-2.43524	0.556963	-4.37236	1.22908e-05	0.000318214	Unique ACE
1727	ENSG00000099860	GADD45B	361.361	-1.57856	0.361012	-4.3726	1.22775e-05	0.000318214	TRUE
1728	ENSG00000164463	CREBRF	954.722	-0.742136	0.169644	-4.37467	1.21614e-05	0.00031675	Unique ATGR
1729	ENSG00000145623	OSMR	170.981	-1.15985	0.264898	-4.37848	1.19508e-05	0.000313139	Unique ATGR
1730	ENSG00000198435	NRARP	738.52	-1.09052	0.249021	-4.37923	1.191e-05	0.000312825	Unique ATGR
1731	ENSG00000179431	FJX1	1737.95	-0.630102	0.143847	-4.38037	1.18476e-05	0.000311716	Unique ACE
1732	ENSG00000005059	MCUB	287.772	-1.07453	0.245291	-4.38062	1.1834e-05	0.000311716	Unique ATGR
1733	ENSG00000162576	MXRA8	4262.9	-1.66764	0.38052	-4.38254	1.17304e-05	0.000310342	Unique ATGR
1734	ENSG00000119801	YPEL5	2701.74	-0.523943	0.11943	-4.38704	1.14904e-05	0.000305121	Unique ACE
1735	ENSG00000120738	EGR1	3055.23	-1.40721	0.320741	-4.38738	1.14722e-05	0.00030501	Unique ATGR
1737	ENSG00000140968	IRF8	9.14201	-2.30001	0.523418	-4.39422	1.11173e-05	0.000298124	Unique ATGR
1738	ENSG00000104938	CLEC4M	19.8969	-1.87918	0.427619	-4.39452	1.11018e-05	0.000298076	Unique ATGR
1739	ENSG00000160691	SHC1	3045.88	-0.511002	0.116253	-4.3956	1.10469e-05	0.000296968	Unique ATGR
1740	ENSG00000104881	PPP1R13L	191.348	-0.614446	0.139477	-4.40537	1.05604e-05	0.000284947	Unique ATGR
1741	ENSG00000087253	LPCAT2	139.284	-1.4335	0.325342	-4.40612	1.05241e-05	0.00028432	Unique ATGR
1743	ENSG00000075426	FOSL2	1513.98	-0.860555	0.195103	-4.41077	1.03003e-05	0.000279114	TRUE
1744	ENSG00000101977	MCF2	33.1835	-1.786	0.404085	-4.41986	9.87629e-06	0.000268487	Unique ATGR
1745	ENSG00000173530	TNFRSF10D	507.597	-0.951878	0.215262	-4.42194	9.78179e-06	0.000267037	Unique ATGR
1746	ENSG00000278613	NAIP	63.9321	-2.83618	0.640022	-4.43138	9.36326e-06	0.000257111
1747	ENSG00000132702	HAPLN2	16.7079	-2.22361	0.501524	-4.4337	9.26303e-06	0.000255003	Unique ATGR
1748	ENSG00000128590	DNAJB9	986.185	-0.807258	0.182068	-4.43383	9.25733e-06	0.000255003	Unique ATGR
1749	ENSG00000185885	IFITM1	735.002	-0.623961	0.140713	-4.43427	9.23846e-06	0.000254972	Unique ATGR
1750	ENSG00000004799	PDK4	275.224	-0.975114	0.219897	-4.43441	9.23232e-06	0.000254972	Unique ATGR
1751	ENSG00000235505	CASP4LP	21.7756	-2.29367	0.517018	-4.43634	9.15019e-06	0.000253179	Unique ATGR
1752	ENSG00000196118	CFAP119	86.7327	-0.883478	0.199076	-4.43789	9.08459e-06	0.000251684	Unique ATGR
1754	ENSG00000166225	FRS2	2945.36	-0.804443	0.180963	-4.44535	8.77476e-06	0.000244658	Unique ATGR
1755	ENSG00000136114	THSD1	108.417	-1.63272	0.364947	-4.47386	7.682e-06	0.00021839	Unique ATGR
1756	ENSG00000072415	PALS1	6671.1	-1.99933	0.446122	-4.48158	7.40917e-06	0.000211326	TRUE
1757	ENSG00000146674	IGFBP3	5814.17	-1.16905	0.260347	-4.49035	7.1107e-06	0.000203746	TRUE
1758	ENSG00000276021	WDR81	377.078	-0.563821	0.125479	-4.49334	7.0116e-06	0.000201704
1759	ENSG00000169429	CXCL8	14.0057	-2.88936	0.641066	-4.50711	6.57164e-06	0.000190814	TRUE
1760	ENSG00000176903	PNMA1	3094.09	-0.546595	0.121264	-4.50748	6.56007e-06	0.000190733	Unique ATGR
1761	ENSG00000156466	GDF6	45.1181	-1.34808	0.298984	-4.50887	6.51746e-06	0.000190002	Unique ATGR
1762	ENSG00000162779	AXDND1	163.046	-2.62699	0.582364	-4.5109	6.45518e-06	0.000188946	Unique ATGR
1763	ENSG00000127377	CRYGN	48.524	-2.05275	0.454938	-4.51215	6.41742e-06	0.000188094	Unique ATGR
1764	ENSG00000168734	PKIG	1058.35	-0.528866	0.117183	-4.51314	6.38737e-06	0.000187466	Unique ATGR
1766	ENSG00000150457	LATS2	2162.41	-1.1724	0.259544	-4.51715	6.26769e-06	0.000184702	Unique ACE
1767	ENSG00000079337	RAPGEF3	400.673	-1.62951	0.360373	-4.52173	6.13349e-06	0.000180992	Unique ATGR
1768	ENSG00000149499	EML3	530.874	-1.52701	0.336386	-4.53944	5.64025e-06	0.000168264	Unique ATGR
1769	ENSG00000248329	APELA	73.6042	-0.878318	0.193439	-4.54055	5.61085e-06	0.000167681	Unique ATGR
1770	ENSG00000164764	SBSPON	601.583	-2.25798	0.495805	-4.55416	5.25943e-06	0.000159085	Unique ATGR
1771	ENSG00000147113	DIPK2B	236.115	-1.58353	0.347639	-4.5551	5.23612e-06	0.000158601	Unique ATGR
1772	ENSG00000235396	NOTCH4	67.5299	-2.14721	0.471094	-4.55792	5.1662e-06	0.000157025	Unique ATGR
1773	ENSG00000125968	ID1	2566.88	-1.1071	0.242825	-4.55923	5.13423e-06	0.000156385	TRUE
1774	ENSG00000198576	ARC	116.408	-1.64809	0.361224	-4.56252	5.0544e-06	0.000154386	TRUE
1775	ENSG00000157766	ACAN	468.333	-2.36133	0.517262	-4.56506	4.99344e-06	0.000152954	Unique ATGR
1776	ENSG00000206384	COL6A6	137.631	-1.35843	0.297521	-4.56583	4.97516e-06	0.000152609	Unique ATGR
1777	ENSG00000171488	LRRC8C	231.735	-0.943799	0.206705	-4.56593	4.97279e-06	0.000152609	Unique ATGR
1778	ENSG00000184060	ADAP2	62.9662	-1.03782	0.226751	-4.57689	4.71929e-06	0.000145996	Unique ATGR
1779	ENSG00000185022	MAFF	392.322	-2.09717	0.457964	-4.57934	4.6644e-06	0.000144503	TRUE
1780	ENSG00000144040	SFXN5	690.095	-0.536759	0.11717	-4.58103	4.62702e-06	0.00014355	Unique ATGR
1781	ENSG00000154864	PIEZO2	2048.11	-1.14954	0.250513	-4.58874	4.45932e-06	0.000138809	Unique ATGR
1782	ENSG00000177989	ODF3B	85.2458	-0.734729	0.15996	-4.59321	4.36481e-06	0.000136584	Unique ATGR
1783	ENSG00000174132	FAM174A	400.53	-0.515918	0.112305	-4.59389	4.3505e-06	0.000136529	Unique ATGR
1784	ENSG00000184937	WT1	4266.34	-1.55111	0.337643	-4.59393	4.34977e-06	0.000136529	TRUE
1785	ENSG00000167741	GGT6	32.7096	-1.43318	0.31147	-4.60134	4.19776e-06	0.0001325	Unique ATGR
1786	ENSG00000125731	SH2D3A	178.445	-0.559968	0.121676	-4.60214	4.18177e-06	0.000132188	Unique ATGR
1787	ENSG00000176678	FOXL1	298.932	-2.23722	0.486016	-4.60319	4.16064e-06	0.000131711	Unique ATGR
1788	ENSG00000170955	CAVIN3	373.574	-1.0929	0.237292	-4.60573	4.11026e-06	0.000130306	Unique ATGR
1789	ENSG00000239713	APOBEC3G	151.125	-0.66351	0.143511	-4.6234	3.77507e-06	0.00012163	Unique ATGR
1790	ENSG00000169752	NRG4	95.2858	-0.884621	0.190909	-4.63374	3.5912e-06	0.000116222	Unique ATGR
1791	ENSG00000235920	THRAP3P3	32.8784	-1.98242	0.427559	-4.63661	3.54178e-06	0.000115309	Unique ATGR
1793	ENSG00000147606	SLC26A7	177.238	-3.61757	0.778825	-4.6449	3.40235e-06	0.000111605	Unique ATGR
1794	ENSG00000183971	NPW	242.016	-2.38612	0.513555	-4.64628	3.37977e-06	0.000111083	Unique ATGR
1795	ENSG00000143851	PTPN7	54.5528	-0.885119	0.190425	-4.64813	3.34962e-06	0.000110711	Unique ATGR
1796	ENSG00000100242	SUN2	2367.3	-0.520609	0.111999	-4.64834	3.34616e-06	0.000110711	Unique ACE
1797	ENSG00000161011	SQSTM1	1491	-0.627956	0.134733	-4.66073	3.15094e-06	0.000105472	TRUE
1798	ENSG00000108702	CCL1	10.2692	-3.67364	0.787851	-4.66287	3.11834e-06	0.000105144	Unique ATGR
1799	ENSG00000160111	CPAMD8	697.544	-0.62778	0.13459	-4.6644	3.09512e-06	0.000104685	Unique ATGR
1800	ENSG00000179044	EXOC3L1	79.6357	-1.06935	0.228559	-4.67864	2.88782e-06	9.81317e-05	Unique ATGR
1801	ENSG00000070731	ST6GALNAC2	54.0507	-1.67495	0.357818	-4.68101	2.85471e-06	9.73326e-05	Unique ATGR
1802	ENSG00000185803	SLC52A2	462.625	-0.577444	0.122978	-4.6955	2.65954e-06	9.1374e-05	Unique ACE
1803	ENSG00000105509	HAS1	23.9934	-1.64759	0.350763	-4.69717	2.63787e-06	9.083e-05	Unique ATGR
1804	ENSG00000171604	CXXC5	4082.1	-0.666868	0.14151	-4.71253	2.44661e-06	8.48625e-05	Unique ATGR
1805	ENSG00000130307	USHBP1	77.419	-0.825696	0.174869	-4.72181	2.33757e-06	8.1601e-05	Unique ATGR
1806	ENSG00000143384	MCL1	6866.71	-0.647058	0.137031	-4.722	2.33539e-06	8.1601e-05	Unique ACE
1807	ENSG00000122035	RASL11A	211.542	-1.96574	0.415907	-4.72639	2.2855e-06	8.01696e-05	Unique ATGR
1808	ENSG00000111331	OAS3	259.837	-1.05253	0.22236	-4.73343	2.20759e-06	7.75618e-05	TRUE
1809	ENSG00000182511	FES	87.6666	-1.08697	0.22955	-4.73521	2.1883e-06	7.70085e-05	Unique ATGR
1810	ENSG00000137834	SMAD6	1548.55	-1.21356	0.256112	-4.73839	2.15422e-06	7.60551e-05	TRUE
1811	ENSG00000166401	SERPINB8	84.5239	-1.23916	0.261409	-4.74032	2.13383e-06	7.54577e-05	Unique ATGR
1813	ENSG00000249274	PDLIM1P4	15.2993	-2.19561	0.46231	-4.74922	2.04205e-06	7.26086e-05	Unique ATGR
1814	ENSG00000139304	PTPRQ	1204.04	-1.3449	0.282832	-4.75512	1.9833e-06	7.10591e-05	Unique ATGR
1815	ENSG00000142910	TINAGL1	471.914	-2.47097	0.519621	-4.75533	1.98121e-06	7.10591e-05	Unique ATGR
1816	ENSG00000177045	SIX5	1575.91	-0.576637	0.121113	-4.76113	1.9251e-06	6.95467e-05	Unique ACE
1817	ENSG00000118733	OLFM3	717.828	-2.4674	0.518187	-4.7616	1.92062e-06	6.95002e-05	Unique ATGR
1818	ENSG00000225648	SBDSP1	364.502	-0.523367	0.10988	-4.76307	1.90666e-06	6.91101e-05	Unique ACE
1819	ENSG00000143382	ADAMTSL4	234.017	-1.08949	0.228182	-4.77466	1.80007e-06	6.57949e-05	TRUE
1820	ENSG00000117013	KCNQ4	86.0234	-1.67158	0.350002	-4.77591	1.78897e-06	6.54992e-05	Unique ATGR
1821	ENSG00000120949	TNFRSF8	13.2057	-2.19237	0.458624	-4.78032	1.75012e-06	6.41849e-05	Unique ATGR
1822	ENSG00000149591	TAGLN	3829.34	-2.03616	0.425433	-4.78608	1.70068e-06	6.27952e-05	Unique ATGR
1823	ENSG00000119946	CNNM1	88.0913	-1.44115	0.300901	-4.78946	1.67232e-06	6.2064e-05	Unique ATGR
1824	ENSG00000143878	RHOB	4159.74	-0.92076	0.192001	-4.79559	1.62199e-06	6.04024e-05	TRUE
1825	ENSG00000251322	SHANK3	1242.99	-0.514429	0.107249	-4.7966	1.61382e-06	6.03046e-05	Unique ATGR
1826	ENSG00000079335	CDC14A	794.476	-1.33304	0.27781	-4.79841	1.5993e-06	5.99682e-05	TRUE
1827	ENSG00000141668	CBLN2	138.488	-0.954229	0.198624	-4.80421	1.55366e-06	5.85599e-05	Unique ATGR
1828	ENSG00000182310	SPACA6	388.974	-0.591213	0.122891	-4.81087	1.50272e-06	5.67381e-05	Unique ACE
1829	ENSG00000204103	MAFB	6727.85	-2.11202	0.438878	-4.81232	1.4919e-06	5.64276e-05	TRUE
1830	ENSG00000196954	CASP4	36.8243	-1.15183	0.23917	-4.81595	1.465e-06	5.56036e-05	Unique ATGR
1831	ENSG00000171236	LRG1	36.5616	-1.43939	0.298558	-4.82113	1.42749e-06	5.43695e-05	Unique ACE
1832	ENSG00000140743	CDR2	758.39	-0.545173	0.112968	-4.8259	1.39374e-06	5.32709e-05	Unique ACE
1833	ENSG00000256463	SALL3	47.1307	-1.27239	0.2635	-4.82879	1.37363e-06	5.27803e-05	Unique ATGR
1834	ENSG00000196872	CRACDL	57.0854	-1.5009	0.310742	-4.83005	1.36496e-06	5.25401e-05	Unique ATGR
1835	ENSG00000101282	RSPO4	31.6078	-2.14617	0.444271	-4.83076	1.36015e-06	5.24478e-05	Unique ATGR
1836	ENSG00000127578	WFIKKN1	192.717	-1.62487	0.336025	-4.83556	1.32769e-06	5.12872e-05	Unique ATGR
1837	ENSG00000143537	ADAM15	736.853	-1.13976	0.235691	-4.83581	1.32607e-06	5.12872e-05	Unique ATGR
1838	ENSG00000185361	TNFAIP8L1	746.557	-0.564092	0.116276	-4.85132	1.22645e-06	4.76301e-05	Unique ATGR
1839	ENSG00000159176	CSRP1	2737.38	-1.44619	0.298092	-4.85148	1.22545e-06	4.76301e-05	TRUE
1840	ENSG00000115896	PLCL1	673.22	-0.698673	0.143964	-4.8531	1.21546e-06	4.74576e-05	Unique ATGR
1841	ENSG00000176383	B3GNT4	79.832	-0.889982	0.183262	-4.85634	1.19577e-06	4.6857e-05	Unique ATGR
1842	ENSG00000183963	SMTN	1585.88	-0.64096	0.131439	-4.87649	1.07988e-06	4.25455e-05	Unique ATGR
1843	ENSG00000257704	INAFM1	318.179	-0.649834	0.133208	-4.87833	1.0699e-06	4.2229e-05	TRUE
1844	ENSG00000126822	PLEKHG3	2993.46	-0.599045	0.122564	-4.88761	1.0207e-06	4.04339e-05	Unique ATGR
1845	ENSG00000144681	STAC	179.058	-1.31064	0.267297	-4.90331	9.42356e-07	3.76734e-05	Unique ATGR
1846	ENSG00000198517	MAFK	281.277	-1.09291	0.22281	-4.9051	9.33777e-07	3.73992e-05	TRUE
1847	ENSG00000129467	ADCY4	52.1868	-1.20983	0.246333	-4.91134	9.04562e-07	3.6296e-05	Unique ATGR
1848	ENSG00000150630	VEGFC	74.6338	-1.87594	0.381458	-4.9178	8.75228e-07	3.51838e-05	Unique ATGR
1850	ENSG00000228964	HLA-B	155.401	-2.12694	0.429898	-4.94755	7.51518e-07	3.07797e-05
1851	ENSG00000124875	CXCL6	9.22257	-3.07219	0.620672	-4.94979	7.42955e-07	3.04864e-05	TRUE
1852	ENSG00000128567	PODXL	27249.8	-2.68296	0.541815	-4.9518	7.35296e-07	3.02291e-05	Unique ATGR
1853	ENSG00000171873	ADRA1D	49.8338	-2.17931	0.439992	-4.95307	7.30525e-07	3.00899e-05	Unique ATGR
1854	ENSG00000111796	KLRB1	95.2993	-2.61904	0.524816	-4.99041	6.02516e-07	2.52964e-05	Unique ATGR
1855	ENSG00000130812	ANGPTL6	47.6077	-1.80745	0.361963	-4.99347	5.93036e-07	2.49465e-05	Unique ATGR
1856	ENSG00000143367	TUFT1	210.571	-0.702077	0.140523	-4.99618	5.84767e-07	2.47608e-05	TRUE
1857	ENSG00000162894	FCMR	19.711	-3.42111	0.684145	-5.00056	5.71644e-07	2.42815e-05	Unique ATGR
1858	ENSG00000123119	NECAB1	567.848	-1.78575	0.356601	-5.0077	5.5084e-07	2.35357e-05	TRUE
1859	ENSG00000143507	DUSP10	140.215	-0.9738	0.194455	-5.00783	5.50464e-07	2.35357e-05	TRUE
1860	ENSG00000166710	B2M	1961.75	-0.842302	0.167885	-5.01713	5.2448e-07	2.24978e-05	TRUE
1861	ENSG00000087237	CETP	37.9171	-1.52728	0.304061	-5.02295	5.0885e-07	2.20009e-05	Unique ATGR
1862	ENSG00000182118	FAM89A	272.166	-1.04487	0.207482	-5.03598	4.75399e-07	2.07194e-05	Unique ATGR
1863	ENSG00000261150	EPPK1	1604.79	-1.41086	0.279082	-5.05535	4.29605e-07	1.89131e-05	TRUE
1864	ENSG00000100368	CSF2RB	102.118	-2.28198	0.450372	-5.06688	4.04394e-07	1.79119e-05	Unique ATGR
1865	ENSG00000168461	RAB31	981.454	-0.909459	0.179374	-5.07019	3.97412e-07	1.76386e-05	TRUE
1866	ENSG00000101445	PPP1R16B	88.4174	-2.40133	0.47358	-5.0706	3.96555e-07	1.76366e-05	Unique ATGR
1867	ENSG00000184371	CSF1	605.266	-1.27206	0.250658	-5.07488	3.8774e-07	1.72799e-05	TRUE
1868	ENSG00000055118	KCNH2	2469.39	-0.560266	0.110294	-5.07977	3.7789e-07	1.69102e-05	Unique ATGR
1869	ENSG00000206208	TAPBP	280.863	-1.44062	0.28342	-5.08299	3.71539e-07	1.66603e-05	Unique ATGR
1870	ENSG00000168386	FILIP1L	620.775	-0.963193	0.189201	-5.09084	3.56481e-07	1.60845e-05	Unique ATGR
1871	ENSG00000164326	CARTPT	53.9806	-4.7045	0.922961	-5.09719	3.44739e-07	1.56522e-05	Unique ATGR
1872	ENSG00000102290	PCDH11X	408.19	-1.16119	0.226847	-5.11881	3.07472e-07	1.42274e-05	TRUE
1873	ENSG00000178184	PARD6G	1659.12	-0.86462	0.168719	-5.1246	2.98165e-07	1.38262e-05	Unique ATGR
1874	ENSG00000105963	ADAP1	138.262	-1.04672	0.204231	-5.12517	2.97272e-07	1.38262e-05	Unique ATGR
1875	ENSG00000050555	LAMC3	1532.03	-1.05847	0.206164	-5.1341	2.835e-07	1.32878e-05	TRUE
1876	ENSG00000181418	DDN	3513.05	-2.87029	0.558767	-5.13683	2.79408e-07	1.31527e-05	TRUE
1877	ENSG00000076706	MCAM	1995.04	-1.47948	0.28783	-5.14012	2.74568e-07	1.29811e-05	TRUE
1878	ENSG00000102158	MAGT1	3772.47	-0.579102	0.112652	-5.14065	2.73794e-07	1.29727e-05	Unique ATGR
1879	ENSG00000107872	FBXL15	243.66	-0.521572	0.101272	-5.1502	2.60202e-07	1.23827e-05	Unique ATGR
1880	ENSG00000109089	CDR2L	706.725	-0.531268	0.103097	-5.15308	2.56245e-07	1.22344e-05	TRUE
1881	ENSG00000170396	ZNF804A	84.4341	-2.22875	0.432442	-5.15388	2.55156e-07	1.22311e-05	Unique ATGR
1882	ENSG00000134954	ETS1	3139.48	-0.882901	0.171282	-5.15465	2.54103e-07	1.22262e-05	TRUE
1883	ENSG00000081041	CXCL2	15.6893	-2.11251	0.409792	-5.15507	2.53532e-07	1.22257e-05	TRUE
1884	ENSG00000171794	UTF1	16.6423	-4.61022	0.89425	-5.1554	2.53086e-07	1.22257e-05	Unique ATGR
1885	ENSG00000148426	PROSER2	102.229	-0.794692	0.154107	-5.15674	2.51283e-07	1.21713e-05	TRUE
1886	ENSG00000103335	PIEZO1	855.453	-1.412	0.273757	-5.15786	2.49784e-07	1.21257e-05	TRUE
1887	ENSG00000065054	SLC9A3R2	1427.45	-1.1721	0.227234	-5.15809	2.49485e-07	1.21257e-05	TRUE
1888	ENSG00000185404	SP140L	85.6911	-0.969072	0.187753	-5.16142	2.4508e-07	1.19507e-05	Unique ATGR
1889	ENSG00000167941	SOST	949.032	-2.94339	0.569822	-5.16545	2.39859e-07	1.17753e-05	TRUE
1890	ENSG00000103066	PLA2G15	440.459	-0.658534	0.127304	-5.17293	2.30453e-07	1.13648e-05	Unique ATGR
1891	ENSG00000169836	TACR3	236.227	-0.670969	0.129701	-5.1732	2.30114e-07	1.13648e-05	TRUE
1892	ENSG00000123700	KCNJ2	564.765	-0.534263	0.10326	-5.17396	2.29187e-07	1.13539e-05	Unique ACE
1893	ENSG00000163735	CXCL5	10.439	-3.82017	0.737487	-5.17999	2.21899e-07	1.10685e-05	TRUE
1894	ENSG00000249158	PCDHA11	619.552	-0.682276	0.131666	-5.18185	2.19694e-07	1.09837e-05	Unique ACE
1895	ENSG00000165886	UBTD1	296.441	-0.896527	0.17299	-5.18252	2.18904e-07	1.09837e-05	Unique ATGR
1896	ENSG00000253368	TRNP1	188.681	-1.05631	0.203134	-5.20009	1.99193e-07	1.01931e-05	Unique ATGR
1897	ENSG00000054598	FOXC1	2659.88	-1.21208	0.232902	-5.20426	1.94775e-07	1.00141e-05	TRUE
1898	ENSG00000179832	MROH1	770.442	-0.784299	0.150686	-5.20485	1.94152e-07	1.00057e-05	Unique ATGR
1899	ENSG00000137507	LRRC32	571.375	-2.76	0.527925	-5.22801	1.71348e-07	8.89374e-06	TRUE
1900	ENSG00000066056	TIE1	330.777	-2.2961	0.438383	-5.23766	1.62627e-07	8.46127e-06	Unique ATGR
1901	ENSG00000129450	SIGLEC9	23.1652	-2.60142	0.496526	-5.23923	1.61244e-07	8.40946e-06	Unique ATGR
1902	ENSG00000130584	ZBTB46	1558.61	-0.943196	0.178828	-5.27432	1.33246e-07	7.01653e-06	TRUE
1903	ENSG00000145491	ROPN1L	10.9913	-2.27463	0.430155	-5.28792	1.23714e-07	6.55944e-06	Unique ATGR
1904	ENSG00000133816	MICAL2	425.895	-2.16353	0.408714	-5.29351	1.19989e-07	6.38024e-06	TRUE
1905	ENSG00000131634	TMEM204	323.985	-0.875901	0.164831	-5.31394	1.07281e-07	5.80386e-06	Unique ATGR
1906	ENSG00000151718	WWC2	1941.1	-0.561297	0.105556	-5.31751	1.05197e-07	5.70531e-06	TRUE
1907	ENSG00000170989	S1PR1	179.717	-1.61562	0.303312	-5.32659	1.00073e-07	5.45461e-06	Unique ATGR
1908	ENSG00000283632	EXOC3L2	122.418	-1.58499	0.297509	-5.32754	9.95541e-08	5.43996e-06	Unique ATGR
1909	ENSG00000162367	TAL1	43.8866	-1.65719	0.310408	-5.33875	9.35891e-08	5.15285e-06	Unique ATGR
1910	ENSG00000187634	SAMD11	1669.01	-1.53555	0.287339	-5.34404	9.08955e-08	5.01724e-06	TRUE
1912	ENSG00000283847	HBP1	1085.36	-0.645042	0.120657	-5.34608	8.98815e-08	4.9739e-06	Unique ATGR
1913	ENSG00000166278	C2	29.7317	-2.18142	0.407147	-5.35781	8.42349e-08	4.71253e-06	Unique ATGR
1914	ENSG00000187260	WDR86	1201.91	-0.89964	0.167853	-5.35967	8.3372e-08	4.6852e-06	TRUE
1915	ENSG00000125285	SOX21	62.4757	-1.95037	0.362465	-5.38083	7.41419e-08	4.23212e-06	Unique ATGR
1916	ENSG00000177469	CAVIN1	2428.86	-1.11771	0.207706	-5.38121	7.39883e-08	4.23212e-06	TRUE
1917	ENSG00000260139	CSPG4P13	27.0733	-2.57159	0.477583	-5.3846	7.26064e-08	4.17737e-06	Unique ATGR
1918	ENSG00000160113	NR2F6	2989.73	-0.522292	0.0969739	-5.3859	7.20834e-08	4.15828e-06	Unique ACE
1919	ENSG00000166886	NAB2	2334.36	-0.8545	0.158645	-5.38625	7.1943e-08	4.15828e-06	TRUE
1920	ENSG00000109625	CPZ	112.878	-1.89904	0.352338	-5.38982	7.05282e-08	4.1012e-06	Unique ATGR
1921	ENSG00000171444	MCC	2492.62	-0.63604	0.117944	-5.39272	6.94003e-08	4.04643e-06	Unique ATGR
1922	ENSG00000105227	PRX	492.028	-1.13885	0.211178	-5.39286	6.93456e-08	4.04643e-06	TRUE
1923	ENSG00000188070	ZFTA	3723.85	-0.580918	0.107675	-5.39511	6.84804e-08	4.02517e-06	Unique ACE
1924	ENSG00000198523	PLN	127.864	-2.47717	0.458574	-5.40191	6.59356e-08	3.89665e-06	Unique ATGR
1925	ENSG00000130751	NPAS1	55.3754	-2.01767	0.373314	-5.40477	6.48927e-08	3.84546e-06	Unique ATGR
1926	ENSG00000133561	GIMAP6	48.5193	-2.5361	0.46832	-5.41531	6.1182e-08	3.66553e-06	Unique ATGR
1927	ENSG00000111341	MGP	491.354	-3.28254	0.606012	-5.41663	6.07316e-08	3.64859e-06	TRUE
1928	ENSG00000257524	ST6GALNAC6	176.3	-1.41903	0.261888	-5.41846	6.0116e-08	3.62162e-06	Unique ATGR
1929	ENSG00000111252	SH2B3	893.131	-1.02172	0.18852	-5.41967	5.97077e-08	3.60701e-06	TRUE
1930	ENSG00000102755	FLT1	1042.84	-2.78003	0.512073	-5.42897	5.66788e-08	3.45758e-06	Unique ATGR
1931	ENSG00000136830	NIBAN2	2332.47	-0.714351	0.131523	-5.43138	5.5919e-08	3.42571e-06	Unique ATGR
1932	ENSG00000160888	IER2	2164.18	-0.920304	0.169356	-5.43415	5.50597e-08	3.38259e-06	TRUE
1933	ENSG00000095370	SH2D3C	514.268	-0.961653	0.176909	-5.43586	5.45328e-08	3.36926e-06	TRUE
1934	ENSG00000059804	SLC2A3	759.571	-0.885823	0.162958	-5.43589	5.45241e-08	3.36926e-06	TRUE
1935	ENSG00000139734	DIAPH3	841.296	-0.847158	0.155313	-5.45452	4.91054e-08	3.07765e-06	TRUE
1936	ENSG00000128342	LIF	86.4644	-1.64454	0.301432	-5.45576	4.87632e-08	3.07392e-06	TRUE
1937	ENSG00000028137	TNFRSF1B	185.693	-1.19158	0.218164	-5.46187	4.71148e-08	2.98733e-06	Unique ATGR
1938	ENSG00000288673	DLC1	193.96	-1.63106	0.29849	-5.46438	4.64537e-08	2.95402e-06	Unique ATGR
1939	ENSG00000184281	TSSC4	918.969	-0.524536	0.0959588	-5.46625	4.59643e-08	2.94009e-06	Unique ACE
1941	ENSG00000283060	ID3	2241.41	-1.052	0.192271	-5.47142	4.46446e-08	2.8641e-06	TRUE
1942	ENSG00000253304	TMEM200B	372.425	-0.714706	0.130622	-5.47158	4.46046e-08	2.8641e-06	TRUE
1943	ENSG00000258839	MC1R	137.653	-0.885034	0.161638	-5.47541	4.36494e-08	2.83369e-06	TRUE
1944	ENSG00000205363	INSYN1	426.916	-1.41532	0.257986	-5.48606	4.10998e-08	2.6842e-06	TRUE
1945	ENSG00000120675	DNAJC15	60.0003	-2.01495	0.366962	-5.49089	3.99914e-08	2.63555e-06	TRUE
1946	ENSG00000067082	KLF6	2670.59	-0.540183	0.098191	-5.50135	3.76889e-08	2.49896e-06	Unique ATGR
1947	ENSG00000205710	C17orf107	70.7339	-1.57159	0.285311	-5.50834	3.62224e-08	2.40907e-06	TRUE
1948	ENSG00000152154	TMEM178A	419.768	-1.18927	0.215674	-5.51421	3.50354e-08	2.33727e-06	TRUE
1949	ENSG00000183087	GAS6	600.156	-1.50783	0.273346	-5.5162	3.46408e-08	2.31806e-06	TRUE
1950	ENSG00000141582	CBX4	696.271	-0.530217	0.0960289	-5.52143	3.36258e-08	2.26407e-06	Unique ACE
1951	ENSG00000188483	IER5L	1637.01	-0.812913	0.147124	-5.52534	3.28846e-08	2.22796e-06	Unique ACE
1952	ENSG00000214063	TSPAN4	1058.97	-0.521686	0.0942556	-5.5348	3.11583e-08	2.13092e-06	Unique ATGR
1953	ENSG00000223804	NA	359.666	-0.603885	0.108855	-5.54761	2.896e-08	2.0058e-06
1954	ENSG00000176692	FOXC2	1383.39	-2.46834	0.444866	-5.5485	2.88138e-08	2.00205e-06	Unique ATGR
1955	ENSG00000198909	MAP3K3	1070.76	-0.519394	0.09314	-5.57649	2.4542e-08	1.73142e-06	Unique ATGR
1956	ENSG00000104856	RELB	364.758	-1.06315	0.190591	-5.57817	2.43069e-08	1.72191e-06	TRUE
1957	ENSG00000158714	SLAMF8	13.5679	-4.3934	0.784881	-5.59754	2.17418e-08	1.5657e-06	Unique ATGR
1958	ENSG00000172922	RNASEH2C	895.603	-0.568932	0.101585	-5.60057	2.13645e-08	1.54364e-06	TRUE
1959	ENSG00000010319	SEMA3G	571.041	-2.3333	0.415708	-5.61282	1.99059e-08	1.44787e-06	TRUE
1960	ENSG00000185633	NDUFA4L2	98.1361	-1.29168	0.229905	-5.61831	1.92834e-08	1.41204e-06	Unique ATGR
1961	ENSG00000243709	LEFTY1	239.42	-1.4664	0.259766	-5.64508	1.651e-08	1.22965e-06	TRUE
1962	ENSG00000181274	FRAT2	374.457	-0.627718	0.110916	-5.6594	1.51902e-08	1.13916e-06	Unique ACE
1963	ENSG00000163874	ZC3H12A	132.362	-0.804774	0.142072	-5.66454	1.47416e-08	1.1132e-06	TRUE
1964	ENSG00000180694	TMEM64	1724.69	-0.835056	0.147416	-5.66463	1.4734e-08	1.1132e-06	TRUE
1965	ENSG00000008513	ST3GAL1	1525.51	-1.27429	0.224827	-5.66786	1.44595e-08	1.09953e-06	TRUE
1966	ENSG00000185950	IRS2	895.207	-0.888493	0.1567	-5.67003	1.42769e-08	1.08945e-06	TRUE
1967	ENSG00000165810	BTNL9	84.9016	-1.10218	0.194135	-5.67736	1.36787e-08	1.04748e-06	TRUE
1968	ENSG00000006638	TBXA2R	78.9079	-2.23124	0.392456	-5.68533	1.30559e-08	1.00332e-06	Unique ATGR
1969	ENSG00000134668	SPOCD1	41.3752	-1.52994	0.268896	-5.68969	1.27267e-08	9.81488e-07	Unique ATGR
1970	ENSG00000127329	PTPRB	187.298	-1.86329	0.327317	-5.69259	1.25123e-08	9.7185e-07	Unique ATGR
1971	ENSG00000213445	SIPA1	697.69	-0.58959	0.103536	-5.69452	1.23718e-08	9.6438e-07	TRUE
1972	ENSG00000167772	ANGPTL4	295.603	-1.50211	0.262793	-5.71593	1.09103e-08	8.53518e-07	TRUE
1973	ENSG00000147883	CDKN2B	41.3297	-2.95524	0.516994	-5.7162	1.08931e-08	8.53518e-07	TRUE
1974	ENSG00000157637	SLC38A10	2573.08	-0.537949	0.0939101	-5.72833	1.01422e-08	8.05013e-07	Unique ATGR
1975	ENSG00000168003	SLC3A2	1860.21	-0.532638	0.0927503	-5.7427	9.31761e-09	7.44998e-07	Unique ATGR
1976	ENSG00000178038	ALS2CL	88.0309	-1.09279	0.189686	-5.76101	8.36106e-09	6.70983e-07	Unique ATGR
1977	ENSG00000116218	NPHS2	7349.42	-3.41595	0.591978	-5.7704	7.90848e-09	6.41767e-07	TRUE
1978	ENSG00000002834	LASP1	6525.05	-0.796416	0.137943	-5.77353	7.76263e-09	6.32291e-07	TRUE
1979	ENSG00000159674	SPON2	267.081	-1.30937	0.226024	-5.79304	6.91222e-09	5.67272e-07	TRUE
1980	ENSG00000164949	GEM	187.877	-1.0321	0.178098	-5.79512	6.82736e-09	5.62429e-07	TRUE
1981	ENSG00000090530	P3H2	2488.97	-1.02176	0.176103	-5.80203	6.55154e-09	5.4176e-07	TRUE
1982	ENSG00000112782	CLIC5	6454.22	-3.22001	0.553184	-5.82087	5.85423e-09	4.87808e-07	TRUE
1983	ENSG00000068781	STON1-GTF2A1L	257.946	-1.52073	0.260985	-5.82689	5.64691e-09	4.72342e-07	TRUE
1984	ENSG00000111344	RASAL1	34.1707	-1.6243	0.278236	-5.83782	5.28872e-09	4.45811e-07	Unique ATGR
1985	ENSG00000121858	TNFSF10	51.9029	-1.65773	0.283328	-5.85091	4.88881e-09	4.16948e-07	Unique ATGR
1986	ENSG00000135046	ANXA1	1760.12	-3.26142	0.554245	-5.88444	3.99414e-09	3.447e-07	TRUE
1987	ENSG00000272899	ATP6V1FNB	84.4167	-1.00483	0.169338	-5.93383	2.9595e-09	2.59529e-07	TRUE
1988	ENSG00000127324	TSPAN8	36.8115	-1.7883	0.30117	-5.93784	2.88794e-09	2.55313e-07	Unique ATGR
1989	ENSG00000214193	SH3D21	543.073	-0.627831	0.105667	-5.94163	2.82208e-09	2.50509e-07	TRUE
1990	ENSG00000254087	LYN	255.25	-1.03397	0.172619	-5.98989	2.09977e-09	1.92683e-07	TRUE
1991	ENSG00000178685	PARP10	277.634	-0.690506	0.115213	-5.9933	2.0562e-09	1.89484e-07	TRUE
1992	ENSG00000161270	NPHS1	5202.29	-3.01246	0.50204	-6.00044	1.96789e-09	1.82896e-07	TRUE
1993	ENSG00000110848	CD69	13.994	-2.58193	0.427392	-6.04113	1.53043e-09	1.45982e-07	Unique ATGR
1994	ENSG00000168994	PXDC1	432.663	-1.2134	0.200851	-6.04129	1.52883e-09	1.45982e-07	TRUE
1995	ENSG00000073756	PTGS2	33.3905	-2.0275	0.335496	-6.0433	1.50995e-09	1.45303e-07	TRUE
1996	ENSG00000138670	RASGEF1B	631.638	-0.703478	0.116353	-6.04606	1.48433e-09	1.43472e-07	TRUE
1997	ENSG00000122861	PLAU	136.795	-1.04643	0.173005	-6.04856	1.46145e-09	1.41891e-07	Unique ATGR
1998	ENSG00000119326	CTNNAL1	1304.05	-0.878047	0.145021	-6.05462	1.40752e-09	1.3851e-07	TRUE
1999	ENSG00000175040	CHST2	2261.22	-0.779767	0.128667	-6.06036	1.35819e-09	1.34876e-07	TRUE
2000	ENSG00000182087	TMEM259	3221.61	-0.571253	0.0939433	-6.08083	1.19565e-09	1.19829e-07	Unique ACE
2001	ENSG00000184451	CCR10	106.843	-1.43087	0.235117	-6.08575	1.15948e-09	1.17285e-07	Unique ATGR
2002	ENSG00000168685	IL7R	132.409	-2.57173	0.422076	-6.09305	1.1078e-09	1.12581e-07	TRUE
2003	ENSG00000205476	CCDC85C	2313.33	-0.616609	0.100968	-6.10699	1.01526e-09	1.0415e-07	Unique ATGR
2004	ENSG00000227855	DPY19L2P3	191.664	-0.814973	0.13324	-6.11656	9.56158e-10	9.90215e-08	TRUE
2005	ENSG00000142694	EVA1B	1487.55	-1.08152	0.176604	-6.12399	9.12619e-10	9.63477e-08	TRUE
2006	ENSG00000144802	NFKBIZ	360.416	-1.20551	0.196508	-6.1347	8.53208e-10	9.07637e-08	TRUE
2007	ENSG00000011028	MRC2	6960.82	-1.04019	0.169432	-6.13927	8.29002e-10	8.88135e-08	TRUE
2008	ENSG00000114626	ABTB1	211.129	-0.832267	0.135523	-6.14117	8.19177e-10	8.81953e-08	Unique ATGR
2013	ENSG00000282147	FAM20C	46.0176	-2.08916	0.339	-6.16272	7.15049e-10	8.03704e-08	Unique ATGR
2014	ENSG00000185262	UBALD2	742.586	-0.592134	0.0960111	-6.16735	6.94432e-10	7.86589e-08	TRUE
2015	ENSG00000179776	CDH5	658.14	-2.88109	0.467001	-6.16935	6.85731e-10	7.82319e-08	TRUE
2016	ENSG00000166741	NNMT	193.002	-1.37769	0.22308	-6.17577	6.58431e-10	7.57648e-08	TRUE
2017	ENSG00000143768	LEFTY2	46.6881	-1.99754	0.323167	-6.18114	6.36417e-10	7.4015e-08	Unique ATGR
2018	ENSG00000171522	PTGER4	525.99	-1.97148	0.318654	-6.18689	6.13626e-10	7.27199e-08	TRUE
2019	ENSG00000186834	HEXIM1	2151.54	-0.594126	0.0957871	-6.20256	5.55511e-10	6.63805e-08	TRUE
2020	ENSG00000115641	FHL2	618.45	-0.695651	0.112109	-6.20514	5.46481e-10	6.56622e-08	Unique ATGR
2021	ENSG00000169439	SDC2	5758.45	-0.88541	0.142316	-6.22144	4.92623e-10	6.01886e-08	TRUE
2022	ENSG00000171621	SPSB1	637.245	-1.32476	0.21266	-6.22949	4.67951e-10	5.78238e-08	TRUE
2023	ENSG00000171823	FBXL14	573.895	-0.625672	0.100421	-6.23049	4.64979e-10	5.7785e-08	Unique ACE
2024	ENSG00000116285	ERRFI1	857.394	-0.878332	0.140572	-6.24826	4.15051e-10	5.18766e-08	TRUE
2025	ENSG00000185386	MAPK11	162.471	-0.955976	0.152681	-6.26126	3.8188e-10	4.82856e-08	TRUE
2026	ENSG00000160161	CILP2	186.549	-1.27335	0.203017	-6.27212	3.56168e-10	4.52979e-08	TRUE
2027	ENSG00000140044	JDP2	303.114	-1.11003	0.176934	-6.2737	3.5256e-10	4.51027e-08	TRUE
2028	ENSG00000128271	ADORA2A	150.762	-1.8627	0.293755	-6.341	2.28285e-10	2.9552e-08	TRUE
2029	ENSG00000126391	FRMD8	858.825	-0.505917	0.0797299	-6.34538	2.21876e-10	2.88943e-08	Unique ATGR
2030	ENSG00000108622	ICAM2	80.8013	-1.70487	0.268375	-6.35255	2.1178e-10	2.77457e-08	Unique ATGR
2031	ENSG00000059728	MXD1	430.655	-0.685432	0.107831	-6.35653	2.06366e-10	2.72003e-08	TRUE
2032	ENSG00000128917	DLL4	325.132	-2.65188	0.417158	-6.35702	2.05699e-10	2.72003e-08	TRUE
2033	ENSG00000129474	AJUBA	3014.62	-0.737923	0.115619	-6.38238	1.74355e-10	2.38482e-08	TRUE
2034	ENSG00000165355	FBXO33	771.393	-0.746816	0.116965	-6.38496	1.71438e-10	2.35977e-08	TRUE
2035	ENSG00000068137	PLEKHH3	786.691	-0.812286	0.126945	-6.39871	1.56695e-10	2.17058e-08	TRUE
2036	ENSG00000076641	PAG1	990.67	-0.604643	0.0942594	-6.41467	1.41124e-10	1.96741e-08	Unique ATGR
2037	ENSG00000186827	TNFRSF4	17.2444	-2.43926	0.379243	-6.43193	1.25994e-10	1.79092e-08	TRUE
2038	ENSG00000120913	PDLIM2	854.41	-1.2991	0.201974	-6.43201	1.25929e-10	1.79092e-08	TRUE
2039	ENSG00000149541	B3GAT3	691.843	-0.634744	0.0977566	-6.49311	8.40818e-11	1.22726e-08	TRUE
2040	ENSG00000078401	EDN1	41.2468	-3.34799	0.515451	-6.49526	8.28906e-11	1.21804e-08	Unique ATGR
2041	ENSG00000164736	SOX17	134.475	-2.54072	0.391064	-6.49693	8.19743e-11	1.21277e-08	TRUE
2042	ENSG00000136720	HS6ST1	2830.61	-0.531289	0.0815861	-6.51201	7.41525e-11	1.11991e-08	Unique ATGR
2043	ENSG00000118503	TNFAIP3	393.351	-0.91475	0.14046	-6.51255	7.38878e-11	1.11991e-08	TRUE
2044	ENSG00000165312	OTUD1	714.129	-1.03824	0.158158	-6.56456	5.21883e-11	8.04958e-09	TRUE
2045	ENSG00000162511	LAPTM5	56.0833	-2.61478	0.398281	-6.56517	5.19739e-11	8.04958e-09	Unique ATGR
2047	ENSG00000280962	DUSP16	743.375	-0.602078	0.0915463	-6.57676	4.80817e-11	7.57739e-09	TRUE
2048	ENSG00000162782	TDRD5	97.4438	-2.96335	0.448502	-6.60721	3.91627e-11	6.26258e-09	Unique ATGR
2049	ENSG00000122877	EGR2	174.669	-1.43906	0.216944	-6.63332	3.28218e-11	5.36698e-09	TRUE
2050	ENSG00000153303	FRMD1	459.357	-2.53588	0.380838	-6.65868	2.76305e-11	4.58709e-09	TRUE
2051	ENSG00000130755	GMFG	35.5807	-1.74527	0.26168	-6.66948	2.56709e-11	4.32783e-09	Unique ATGR
2052	ENSG00000136630	HLX	159.813	-1.15094	0.172279	-6.68068	2.37842e-11	4.04108e-09	TRUE
2053	ENSG00000137801	THBS1	4690.7	-1.92364	0.287876	-6.68219	2.35395e-11	4.04108e-09	TRUE
2054	ENSG00000158792	SPATA2L	264.404	-0.723294	0.10818	-6.686	2.29356e-11	3.99044e-09	TRUE
2055	ENSG00000103978	TMEM87A	1619.76	-0.67336	0.100512	-6.69933	2.09384e-11	3.73253e-09	TRUE
2056	ENSG00000152804	HHEX	17.2528	-4.15298	0.619732	-6.70125	2.06639e-11	3.71404e-09	Unique ATGR
2057	ENSG00000178573	MAF	2837.48	-0.865332	0.128788	-6.71906	1.82906e-11	3.34273e-09	TRUE
2058	ENSG00000140511	HAPLN3	69.8568	-1.19416	0.17763	-6.72277	1.78301e-11	3.28617e-09	TRUE
2059	ENSG00000106366	SERPINE1	198.523	-3.12671	0.461955	-6.76844	1.3018e-11	2.41979e-09	TRUE
2060	ENSG00000187479	C11orf96	284.167	-1.6681	0.244771	-6.81495	9.42945e-12	1.79887e-09	TRUE
2061	ENSG00000206478	IER3	278.153	-1.3105	0.19225	-6.81666	9.31845e-12	1.79343e-09
2062	ENSG00000128283	CDC42EP1	2169.77	-0.665442	0.0972232	-6.84448	7.67523e-12	1.53138e-09	TRUE
2063	ENSG00000103024	NME3	234.197	-0.745533	0.108845	-6.8495	7.41095e-12	1.49235e-09	TRUE
2064	ENSG00000131471	AOC3	58.0549	-1.45092	0.211761	-6.85167	7.29949e-12	1.48364e-09	Unique ATGR
2065	ENSG00000185518	SV2B	115.198	-1.76948	0.256645	-6.89467	5.39916e-12	1.1183e-09	TRUE
2066	ENSG00000108691	CCL2	312.956	-1.71922	0.248879	-6.90787	4.91994e-12	1.02883e-09	TRUE
2067	ENSG00000010327	STAB1	118.783	-2.58111	0.371001	-6.95716	3.47201e-12	7.40287e-10	TRUE
2068	ENSG00000179388	EGR3	253.029	-1.43865	0.20584	-6.98918	2.76498e-12	5.95374e-10	TRUE
2069	ENSG00000197019	SERTAD1	434.595	-1.53962	0.218867	-7.0345	1.99975e-12	4.43782e-10	TRUE
2070	ENSG00000183508	TENT5C	204.392	-2.21464	0.314058	-7.05167	1.76782e-12	3.96355e-10	TRUE
2071	ENSG00000126804	ZBTB1	2001.43	-0.613321	0.0867298	-7.07163	1.53126e-12	3.46894e-10	TRUE
2072	ENSG00000081320	STK17B	991.478	-0.603267	0.0850871	-7.09	1.34115e-12	3.07024e-10	TRUE
2073	ENSG00000155380	SLC16A1	4857.43	-1.26107	0.177858	-7.09033	1.33789e-12	3.07024e-10	TRUE
2074	ENSG00000125266	EFNB2	3501.38	-1.27711	0.180052	-7.093	1.31232e-12	3.06885e-10	TRUE
2075	ENSG00000184557	SOCS3	752.831	-1.88387	0.260676	-7.22689	4.94186e-13	1.23535e-10	TRUE
2076	ENSG00000136603	SKIL	6560.4	-0.607854	0.0840644	-7.23082	4.80102e-13	1.2141e-10	TRUE
2078	ENSG00000285069	SESN2	474.445	-0.941832	0.129576	-7.26855	3.63355e-13	9.63689e-11	TRUE
2079	ENSG00000118985	ELL2	501.986	-1.87088	0.257018	-7.27916	3.35912e-13	9.24736e-11	TRUE
2080	ENSG00000189409	MMP23B	336.375	-1.14098	0.155189	-7.35217	1.95017e-13	5.73139e-11	TRUE
2081	ENSG00000135363	LMO2	152.615	-1.64389	0.223242	-7.36369	1.78895e-13	5.3296e-11	TRUE
2082	ENSG00000168758	SEMA4C	2356.76	-0.528167	0.0714368	-7.39349	1.43027e-13	4.38107e-11	Unique ACE
2083	ENSG00000146232	NFKBIE	329.071	-0.755109	0.100952	-7.47985	7.4408e-14	2.31175e-11	TRUE
2084	ENSG00000129038	LOXL1	2370.04	-0.649289	0.0866151	-7.49626	6.5663e-14	2.10006e-11	TRUE
2085	ENSG00000128594	LRRC4	516.733	-0.940326	0.124653	-7.54353	4.5742e-14	1.50727e-11	TRUE
2086	ENSG00000142627	EPHA2	870.592	-0.881341	0.116821	-7.54435	4.54555e-14	1.50727e-11	TRUE
2087	ENSG00000162267	ITIH3	39.4545	-1.90451	0.252369	-7.54653	4.46995e-14	1.50727e-11	TRUE
2088	ENSG00000091592	NLRP1	91.1493	-1.9576	0.259022	-7.55766	4.10398e-14	1.43957e-11	TRUE
2089	ENSG00000119917	IFIT3	273.597	-0.730425	0.096539	-7.56612	3.84544e-14	1.37099e-11	TRUE
2090	ENSG00000070985	TRPM5	56.0576	-2.03846	0.267999	-7.60621	2.82246e-14	1.04039e-11	TRUE
2091	ENSG00000186994	KANK3	76.291	-1.70507	0.219563	-7.76577	8.11538e-15	3.09637e-12	TRUE
2092	ENSG00000100906	NFKBIA	1332.2	-0.833485	0.106703	-7.81126	5.66191e-15	2.19884e-12	TRUE
2093	ENSG00000140853	NLRC5	44.3489	-1.9353	0.246349	-7.85594	3.9679e-15	1.56898e-12	TRUE
2094	ENSG00000144655	CSRNP1	687.834	-1.65064	0.206736	-7.98431	1.4131e-15	6.0259e-13	TRUE
2095	ENSG00000101665	SMAD7	1238.1	-1.19739	0.146734	-8.16031	3.34154e-16	1.54621e-13	TRUE
2096	ENSG00000276480	MYH11	196.675	-1.34981	0.160393	-8.41566	3.90676e-17	2.0723e-14	Unique ATGR
2097	ENSG00000169991	IFFO2	820.706	-0.743309	0.0879595	-8.45058	2.89848e-17	1.5759e-14	TRUE
2098	ENSG00000118946	PCDH17	1057.48	-0.791744	0.0920858	-8.59789	8.1193e-18	4.64681e-15	TRUE
2099	ENSG00000118515	SGK1	1033.54	-1.33502	0.155232	-8.60014	7.9618e-18	4.64681e-15	TRUE
2100	ENSG00000184113	CLDN5	583.95	-2.95945	0.343522	-8.61503	6.99222e-18	4.22408e-15	TRUE
2101	ENSG00000174738	NR1D2	1189.23	-0.789509	0.0907258	-8.70214	3.25693e-18	2.08328e-15	TRUE
2102	ENSG00000163545	NUAK2	206.747	-1.42656	0.161547	-8.83066	1.04063e-18	6.85804e-16	TRUE
2103	ENSG00000105135	ILVBL	1173.61	-0.508682	0.0574921	-8.84787	8.92054e-19	6.06262e-16	Unique ATGR
2104	ENSG00000128016	ZFP36	316.017	-1.32673	0.148822	-8.9149	4.88265e-19	3.5396e-16	TRUE
2105	ENSG00000155090	KLF10	1583.13	-1.42303	0.156403	-9.09852	9.15682e-20	7.11223e-17	TRUE
2106	ENSG00000125347	IRF1	356.028	-1.35748	0.147171	-9.22385	2.86623e-20	2.39749e-17	TRUE
2107	ENSG00000162458	FBLIM1	3092.42	-0.521059	0.0562764	-9.25893	2.06495e-20	1.79634e-17	TRUE
2108	ENSG00000139793	MBNL2	1531.9	-0.851198	0.0917243	-9.27996	1.69544e-20	1.53635e-17	TRUE
2109	ENSG00000105722	ERF	3726.33	-0.76457	0.0822542	-9.29521	1.46921e-20	1.45238e-17	TRUE
2110	ENSG00000110237	ARHGEF17	5963.32	-0.647553	0.0665592	-9.72897	2.26872e-22	2.34953e-19	TRUE
2111	ENSG00000171223	JUNB	1096.48	-2.24616	0.228159	-9.8447	7.22547e-23	7.85697e-20	TRUE
2112	ENSG00000090339	ICAM1	188.911	-1.92979	0.19224	-10.0384	1.03308e-23	1.1825e-20	TRUE
2113	ENSG00000213626	LBH	3286.3	-0.970282	0.0925868	-10.4797	1.07084e-25	1.29381e-22	TRUE
2114	ENSG00000138650	PCDH10	1094.17	-1.63977	0.155434	-10.5496	5.09943e-26	6.52367e-23	TRUE
2115	ENSG00000142871	CCN1	1352.83	-2.47291	0.230929	-10.7085	9.28169e-27	1.26161e-23	TRUE
2116	ENSG00000169436	COL22A1	135.488	-9.64683	0.900759	-10.7097	9.1683e-27	1.26161e-23	TRUE
2117	ENSG00000118523	CCN2	5605.78	-3.27789	0.301283	-10.8798	1.43957e-27	2.23627e-24	TRUE
2118	ENSG00000188290	HES4	1160.98	-1.02436	0.0936439	-10.9389	7.51457e-28	1.25713e-24	TRUE
2119	ENSG00000138166	DUSP5	192.43	-1.96977	0.179848	-10.9524	6.47174e-28	1.1729e-24	TRUE
2120	ENSG00000136802	LRRC8A	2276.21	-0.822705	0.0742761	-11.0763	1.63458e-28	3.23172e-25	TRUE
2121	ENSG00000186564	FOXD2	646.275	-1.41603	0.125044	-11.3242	9.95385e-30	2.40529e-26	TRUE
2122	ENSG00000050820	BCAR1	1516.23	-1.00843	0.084779	-11.8948	1.2589e-32	3.42231e-29	TRUE
2123	ENSG00000130202	NECTIN2	3586.95	-1.06297	0.0889759	-11.9468	6.75112e-33	2.09748e-29	TRUE
2124	ENSG00000133106	EPSTI1	201.929	-1.92231	0.150473	-12.7751	2.25845e-37	9.82336e-34	TRUE
2125	ENSG00000251493	FOXD1	1061.8	-2.65413	0.201012	-13.2038	8.3386e-40	4.5337e-36	TRUE
2126	ENSG00000124610	H1-1	147.71	-2.44298	0.17978	-13.5887	4.67227e-42	3.38709e-38	TRUE
2127	ENSG00000148926	ADM	164.967	-2.9944	0.218919	-13.6781	1.37194e-42	1.49185e-38	TRUE
2128	ENSG00000113070	HBEGF	308.357	-3.15167	0.172775	-18.2415	2.4195e-74	5.26193e-70	TRUE
