# Supplementary material for: RAAS-deficient organoids indicate delayed angiogenesis as a possible cause for autosomal recessive renal tubular dysgenesis
Source: Nat Commun. 2023 Dec 9;14:8159. doi: 10.1038/s41467-023-43795-x (PMC10710424; doi:10.1038/s41467-023-43795-x)
Supplement: Supplementary file 10 — Supplementary Data 8 [file 41467_2023_43795_MOESM10_ESM.xlsx]

## Sheet: ReadMe
Supplemental Data 8 contains ToppFun functional enrichment analysis output for downregulated, shared, batch corrected genes in RAAS mutants
	ToppFun functional enrichment analysis of genes listaed in Suplemntal Data 7, C850-C1993. The links in this table may expire but the analyses can be repeated by pasting the shared gene list from Supplemental Data 7 into the ToppFun tool (link in cell E2)	ToppFun, FDR<0.05

## Sheet: Data S8
Supplemental Data 8 contains ToppFun functional enrichment analysis output for downregulated, shared, batch corrected genes in RAAS mutants
1: GO: Molecular Function [Display Chart] 1103 input genes in category / 1613 annotations before applied cutoff / 19963 genes in category
	ID	Name	Source	pValue	FDR B&H	FDR B&Y	Bonferroni	Genes from Input	Genes in Annotation
1	GO:0005102	signaling receptor binding		4.11e-20	6.629e-17	5.279e-16	6.629e-17	194	1813
2	GO:0019838	growth factor binding		5.077e-17	4.095e-14	3.261e-13	8.19e-14	42	167
3	GO:0005539	glycosaminoglycan binding		2.746e-12	1.476e-09	1.176e-08	4.429e-09	47	272
4	GO:0005201	extracellular matrix structural constituent		8.349e-12	3.367e-09	2.681e-08	1.347e-08	38	195
5	GO:0005178	integrin binding		1.301e-11	4.195e-09	3.341e-08	2.098e-08	35	171
Show 45 more annotations
2: GO: Biological Process [Display Chart] 1096 input genes in category / 8738 annotations before applied cutoff / 20720 genes in category
	ID	Name	Source	pValue	FDR B&H	FDR B&Y	Bonferroni	Genes from Input	Genes in Annotation
1	GO:0007155	cell adhesion		6.352e-47	5.55e-43	5.358e-42	5.55e-43	242	1742
2	GO:0072359	circulatory system development		3.631e-44	1.587e-40	1.531e-39	3.173e-40	256	1977
3	GO:0001944	vasculature development		2.168e-42	5.036e-39	4.861e-38	1.894e-38	190	1239
4	GO:0001568	blood vessel development		2.305e-42	5.036e-39	4.861e-38	2.014e-38	182	1152
5	GO:0048514	blood vessel morphogenesis		6.979e-41	1.22e-37	1.177e-36	6.099e-37	168	1029
Show 45 more annotations
3: GO: Cellular Component [Display Chart] 1106 input genes in category / 841 annotations before applied cutoff / 20932 genes in category
	ID	Name	Source	pValue	FDR B&H	FDR B&Y	Bonferroni	Genes from Input	Genes in Annotation
1	GO:0031012	extracellular matrix		9.078e-25	4.867e-22	3.559e-21	7.635e-22	107	678
2	GO:0030312	external encapsulating structure		1.157e-24	4.867e-22	3.559e-21	9.734e-22	107	680
3	GO:0009986	cell surface		5.615e-24	1.574e-21	1.151e-20	4.722e-21	149	1178
4	GO:0031226	intrinsic component of plasma membrane		2.235e-23	4.699e-21	3.436e-20	1.88e-20	210	1992
5	GO:0005887	integral component of plasma membrane		4.361e-23	7.336e-21	5.364e-20	3.668e-20	202	1893
Show 45 more annotations
5: Mouse Phenotype [Display Chart] 889 input genes in category / 6375 annotations before applied cutoff / 12941 genes in category
	ID	Name	Source	pValue	FDR B&H	FDR B&Y	Bonferroni	Genes from Input	Genes in Annotation
1	MP:0000249	abnormal blood vessel physiology		1.343e-25	8.563e-22	7.996e-21	8.563e-22	89	381
2	MP:0031170	abnormal vasculature physiology		9.621e-25	3.067e-21	2.864e-20	6.134e-21	89	391
3	MP:0000260	abnormal angiogenesis		5.492e-24	1.167e-20	1.09e-19	3.501e-20	84	362
4	MP:0000259	abnormal vascular development		2.096e-23	3.341e-20	3.119e-19	1.336e-19	103	521
5	MP:0001614	abnormal blood vessel morphology		1.659e-22	2.116e-19	1.975e-18	1.058e-18	182	1291
Show 45 more annotations
6: Domain [Display Chart] 1085 input genes in category / 3592 annotations before applied cutoff / 18678 genes in category
	ID	Name	Source	pValue	FDR B&H	FDR B&Y	Bonferroni	Genes from Input	Genes in Annotation
1	IPR009030	Growth fac rcpt	InterPro	6.451e-13	1.59e-09	1.393e-08	2.317e-09	36	156
2	IPR013032	EGF-like CS	InterPro	8.851e-13	1.59e-09	1.393e-08	3.179e-09	48	261
3	PS01186	EGF 2	PROSITE	1.579e-12	1.891e-09	1.657e-08	5.673e-09	48	265
4	IPR000742	EGF-like dom	InterPro	3.169e-11	2.845e-08	2.494e-07	1.138e-07	44	249
5	PS00022	EGF 1	PROSITE	7.129e-11	5.121e-08	4.488e-07	2.561e-07	44	255
Show 45 more annotations
7: Pathway [Display Chart] 816 input genes in category / 3023 annotations before applied cutoff / 13609 genes in category
	ID	Name	Source	pValue	FDR B&H	FDR B&Y	Bonferroni	Genes from Input	Genes in Annotation
1	M5889	Ensemble of genes encoding extracellular matrix and extracellular matrix-associated proteins	MSigDB C2 BIOCARTA (v7.5.1)	1.781e-30	5.385e-27	4.627e-26	5.385e-27	159	1026
2	M5884	Ensemble of genes encoding core extracellular matrix including ECM glycoproteins, collagens and proteoglycans	MSigDB C2 BIOCARTA (v7.5.1)	1.592e-17	2.406e-14	2.067e-13	4.812e-14	58	275
3	M3008	Genes encoding structural ECM glycoproteins	MSigDB C2 BIOCARTA (v7.5.1)	5.318e-16	5.359e-13	4.604e-12	1.608e-12	46	196
4	M5883	Genes encoding secreted soluble factors	MSigDB C2 BIOCARTA (v7.5.1)	2.914e-15	2.202e-12	1.892e-11	8.809e-12	62	343
5	M5885	Ensemble of genes encoding ECM-associated proteins including ECM-affilaited proteins, ECM regulators and secreted factors	MSigDB C2 BIOCARTA (v7.5.1)	6.079e-15	3.675e-12	3.158e-11	1.838e-11	101	751
