# Supplementary material for: RAAS-deficient organoids indicate delayed angiogenesis as a possible cause for autosomal recessive renal tubular dysgenesis
Source: Nat Commun. 2023 Dec 9;14:8159. doi: 10.1038/s41467-023-43795-x (PMC10710424; doi:10.1038/s41467-023-43795-x)
Supplement: Supplementary file 11 — Supplementary Data 9 [file 41467_2023_43795_MOESM11_ESM.xlsx]

## Sheet: RaedMe
Supplemental Data 9 contains ToppFun functional enrichment analysis output for upregulated shared, batch corrected genes in RAAS mutants
	ToppFun functional enrichment analysis of genes listaed in Suplemntal Data 7, C5-C849. The links in this table may expire but the analyses can be repeated by pasting the shared gene list from Supplemental Data 7 into the ToppFun tool (link in cell E2)	ToppFun, FDR<0.05

## Sheet: Data  S9
Supplemental Data 9 contains ToppFun functional enrichment analysis output for upregulated shared, batch corrected genes in RAAS mutants
1: GO: Molecular Function [Display Chart] 799 input genes in category / 1341 annotations before applied cutoff / 19963 genes in category
	ID	Name	Source	pValue	FDR B&H	FDR B&Y	Bonferroni	Genes from Input	Genes in Annotation
	GO:0005198	structural molecule activity		4.306e-16	5.774e-13	4.492e-12	5.774e-13	90	892
1	GO:0003779	actin binding		2.502e-13	1.678e-10	1.305e-09	3.355e-10	58	497
2	GO:0008092	cytoskeletal protein binding		7.045e-12	3.149e-09	2.45e-08	9.447e-09	94	1123
3	GO:0008307	structural constituent of muscle		1.009e-08	3.383e-06	2.632e-05	1.353e-05	13	44
4	GO:0022836	gated channel activity		2.633e-08	7.061e-06	5.493e-05	3.531e-05	39	365
5
Show 45 more annotations
2: GO: Biological Process [Display Chart] 794 input genes in category / 6653 annotations before applied cutoff / 20720 genes in category
	ID	Name	Source	pValue	FDR B&H	FDR B&Y	Bonferroni	Genes from Input	Genes in Annotation
1	GO:0032989	cellular component morphogenesis		1.75e-25	1.164e-21	1.092e-20	1.164e-21	122	1141
2	GO:0006936	muscle contraction		6.479e-23	2.155e-19	2.022e-18	4.311e-19	66	418
3	GO:0003012	muscle system process		5.407e-20	1.199e-16	1.125e-15	3.597e-16	73	565
4	GO:0048812	neuron projection morphogenesis		1.838e-19	3.058e-16	2.868e-15	1.223e-15	97	932
5	GO:0048666	neuron development		3.679e-19	4.895e-16	4.592e-15	2.448e-15	140	1670
Show 45 more annotations
3: GO: Cellular Component [Display Chart] 796 input genes in category / 766 annotations before applied cutoff / 20932 genes in category
	ID	Name	Source	pValue	FDR B&H	FDR B&Y	Bonferroni	Genes from Input	Genes in Annotation
1	GO:0045202	synapse		1.039e-27	7.96e-25	5.746e-24	7.96e-25	159	1683
2	GO:0030016	myofibril		5.39e-26	2.064e-23	1.49e-22	4.129e-23	57	277
3	GO:0030017	sarcomere		1.387e-25	3.099e-23	2.237e-22	1.063e-22	54	252
4	GO:0043292	contractile fiber		1.618e-25	3.099e-23	2.237e-22	1.24e-22	58	293
5	GO:0043005	neuron projection		1.126e-19	1.724e-17	1.245e-16	8.622e-17	147	1787
Show 45 more annotations
5: Mouse Phenotype [Display Chart] 583 input genes in category / 5187 annotations before applied cutoff / 12941 genes in category
	ID	Name	Source	pValue	FDR B&H	FDR B&Y	Bonferroni	Genes from Input	Genes in Annotation
1	MP:0002882	abnormal neuron morphology		1.859e-11	6.047e-08	5.521e-07	9.64e-08	119	1441
2	MP:0005369	muscle phenotype		3.347e-11	6.047e-08	5.521e-07	1.736e-07	119	1454
3	MP:0002106	abnormal muscle physiology		4.102e-11	6.047e-08	5.521e-07	2.128e-07	85	903
4	MP:0000759	abnormal skeletal muscle morphology		4.678e-11	6.047e-08	5.521e-07	2.427e-07	54	453
5	MP:0011087	neonatal lethality, complete penetrance		5.829e-11	6.047e-08	5.521e-07	3.023e-07	59	524
Show 45 more annotations
6: Domain [Display Chart] 780 input genes in category / 3209 annotations before applied cutoff / 18678 genes in category
	ID	Name	Source	pValue	FDR B&H	FDR B&Y	Bonferroni	Genes from Input	Genes in Annotation
1	PS00357	HISTONE H2B	PROSITE	1.511e-10	1.617e-07	1.399e-06	4.85e-07	11	21
2	IPR000558	Histone H2B	InterPro	1.511e-10	1.617e-07	1.399e-06	4.85e-07	11	21
3	SM00427	H2B	SMART	1.511e-10	1.617e-07	1.399e-06	4.85e-07	11	21
4	IPR013098	Ig I-set	InterPro	3.29e-10	2.112e-07	1.827e-06	1.056e-06	30	190
5	PF07679	I-set	Pfam	3.29e-10	2.112e-07	1.827e-06	1.056e-06	30	190
Show 45 more annotations
7: Pathway [Display Chart] 546 input genes in category / 2467 annotations before applied cutoff / 13609 genes in category
1	ID	Name	Source	pValue	FDR B&H	FDR B&Y	Bonferroni	Genes from Input	Genes in Annotation
2	M39549	Striated muscle contraction pathway	MSigDB C2 BIOCARTA (v7.5.1)	3.56e-13	8.784e-10	7.368e-09	8.784e-10	16	38
3	1269868	Muscle contraction	BioSystems: REACTOME	6.404e-12	7.899e-09	6.626e-08	1.58e-08	33	204
4	1269869	Striated Muscle Contraction	BioSystems: REACTOME	1.577e-11	1.297e-08	1.088e-07	3.89e-08	14	34
5	1268690	Eukaryotic Translation Elongation	BioSystems: REACTOME	1.261e-09	7.777e-07	6.523e-06	3.111e-06	20	97
	M189	Ribosome	MSigDB C2 BIOCARTA (v7.5.1)	9.725e-09	4.798e-06	4.025e-05	2.399e-05	18	88
Show 45 more annotations
