# Supplementary material for: RAAS-deficient organoids indicate delayed angiogenesis as a possible cause for autosomal recessive renal tubular dysgenesis
Source: Nat Commun. 2023 Dec 9;14:8159. doi: 10.1038/s41467-023-43795-x (PMC10710424; doi:10.1038/s41467-023-43795-x)
Supplement: Supplementary file 13 — Source Data [file 41467_2023_43795_MOESM13_ESM.xlsx]

## Sheet: Figure 2B
PCR validation of CRISPR/CAS9 deletion of all the major transcript isoforms (~3800bp) from the ACE gene in wild type iPSC (NHSK)
Figure 2B: Uncropped scan of gel electrophoresis of PCR perfomred on three iPSC mutant clones (ACE-/-: AC1, AC2, AC3) and isogenic control iPSC line (ACE+/+: IC) using primers flanking the large deletion (orange arrows), which gives a product only in the mutant lines and within the deleted sequence (light blue arrows), which gives a product only in the IC iPSC line. Blot is representative of n=2 …

## Sheet: Figure 2C
ELISA assay for detection of ACE protein expression in media from ACE-/- (ACE1, ACE2, ACE3) and ACE+/+ Isogenic Control (ACE-IC) iPSC clones
Figure 2C: Bar Graphs. n=4 biological replicates. Data presented is the mean of duplicates or triplicates for each experiment.
	ACE (ng/ml)
iPSC line	ACE-IC	ACE1	ACE2	ACE3
Expermient 1	1.6355	0	0	0
Expermient 2	1.577	0	0	0
Expermient 3	1.6385	0.053	0	0
Expermient 4	1.613	0	0	0
Averegae Expression:	1.616	0.01325	0	0
SEM	0.0141907	0.01325	0	0

## Sheet: Figure 2F
PCR validation of CRISPR/CAS9 deletion of the entire axon 2, ~1000bp (the only coding region) from the AGTR1 gene in wild type iPSC (NHSK)
Figure 2F: Uncropped scan of gel electrophoresis of PCR perfomred on three iPSC mutant clones (AGTR1-/-: AT1, AT2, AT3) and isogenic control iPSC line (AGTR1+/+: IC) using primers flanking the large deletion (orange arrows), which gives a product in the mutant lines and within the deleted sequence (light blue arrows), which gives a product only in the IC iPSC line. Blot is representative of n=2 i…

## Sheet: Figure 2L
ELISA assay for detection of ACE protein expression in media from reprogramed AR-RTD patient's iPSC (P-ACE) and corrected iPSC (C-ACE) clones
Figure 2L: Bar Graphs. n=4 biological replicates. Data presented is the mean of duplicates or triplicates for each experiment.
	ACE (ng/ml)
iPSC line	C-ACE	P-ACE
Expermient 1	1.6355	0.0665
Expermient 2	1.577	0
Expermient 3	1.6385	0
Expermient 4	1.613	0
Averegae Expression:	1.616	0.016625
SEM	0.0141907	0.016625

## Sheet: Figure 3C
Proximal Tubule (PT), HNF4a/Loop Of Henle/Distal Tubule (LOH/DT), TFAP2b ratio in ACE-/- , AGTR1-/- and respective Isogenic Control (IC) derived organoids
Figure 3C. Box and Violin plots. Organoids were derived from n=4 biologically independent diffenrtiation experiments.
HNF4a+/TFAP2b+
iPSC line	ACE	+/+	-/-	AGTR1	+/+	-/-
Average ratio (HNF4a+/TFAP2b+) x4 z-sections per organoid1		6.67727	1.18118		1.30993	1.36926
Average ratio (HNF4a+/TFAP2b+) x4 z-sections per organoid2		8.18169	1.16798		1.24275	1.34539
Average ratio (HNF4a+/TFAP2b+) x4 z-sections per organoid3		1.63646	0.949921		1.31065	0.636996
Average ratio (HNF4a+/TFAP2b+) x4 z-sections per organoid4		1.21136	1.10123		1.27385	0.387571
Average ratio (HNF4a+/TFAP2b+) x4 z-sections per organoid5		0.88244	1.28434		2.95018	0.485102
Average ratio (HNF4a+/TFAP2b+) x4 z-sections per organoid6		0.735561	1.13407		1.24109	1.01478
Average ratio (HNF4a+/TFAP2b+) x4 z-sections per organoid7		5.55046	2.85311		0.854207	1.16593
Average ratio (HNF4a+/TFAP2b+) x4 z-sections per organoid8		2.4295	1.2726		2.28647	0.763445
Average ratio (HNF4a+/TFAP2b+) x4 z-sections per organoid9		1.86696	1.00387		1.71579	1.02426
Average ratio (HNF4a+/TFAP2b+) x4 z-sections per organoid10		2.46342	1.16183		2.34623	1.70778
Average ratio (HNF4a+/TFAP2b+) x4 z-sections per organoid11		3.11715	1.07199		1.01789	1.1886
Average ratio (HNF4a+/TFAP2b+) x4 z-sections per organoid12		4.11963	1.01447		2.2241	0.732616
Average ratio (HNF4a+/TFAP2b+) x4 z-sections per organoid13		1.91451	1.8175		4.75771	0.847851
Average ratio (HNF4a+/TFAP2b+) x4 z-sections per organoid14		3.70027	2.01793		3.21736	0.571503
Average ratio (HNF4a+/TFAP2b+) x4 z-sections per organoid15		1.24109	1.01776		2.57146	1.03829
Average ratio (HNF4a+/TFAP2b+) x4 z-sections per organoid16		0.854207	1.69258		1.07238	1.35434
Average ratio (HNF4a+/TFAP2b+) x4 z-sections per organoid17		2.28647	2.10159		1.57867	0.474097
Average ratio (HNF4a+/TFAP2b+) x4 z-sections per organoid18		1.71579	1.53739		1.9815	0.758486
Average ratio (HNF4a+/TFAP2b+) x4 z-sections per organoid19		2.34623	0.506995		2.57529	0.586521
Average ratio (HNF4a+/TFAP2b+) x4 z-sections per organoid20		1.01789	1.93806		1.15522	0.684738
Average ratio (HNF4a+/TFAP2b+) x4 z-sections per organoid21		2.2241	1.18862		2.05621	0.676768
Average ratio (HNF4a+/TFAP2b+) x4 z-sections per organoid22		4.75771	1.33862		1.47061	1.81645
Average ratio (HNF4a+/TFAP2b+) x4 z-sections per organoid23			0.939025			2.16005
Average ratio (HNF4a+/TFAP2b+) x4 z-sections per organoid24			0.903947
Average ratio (HNF4a+/TFAP2b+) x4 z-sections per organoid25			1.23698
Average ratio (HNF4a+/TFAP2b+) x4 z-sections per organoid26			0.723521
Average ratio (HNF4a+/TFAP2b+) x4 z-sections per organoid27			0.59
Average ratio:		2.76955	1.28693		1.91862	0.990906
SEM:		0.424153	0.0981547		0.19615	0.0971313

## Sheet: Figure 4C
Proximal Tubule (PT), HNF4a/Loop Of Henle/Distal Tubule (LOH/DT), TFAP2b ratio in Isogenic Control (IC), ACE-/- , AGTR1-/- and patient derive (P-ACE) organoids grown in 21%O2 comapred to 2%O2 controls (IC)
Figure 4C. Box and Violin plots. Organoids were derived from n=4 biologically independent diffenrtiation experiments.
HNF4a+/TFAP2b+
iPSC line	IC		ACE-/-		AGTR1-/-		P-ACE
Oxygen (O2):	0.21	0.02	0.21	0.02	0.21	0.02	0.21	0.02
Average ratio (HNF4a+/TFAP2b+) x4 z-sections per organoid1	1.24275	1.34987	1.91892	0.927407	1.36926	0.78291	1.5951	1.72304
Average ratio (HNF4a+/TFAP2b+) x4 z-sections per organoid2	1.31065	1.26998	0.626287	0.552497	1.34539	1.25866	0.651047	0.645844
Average ratio (HNF4a+/TFAP2b+) x4 z-sections per organoid3	1.27385	2.24505	0.903502	0.676942	0.636996	0.592299	1.46049	0.666276
Average ratio (HNF4a+/TFAP2b+) x4 z-sections per organoid4	2.95018	0.959384	1.10423	0.64268	0.387571	1.65101	0.597907	0.897219
Average ratio (HNF4a+/TFAP2b+) x4 z-sections per organoid5	1.15976	2.31258	1.19315	1.15557	0.485102	0.952295	0.410845	1.09661
Average ratio (HNF4a+/TFAP2b+) x4 z-sections per organoid6	0.994166	0.994536	1.13051	0.90168	1.01478	1.08864	0.641463	1.02328
Average ratio (HNF4a+/TFAP2b+) x4 z-sections per organoid7	1.68857	0.95795	0.892857	0.954223	1.16593	0.753515	0.997683	1.00054
Average ratio (HNF4a+/TFAP2b+) x4 z-sections per organoid8	1.30993	0.500399	1.25112	0.784195	0.763445	0.426288	1.05273	0.78881
Average ratio (HNF4a+/TFAP2b+) x4 z-sections per organoid9	1.24275	2.63214	0.939394	1.82193	1.02426	1.15436	0.840734	1.21503
Average ratio (HNF4a+/TFAP2b+) x4 z-sections per organoid10	1.31065	0.709355	1.08955	1.24366	1.70778	0.832117	0.597681	0.680193
Average ratio (HNF4a+/TFAP2b+) x4 z-sections per organoid11	1.27385	1.41048	2.50671	1.26042	1.1886	0.57767	0.605328	0.694541
Average ratio (HNF4a+/TFAP2b+) x4 z-sections per organoid12	2.95018	1.11834	1.12829	0.362159	0.732616	0.875	0.561308	0.673756
Average ratio (HNF4a+/TFAP2b+) x4 z-sections per organoid13	1.24109	2.67959	1.47222	1.3581	0.847851	0.791262	1.25961	1.43458
Average ratio (HNF4a+/TFAP2b+) x4 z-sections per organoid14	0.854207	1.16067	0.170213	0.555227	0.571503	0.911517	0.997047	0.844193
Average ratio (HNF4a+/TFAP2b+) x4 z-sections per organoid15	2.28647	1.86957	1.86531	0.637224	1.03829	0.428835	1.20965	0.600755
Average ratio (HNF4a+/TFAP2b+) x4 z-sections per organoid16	1.71579	1.8586	1.34649	1.95137	0.406091	1.21596	1.23165	0.48873
Average ratio (HNF4a+/TFAP2b+) x4 z-sections per organoid17	2.34623		2.03867	0.485904	0.753783	1.05239	1.26506	0.921053
Average ratio (HNF4a+/TFAP2b+) x4 z-sections per organoid18	1.01789		2.43902	1.98281	0.684738	1.07325	1.18447	0.803607
Average ratio (HNF4a+/TFAP2b+) x4 z-sections per organoid19	2.2241		1.76415	1.19873	0.676768	1.27207	1.23178
Average ratio (HNF4a+/TFAP2b+) x4 z-sections per organoid20	4.75771		1.92237	0.571429	1.81645	2.15596	0.847993
Average ratio (HNF4a+/TFAP2b+) x4 z-sections per organoid21	3.21736		1.15242	1.03704	3.55635	1.03723
Average ratio (HNF4a+/TFAP2b+) x4 z-sections per organoid22	2.57146		0.5088	1.22175	3.73364	0.8375
Average ratio (HNF4a+/TFAP2b+) x4 z-sections per organoid23	1.07238		0.50519	0.71453	2.16005	2.40766
Average ratio (HNF4a+/TFAP2b+) x4 z-sections per organoid24	1.57867		1.31008	1.24409	1.35434
Average ratio (HNF4a+/TFAP2b+) x4 z-sections per organoid25	1.9815		1.01869	1.01252	0.474097
Average ratio (HNF4a+/TFAP2b+) x4 z-sections per organoid26	2.57529		1.35855		0.758486
Average ratio (HNF4a+/TFAP2b+) x4 z-sections per organoid27	1.15522		1.23659		0.586521
Average ratio (HNF4a+/TFAP2b+) x4 z-sections per organoid28	2.05621
Average ratio:	1.83424	1.50178	1.28864	1.01016	1.15706	1.04906	0.961979	0.899892
SEM:	0.16732	0.170341	0.108978	0.0888356	0.162472	0.100853	0.0757551	0.0739021

## Sheet: Figure 5D
Explanted organoids calculated area (in mm2): We used x4 day 24 (d14) AGTR1-/- organoids and x4 d14 Isogenic Control (IC) organoids to calculate the average area of explanted organoids
Figure 5D: Bar Graphs. Explanted organoids used for calculation of area were derived from n=2 independednt tranplantation experiments
iPSC line	IC	AGTR1-/-		IC	AGTR1-/-
Radius (mm)	2	2.2	Area (mm2)	12.56	15.1976
	3.3	3.3		34.1946	34.1946
	2.8	4.5		24.6176	63.585
	2.7	3.7		22.8906	42.9866
			Average Area (mm2):	23.5657	38.9909
			SEM:	4.43153	10.0414

## Sheet: Figure 5G
Explanted organoids calculated area (in mm2): The measured radius of x10 day 14 (d14) AGTR1-/- organoids and x10 d14 Isogenic Control (IC) organoids were used to calculate the averaged area of explanted organoids
Figure 5G: Bar Graphs. Explanted organoids used for calculation of area were derived from n=3 independednt tranplantation experiments
iPSC line	d14 IC	d14 AGTR1-/-		d14 IC	d14 AGTR1-/-
Organoid Radius (mm):	4.4	0.6	Organoid Area (mm2)	60.7904	1.1304
	3.9	0.7		47.7594	1.5386
	3	0.4		28.26	0.5024
	3	0.4		28.26	0.5024
	2.6	0.6		21.2264	1.1304
	2.6	0.7		21.2264	1.5386
	3.1	0.45		30.1754	0.63585
	3.3	0.7		34.1946	1.5386
	4.3	0.55		58.0586	0.94985
	3.2	0.9		32.1536	2.5434
			Average area (mm2):	36.2105	1.20105
			SEM:	4.53051	0.197554

## Sheet: Figure 5H
Q-PCR for VEGF-A gene expression in day 14 (d14) Isogenic Control (IC), AGTR1-/-, ACE-/- and P-ACE iPSC-derived kidney organoids
Figure 5H: Bar Graphs, n=4 biological replicates. Data presented is the mean of duplicates or triplicates in each experiment.
d14	Relative VEGFA gene expression (RQ)
iPSC line	IC	AGTR1-/-	ACE-/-	P-ACE
Expermient 1	0.283515	0.095863	0.092025	0.087943
Expermient 2	0.21318	0.060796	0.083227	0.088643
Expermient 3	0.311257	0.104	0.083	0.075858
Expermient 4	0.339746	0.057564	0.071	0.083257
Average:	0.286925	0.0795557	0.082313	0.0839253
SEM:	0.0271294	0.0118989	0.00431677	0.00294288

## Sheet: Figure 5I
Q-PCR for VEGF-A gene expression in day 24 (d24) Isogenic Control (IC), AGTR1-/-, ACE-/- and P-ACE iPSC-derived kidney organoids
Figure 5I: Bar Graphs, n=4 biological replicates. Data presented is the mean of duplicates or triplicates in each experiment.
d24	Relative VEGFA gene expression (RQ)
iPSC line	IC	AGTR1-/-	ACE-/-	P-ACE
Expermient 1	0.865726	0.706	0.579559	0.56469
Expermient 2	1.21085	0.75054	0.489523	0.404946
Expermient 3	0.953957	0.652	0.518187	0.280082
Expermient 4	0.988697		0.607729	0.360953
Average:	1.00481	0.702847	0.54875	0.402668
SEM:	0.0733958	0.0246727	0.0271871	0.0598775

[truncated: 11 more sheets: Figure 5J, Figure 5K, Figure 6B, Figure 6C, Figure 6E, Figure 7A, Figure S3B, Figure S3E, Figure S4C, Figure S6D, Figure S6E]
